# Supplementary material for: Infectious vaccine-derived rubella viruses emerge, persist, and evolve in cutaneous granulomas of children with primary immunodeficiencies
Source: PLoS Pathog. 2019 Oct 28;15(10):e1008080. doi: 10.1371/journal.ppat.1008080 (PMC6837625; doi:10.1371/journal.ppat.1008080)
Supplement: S2 Table — (XLSX) [file ppat.1008080.s003.xlsx]

## Sheet: S2 Table Catalog of aa subst
gene	aa # in CDS	aa # in protein	aa in RA27/3	subst in RVs/Fin	subst in RVs/CA	subst in RVi/CA	subst in RVs/RI	subst in RVi/RI	subst in RVs/LA	subst in RVi/LA	subst in RVs/LA-NP	subst in RVs/OR	subst in RVi/OR	aa spectrum in wtRV (n=68)	Notes
P150	103	103	V								V/D*			V	MT (Methyltransferease) domain (aa 63-133)
P150	109	109	R								H			R	MT (Methyltransferease) domain (aa 63-133)
P150	159	159	H				R	R						H, R
P150	163	163	A				V	V						A
P150	216	216	L				I	I						L
P150	251	251	D	H										D, E
P150	289	289	V				L	L						V, L, I
P150	294	294	C									S	S	C
P150	427	427	G	D			D	D	D	D				G, D	shared changes, reversion to wt **
P150	464	464	R	C										R, H
P150	467	467	D						E	E				D, A, V
P150	474	474	S				L	L					P	S, P, T
P150	488	488	A	T										A
P150	491	491	A				T	T						A, C
P150	505	505	R			H	C	C						R
P150	507	507	R	P	C									R, G
P150	509	509	S						A	A				S, P
P150	513	513	G									G/A		G, A, C
P150	518	518	E				D	D						E
P150	519	519	A			V	V	V	V	V				A, V, T	shared changes, reversion to wt
P150	551	551	A	V							V			A, V, T
P150	626	626	V				M	M						V
P150	627	627	P		S									P
P150	647	647	G						G/S					G, S
P150	659	659	A						T	T				A
P150	672	672	Q									L	L	Q, L
P150	700	700	A	V										A, T	HVR-I (aa 693-800)
P150	708	708	A				V	V						A , T	HVR-I (aa 693-800)
P150	712	712	A								S			A	HVR-I (aa 693-800)
P150	717	717	S				P	P						A, V, S	HVR-I (aa 693-800)
P150	718	718	A	T										A, S, V	HVR-I (aa 693-800)
P150	723	723	P										L	P, S	HVR-I (aa 693-800)
P150	728	728	P	L								Q	Q	P, L, S	HVR-I (aa 693-800)
P150	730	730	P	S										P, S	HVR-I (aa 693-800)
P150	736	736	S								L			S, P	HVR-I (aa 693-800)
P150	739	739	H				R	R						H, P, R, L	HVR-I (aa 693-800)
P150	740	740	S	P										S, P, L, M, T, A	HVR-I (aa 693-800)
P150	746	746	P	L					P/S					P	HVR-I (aa 693-800)
P150	750	750	P				L	L						P, S, V	HVR-I (aa 693-800)
P150	751	751	A	V			V	V	V	V	V	V	V	A, V	HVR-I (aa 693-800), shared changes, reversion to wt
P150	757	757	P	T										P	HVR-I (aa 693-800)
P150	766	766	R									C	C	R, C	HVR-I (aa 693-800)
P150	769	769	D				H	H				A	A	D, G, A, V, R, S, N	HVR-I (aa 693-800)
P150	782	782	A									A/P		A, V	HVR-I (aa 693-800)
P150	791	791	Y						H	H				Y, C, S	HVR-I (aa 693-800)
P150	797	797	P	S			S	S						P, A,	HVR-I (aa 693-800)
P150	798	798	T								S			S, P, L	HVR-I (aa 693-800)
P150	799	799	S	L										P, S, T, A	HVR-I (aa 693-800)
P150	800	800	T			DELETION								T, A, S	HVR-I (aa 693-800)
P150	801	801	K			DELETION								K, R, E
P150	802	802	A			T								A
P150	804	804	P						T	T				P
P150	813	813	A									A/T		A, T
P150	821	821	L	I										L	X-domain (ADP-ribose binding, (aa 814-966)
P150	874	874	T							I				T	X-domain (ADP-ribose binding, (aa 814-966)
P150	883	883	H	Y										H	X-domain (ADP-ribose binding, (aa 814-966)
P150	888	888	T										A	T, A	X-domain (ADP-ribose binding, (aa 814-966)
P150	889	889	H								Y			H, Y	X-domain (ADP-ribose binding, (aa 814-966)
P150	930	930	R						C	C	H			R, C	X-domain (ADP-ribose binding, (aa 814-966)
P150	960	960	P			A								P, S	X-domain (ADP-ribose binding, (aa 814-966)
P150	980	980	S		F									S
P150	985	985	A									V	V	A
P150	994	994	P				T	T						P
P150	996	996	P	L			S	S						P
P150	997	997	T				A	A						T, A	HVR-II (aa 997-1031)
P150	998	998	E							Q				E	HVR-II (aa 997-1031)
P150	1002	1002	S						S/F					S, T, P	HVR-II (aa 997-1031)
P150	1010	1010	R				Q	Q						R, Q, P	HVR-II (aa 997-1031); Protease domain (aa 1000-1300)
P150	1013	1013	Q				L	L						Q, R	HVR-II (aa 997-1031); Protease domain (aa 1000-1300)
P150	1014	1014	R	C										R	HVR-II (aa 997-1031); Protease domain (aa 1000-1300)
P150	1017	1017	S	P					L	L				S, P, L	HVR-II (aa 997-1031); Protease domain (aa 1000-1300)
P150	1019	1019	P		S	S								P, T	HVR-II (aa 997-1031); Protease domain (aa 1000-1300)
P150	1020	1020	A										G	A, T	HVR-II (aa 997-1031); Protease domain (aa 1000-1300)
P150	1024	1024	G			V								G, R, E	HVR-II (aa 997-1031); Protease domain (aa 1000-1300)
P150	1025	1025	D	N										D, E	HVR-II (aa 997-1031); Protease domain (aa 1000-1300)
P150	1026	1026	A		T	T								A, V	HVR-II (aa 997-1031); Protease domain (aa 1000-1300)
P150	1091	1091	V			L								V	Protease domain (aa 1000-1300)
P150	1117	1117	V	A			M	M	L	L		A	A	M, V, I	Protease domain (aa 1000-1300)
P150	1226	1226	A				V	V						A, T	Protease domain (aa 1000-1300)
P150	1240	1240	P		S	S								P	Protease domain (aa 1000-1300)
P90	1310	9	G				E	E						G	helicase domain (aa 1320-1610)
P90	1347	46	I									I/L		I	helicase domain (aa 1320-1610)
P90	1368	67	R	C										R	helicase domain (aa 1320-1610)
P90	1376	75	T						S	S				T	helicase domain (aa 1320-1610)
P90	1380	79	L								V			L	helicase domain (aa 1320-1610)
P90	1405	104	T				A	A						T	helicase domain (aa 1320-1610)
P90	1413	112	R		C	C								R	helicase domain (aa 1320-1610)
P90	1416	115	I	V										I	helicase domain (aa 1320-1610)
P90	1494	193	R			C								R, C, H, P	helicase domain (aa 1320-1610)
P90	1523	222	H									Y	Y	H	helicase domain (aa 1320-1610)
P90	1541	240	G								S	G/D		G, S	helicase domain (aa 1320-1610)
P90	1593	292	L						I	I	C			L	helicase domain (aa 1320-1610)
P90	1607	306	G				S	S	S	S				G, S	helicase domain (aa 1320-1610)
P90	1631	330	Q							H				Q
P90	1763	462	T								A			T
P90	1776	475	G				S	S						G
P90	1828	527	Q									K	K	Q
P90	1829	528	V			A								V
P90	1839	538	K				R	R						K
P90	1866	565	A									A/V		A
P90	1883	582	N	S										N	RdRp catalitic domain (aa 1870-1982)
P90	1895	594	I									V	V	I	RdRp catalitic domain (aa 1870-1982)
P90	1995	694	H	Y										H	RdRp catalitic domain (aa 1870-1982)
p90	2004	703	P	S										P
C	3	3	P								S/P			S, T
C	18	18	T	A										A	vaccine-specific site- mutation to wt
C	21	21	R						C	C				R	C9-22 epitope
C	22	22	A								I			A	C11-29 epitope
C	25	25	A								E			A
C	27	27	A								V			A
C	31	31	A				T	T						A, T
C	32	32	S				P	P				L		S, L, A,T
C	34	34	S									P	P	S, L, A, T, P
C	38	38	R								Q			R
C	39	39	P										Q	P
C	43	43	Q				R	R						Q, P
C	48	48	T									S	S	S
C	53	53	G						D	D				G
C	56	56	S									P	P	S
C	70	70	Q				E	E						Q
C	71	71	R		G	G								R, L, C
C	95	95	K				R	R						K, Q
C	96	96	P				S	S						P, S
C	97	97	S						L	L	L			P, S, L, A
C	111	111	T									P	P	T
C	113	113	R					P						R, G
C	118	118	P	S										P
C	119	119	R	H										R
C	122	122	L									P	P	L
C	124	124	P						L	L				P
C	125	125	P	S										P
C	141	141	L	P								P	P	L, P
C	144	144	P								S			P
C	145	145	D						L	L				D, E
C	146	146	T								A			T, V
C	154	154	V			A								V
C	163	163	E	V										E
C	164	164	G				D	N						G
C	166	166	V	T			A	A						V
C	182	182	L										L/F	L
C	184	184	E				Q	Q						E
C	187	187	R		H	H								R
C	198	198	G					A						G
C	228	228	A	V										A, T
C	234	234	V								I			V
C	237	237	T	M										T
C	254	254	S			R								S
C	262	262	T	I										T, I
C	266	266	E						G	G			D	E	C264-272 epitope
C	267	267	T	I										T
C	270	270	A									P	P	A, T
C	279	283	A								V			A, V
C	286	286	A									V	V	A
C	295	295	V	L										V, L
E2	311	11	P									L	L	P, S
E2	313	13	T								M			T, V, L, S, M, S
E2	316	16	Q		L	L								Q
E2	322	22	G		R	R								G
E2	330	30	H			R								H
E2	344	44	T				I	I						T
E2	349	49	Q									R	R	Q, E
E2	350	50	H								R			H,Q
E2	351	51	H	Y					Y	Y		H/Y		H, Y	shared changes
E2	352	52	R								Q			R
E2	384	84	T										T/A	T
E2	385	85	K									K/M		K
E2	395	95	D				H	H						D
E2	400	100	A				P	P						A, V, T
E2	402	102	P				S	S					P/S	P, S
E2	405	105	L				F	F						L, F, S, P,
E2	406	106	T				P	P						T, A
E2	407	107	T									A	A	T, A
E2	408	108	A				P	P						A
E2	409	109	A	V										A
E2	410	110	N				T	T						N
E2	411	111	S	P					F	F				S, A, T, F
E2	412	112	T	M										T
E2	413	113	T									P		T, A, P
E2	414	114	A				T	T						A
E2	416	116	T	A										T, A, P
E2	417	117	P				A	A						P, L, S
E2	419	119	T									S	S	T, S
E2	420	120	A				V	V						A, V, T
E2	421	121	P		L	L								P
E2	422	122	A									P	P	A, P, T
E2	430	130	D				E	E			E			D
E2	434	134	G	D									G/D	G
E2	436	136	L	S			S	S	S	S	S	S	S	L	shared changes
E2	447	147	G										G/A	G, A
E2	448	148	A			T								A
E2	450	150	T			I								T
E2	451	151	R								P	Q	Q	R
E2	465	165	Y	F										Y
E2	470	170	F				L	L						F
E2	484	184	V									A	A	V, A
E2	491	191	E		D	D								E
E2	508	208	P									S	S	P
E2	511	211	V	A						A				V
E2	514	214	M				V	V						M, I
E2	518	218	T	I										T, I, A
E2	523	223	S	L										S
E2	530	230	A	T										A
E2	532	232	A		T									A
E2	535	235	L	F										L
E2	540	240	A									S	S	A
E2	543	243	V		A	A								V
E2	545	245	L				V	V						L
E2	563	263	G										G/S	G
E2	566	266	A	V										A
E1	587	5	T										T/A	T
E1	606	24	A	V	V	V	V	V	V	V	V	V	V	A, T	shared changes
E1	607	25	G						D	D				G
E1	614	32	I				V	V						I
E1	616	34	A	V										A
E1	632	50	I									M	M	I
E1	639	57	V	A										V, L, I
E1	650	68	T						P	P				T, A
E1	652	70	P	S										P
E1	666	84	F	L	L	L			L		L	L	L	F, L	shared changes, reversion to wt
E1	669	87	V			I								V
E1	677	95	Y	H										Y
E1	700	118	E				Q	Q						E, D
E1	719	137	T						A	A				T
E1	728	146	S										S/G	S
E1	734	152	H				N	N						H, D
E1	740	158	K								K/R			K
E1	756	174	V				A	A						V, A, M
E1	757	175	S									L	L	S, A
E1	792	210	H	Y										Y	vaccine-specific site- mutation to wt
E1	827	245	L		V	V								L	E1 245-251 epitope
E1	842	260	A		V	V								A	E1 260-266 epitope
E1	862	280	I	T	M	M						I/T		I	E1 274-285 epitope
E1	864	282	S		A	A								S	E1 274-285 epitope
E1	911	329	V	I										V
E1	915	333	A						V	V	T			A, V, T
E1	919	337	A			V								A, T
E1	933	351	Q		R	R								Q
E1	943	361	L						V	V	V			L
E1	966	384	K		R									K
E1	970	388	A		T	T								A
E1	997	415	P	S										P
E1	1011	429	T	I										T
E1	1019	437	Q	E										Q
E1	1022	440	A	V										A, V
E1	1026	444	A	T										A
E1	1027	445	A	S										A
E1	1060	478	I								V			I, M, T

## Sheet: Frequencies of aa subst 
Substitution	number of subs
A->V	29
P->S	15
V->A	11
A->T	10
R->C	10
T->A	10
G->D	9
H->Y	9
P->L	8
S->L	8
S->P	8
G->S	6
T->I	6
A->P	5
F->L	5
L->S	5
L->V	5
R->H	5
H->R	4
I->V	4
K->R	4
R->Q	4
T->P	4
T->S	4
V->L	4
A->S	3
E->D	3
E->Q	3
G->A	3
L->F	3
L->I	3
L->P	3
P->T	3
Q->L	3
Q->R	3
R->P	3
S->F	3
T->M	3
V->I	3
I->M	2
L->P	2
P->A	2
Q->E	2
S->A	2
V->M	2
Y>H	2
A->E	1
A->G	1
A->I	1
C->S	1
E->L	1
E->G	1
E->V	1
G->E	1
G->N	1
G->R	1
G->V	1
H->N	1
I->L	1
I->T	1
K->M	1
L->C	1
M->V	1
N->S	1
N->T	1
P->Q	1
Q->H	1
Q->K	1
R->G	1
S->G	1
V->D	1
V->T	1
Y>F	1
	275
