# Supplementary material for: Infectious vaccine-derived rubella viruses emerge, persist, and evolve in cutaneous granulomas of children with primary immunodeficiencies
Source: PLoS Pathog. 2019 Oct 28;15(10):e1008080. doi: 10.1371/journal.ppat.1008080 (PMC6837625; doi:10.1371/journal.ppat.1008080)
Supplement: S1 Data — Sequences are shown in DNA format (T instead of U) to maintain compatibility with other outputs of mutation signature R-script. (XLSX) [file ppat.1008080.s006.xlsx]

## Sheet: S1 Data rubellaMAF
RowId	iVDRV	Start_position	Reference_Allele	Mutant_Allele	CONTEXT(+/-20)	times_refPos_mutated_inMAF	Gene.refGene	Variant_Classification	AAChange
1	RVs/California.USA/43.16/GR	130	T	C	agagaccacgtccgctcaatTgtcgagggcgcgtgggaagt	1	ORF_1	synonymous SNV	p.I30I
2	RVs/California.USA/43.16/GR	172	C	T	cgcgatgttgtttccgctgcCcaaaagcgggccatcgtagc	1	ORF_1	synonymous SNV	p.A44A
3	RVs/California.USA/43.16/GR	403	A	G	ctccacaggacggcacgcaaActcgccaccgccctggccga	1	ORF_1	synonymous SNV	p.K121K
4	RVs/California.USA/43.16/GR	448	T	C	gccagcgaggcgtggcacgcTgactacgtgtgcgcgctgcg	2	ORF_1	synonymous SNV	p.A136A
5	RVs/California.USA/43.16/GR	589	C	T	atgtgcgagctgatgcgtacCattgacgccaccctgctcgt	1	ORF_1	synonymous SNV	p.T183T
6	RVs/California.USA/43.16/GR	724	A	G	tgccccgccgattgccgcggAgccggcgctgggcccacgcc	1	ORF_1	synonymous SNV	p.G228G
7	RVs/California.USA/43.16/GR	730	C	A	gccgattgccgcggagccggCgctgggcccacgcccggcta	2	ORF_1	synonymous SNV	p.G230G
8	RVs/California.USA/43.16/GR	739	C	T	cgcggagccggcgctgggccCacgcccggctacacccgccc	1	ORF_1	synonymous SNV	p.P233P
9	RVs/California.USA/43.16/GR	1021	C	T	gtgggccggtggcggtggttCagcctcccccgccccgtgtt	3	ORF_1	synonymous SNV	p.F327F
10	RVs/California.USA/43.16/GR	1345	C	T	attaagcggttcttcggcagCgtgcccctcgccgagcgcat	1	ORF_1	synonymous SNV	p.S435S
11	RVs/California.USA/43.16/GR	1559	C	T	gctgcgacgtcccgcgcgaaCgtccttccgcgcccgccggc	1	ORF_1	nonsynonymous SNV	p.R507C
12	RVs/California.USA/43.16/GR	1609	G	A	gacgaggcgctcatcccgccGtggctgttcgccgagcgccg	1	ORF_1	synonymous SNV	p.P523P
13	RVs/California.USA/43.16/GR	1663	T	C	cgcgagtgggatttcgaggtTctccgcgcgcgcgccgatac	2	ORF_1	synonymous SNV	p.V541V
14	RVs/California.USA/43.16/GR	1919	C	T	aggcttttgtccgtgtcgtgCctccacccgagcgcccctgg	1	ORF_1	nonsynonymous SNV	p.P627S
15	RVs/California.USA/43.16/GR	2000	T	C	gctgcgcctgggcgcagcgcTtgctcggcgagccagcagtt	2	ORF_1	synonymous SNV	p.L654L
16	RVs/California.USA/43.16/GR	2038	C	T	gttatgcacctcccatacacCgatggcgacgtgccacagct	5	ORF_1	synonymous SNV	p.T666T
17	RVs/California.USA/43.16/GR	2161	C	T	ttcgacgcaaacgcggtcacCgccgccgtgcgcgctggccc	2	ORF_1	synonymous SNV	p.T707T
18	RVs/California.USA/43.16/GR	2407	C	T	cgtgacgccgagctggaggtCgcctacgaaccgagcggccc	1	ORF_1	synonymous SNV	p.V789V
19	RVs/California.USA/43.16/GR	2422	C	T	gaggtcgcctacgaaccgagCggcccccccacgtcaaccaa	1	ORF_1	synonymous SNV	p.S794S
20	RVs/California.USA/43.16/GR	2467	T	C	gacccagacagcgacatcgtTgaaagttacgcccgcgccgc	1	ORF_1	synonymous SNV	p.V809V
21	RVs/California.USA/43.16/GR	2563	C	T	gtcgtggtcaacgccgccaaCgaggggctgctggccggctc	2	ORF_1	synonymous SNV	p.N841N
22	RVs/California.USA/43.16/GR	2944	C	T	gagcgcgtgagcctgcacatCtgccatcccgaccgcgccac	4	ORF_1	synonymous SNV	p.I968I
23	RVs/California.USA/43.16/GR	2979	C	T	cgccacgctgacgcacgcctCcgtgctcgtcggcgcggggc	1	ORF_1	nonsynonymous SNV	p.S980F
24	RVs/California.USA/43.16/GR	2980	C	T	gccacgctgacgcacgcctcCgtgctcgtcggcgcggggct	4	ORF_1	synonymous SNV	p.S980S
25	RVs/California.USA/43.16/GR	2989	C	T	acgcacgcctccgtgctcgtCggcgcggggctcgctgccag	3	ORF_1	synonymous SNV	p.V983V
26	RVs/California.USA/43.16/GR	3095	C	T	ctcagcgcagcgcgtcgcccCcagcgaccccccttggggat	1	ORF_1	nonsynonymous SNV	p.P1019S
27	RVs/California.USA/43.16/GR	3116	G	A	cagcgaccccccttggggatGccaccgcgcccgagccccgc	1	ORF_1	nonsynonymous SNV	p.A1026T
28	RVs/California.USA/43.16/GR	3496	C	T	gagctagacccaaacacctgCtggctccgcgccgccgccaa	1	ORF_1	synonymous SNV	p.C1152C
29	RVs/California.USA/43.16/GR	3520	T	C	ctccgcgccgccgccaacgtTgcgcaggctgcgcgcgcctg	1	ORF_1	synonymous SNV	p.V1160V
30	RVs/California.USA/43.16/GR	3538	C	G	gttgcgcaggctgcgcgcgcCtgcggcgcctacacgagtgc	1	ORF_1	synonymous SNV	p.A1166A
31	RVs/California.USA/43.16/GR	3661	C	G	agcgcgagccacgccgatgcCtcctctgacggcaccggaga	1	ORF_1	synonymous SNV	p.A1207A
32	RVs/California.USA/43.16/GR	3758	C	T	gctccgagcacgaggccccgCccgaccacctcctggtgtcc	1	ORF_1	nonsynonymous SNV	p.P1240S
33	RVs/California.USA/43.16/GR	4138	C	T	acccgcatcctcgctgccttCacgcgcgaagacctttacgt	4	ORF_1	synonymous SNV	p.F1366F
34	RVs/California.USA/43.16/GR	4156	C	T	ttcacgcgcgaagacctttaCgtctgccccaccaatgcgct	2	ORF_1	synonymous SNV	p.Y1372Y
35	RVs/California.USA/43.16/GR	4186	G	A	accaatgcgctcctgcacgaGatccaggccaaactccgcgc	1	ORF_1	synonymous SNV	p.E1382E
36	RVs/California.USA/43.16/GR	4277	C	T	aaccgctcgccgcctaccgcCgcatctacatcgatgaggcg	1	ORF_1	nonsynonymous SNV	p.R1413C
37	RVs/California.USA/43.16/GR	4375	C	T	atctgcgtcggtgatcgggaCcagtgcggcccacactacgc	1	ORF_1	synonymous SNV	p.D1445D
38	RVs/California.USA/43.16/GR	4501	T	C	cgcctgcgcgcggggctcgaTtatgacatcgagggcgagcg	1	ORF_1	synonymous SNV	p.D1487D
39	RVs/California.USA/43.16/GR	4534	C	T	ggcgagcgcaccggcaccttCgcctgcaacctttgggacgg	4	ORF_1	synonymous SNV	p.F1498F
40	RVs/California.USA/43.16/GR	4753	C	T	gtcagcctgacccgggcctcCgacgcactctacctccacga	1	ORF_1	synonymous SNV	p.S1571S
41	RVs/California.USA/43.16/GR	4843	C	T	gccggcgcactggcggagctCaaggaggttcccgctggcat	1	ORF_1	synonymous SNV	p.L1601L
42	RVs/California.USA/43.16/GR	5008	C	T	ggccacccccattacgcggaCctcaaccgcgtgactgaggg	1	ORF_1	synonymous SNV	p.D1656D
43	RVs/California.USA/43.16/GR	5065	C	T	tatatgcgcatctcgcgtcaCctgctcaacaagaatcacac	1	ORF_1	synonymous SNV	p.H1675H
44	RVs/California.USA/43.16/GR	5476	G	A	gaggactgccacgccgctcaGgggaaagccggccttgagat	2	ORF_1	synonymous SNV	p.Q1812Q
45	RVs/California.USA/43.16/GR	5932	C	T	gtgcgctgggctgggattttCcagggtgacgatatggtcat	1	ORF_1	synonymous SNV	p.F1964F
46	RVs/California.USA/43.16/GR	5995	C	T	agtgcggcactcaagtggacCcccgccgaggtgggcttgtt	1	ORF_1	synonymous SNV	p.T1985T
47	RVs/California.USA/43.16/GR	6118	G	C	catgatgtcatgcaccaggcGatcaaggtgctttgccgccg	1	ORF_1	synonymous SNV	p.A2026A
48	RVs/California.USA/43.16/GR	6121	C	T	gatgtcatgcaccaggcgatCaaggtgctttgccgccgttt	4	ORF_1	synonymous SNV	p.I2027I
49	RVs/California.USA/43.16/GR	6259	G	A	tactacgactacagcgcggaGcgcgtcctcgctatcgtgcg	1	ORF_1	synonymous SNV	p.E2073E
50	RVs/California.USA/43.16/GR	6464	T	C	caccgttgtttcgccgcatcTggtgggtacccaacttttgc	1	intergenic	NA
51	RVs/California.USA/43.16/GR	6479	T	C	gcatctggtgggtacccaacTtttgccattcgggagagccc	1	intergenic	NA
52	RVs/California.USA/43.16/GR	6661	T	C	gactccagcaccaccggagaTgactccggccgtgactccgg	3	ORF_2	synonymous SNV	p.D50D
53	RVs/California.USA/43.16/GR	6722	C	G	gcaaccggggccgtggccagCgcagggactggtccagggcc	1	ORF_2	nonsynonymous SNV	p.R71G
54	RVs/California.USA/43.16/GR	7057	C	T	aacctgggcacccccccactCgacgaggacggccgctggga	4	ORF_2	synonymous SNV	p.L182L
55	RVs/California.USA/43.16/GR	7071	G	A	cccactcgacgaggacggccGctgggaccctgcgctcatgt	1	ORF_2	nonsynonymous SNV	p.R187H
56	RVs/California.USA/43.16/GR	7174	T	C	gacgtcaggggcgtttggggTaaaggtgagcgcacctacgc	1	ORF_2	synonymous SNV	p.G221G
57	RVs/California.USA/43.16/GR	7273	C	T	cgcggcctcgacggcgacagCgccccgcttcccccccacac	1	ORF_2	synonymous SNV	p.S254S
58	RVs/California.USA/43.16/GR	7441	A	G	ccccgcgctgatatggcggcAcctcctacgctgccgcagcc	1	ORF_2	synonymous SNV	p.A310A
59	RVs/California.USA/43.16/GR	7458	A	T	ggcacctcctacgctgccgcAgcccccccgtgcgcacgggc	1	ORF_2	nonsynonymous SNV	p.Q316L
60	RVs/California.USA/43.16/GR	7475	G	C	cgcagcccccccgtgcgcacGggcagcattacggccaccac	1	ORF_2	nonsynonymous SNV	p.G322R
61	RVs/California.USA/43.16/GR	7534	T	C	ctcgggcacgacggccatcaTggcggcaccttgcgcgtcgg	2	ORF_2	synonymous SNV	p.H341H
62	RVs/California.USA/43.16/GR	7579	C	T	catcaccgaaacgccagcgaCgtgctgcccggccactggct	1	ORF_2	synonymous SNV	p.D356D
63	RVs/California.USA/43.16/GR	7726	C	T	cccgcgaccccgacgcctctCaccaccgcggcgaactccac	1	ORF_2	synonymous SNV	p.L405L
64	RVs/California.USA/43.16/GR	7773	C	T	cgccacccccgccactgcgcCggccccctgccacgccggcc	1	ORF_2	nonsynonymous SNV	p.P421L
65	RVs/California.USA/43.16/GR	7918	G	C	gcccagtacccgcctacccgGtttggctgcgctatgcggtg	1	ORF_2	synonymous SNV	p.R469R
66	RVs/California.USA/43.16/GR	7921	T	C	cagtacccgcctacccggttTggctgcgctatgcggtgggg	1	ORF_2	synonymous SNV	p.F470F
67	RVs/California.USA/43.16/GR	7951	C	T	atgcggtggggccttcccccCtgggaactggtcgtccttac	3	ORF_2	synonymous SNV	p.P480P
68	RVs/California.USA/43.16/GR	7984	A	C	gtccttaccgcccgccccgaAgacggctggacttgccgcgg	3	ORF_2	nonsynonymous SNV	p.E491D
69	RVs/California.USA/43.16/GR	8047	C	T	cgctgccccgaactggtgagCcccatgggacgcgcgacttg	1	ORF_2	synonymous SNV	p.S512S
70	RVs/California.USA/43.16/GR	8095	C	T	gcctcggccctctggctcgcCacagcgaacgcgctgtctct	1	ORF_2	synonymous SNV	p.A528A
71	RVs/California.USA/43.16/GR	8105	G	A	tctggctcgccacagcgaacGcgctgtctcttgatcacgcc	1	ORF_2	nonsynonymous SNV	p.A532T
72	RVs/California.USA/43.16/GR	8139	T	C	tcacgccctcgcggccttcgTcctgctggtcccgtgggtcc	1	ORF_2	nonsynonymous SNV	p.V543A
73	RVs/California.USA/43.16/GR	8140	C	T	cacgccctcgcggccttcgtCctgctggtcccgtgggtcct	1	ORF_2	synonymous SNV	p.V543V
74	RVs/California.USA/43.16/GR	8242	C	T	gtcgtcctgcaggggtacaaCccccccgcctatggcgagga	1	ORF_2	synonymous SNV	p.N577N
75	RVs/California.USA/43.16/GR	8287	A	G	ttcacctacctctgcactgcAccggggtgcgccactcaagc	1	ORF_2	synonymous SNV	p.A592A
76	RVs/California.USA/43.16/GR	8328	C	T	acctgtccccgtgcgcctcgCtggcgtccgctttgagtcca	6	ORF_2	nonsynonymous SNV	p.A606V
77	RVs/California.USA/43.16/GR	8416	C	T	ggagcctgcatttgcgagatCcccactgatgtctcgtgcga	1	ORF_2	synonymous SNV	p.I635I
78	RVs/California.USA/43.16/GR	8507	T	C	gcacacagcgcgcgtgcaccTtctgggctgtcaacgcctac	4	ORF_2	nonsynonymous SNV	p.F666L
79	RVs/California.USA/43.16/GR	8779	G	T	caactctccgttgctggcgtGtcgtgcaacgtcaccactga	1	ORF_2	synonymous SNV	p.V756V
80	RVs/California.USA/43.16/GR	8830	A	G	tgcaacacgccgcacggacaActcgaggtccaggtcccgcc	1	ORF_2	synonymous SNV	p.Q773Q
81	RVs/California.USA/43.16/GR	8990	C	G	attcccctgactgctcgcggCttgtgggggctacgccagag	1	ORF_2	nonsynonymous SNV	p.L827V
82	RVs/California.USA/43.16/GR	9013	T	C	gtgggggctacgccagagcgTccccggctgcgcctggtcga	2	ORF_2	synonymous SNV	p.R834R
83	RVs/California.USA/43.16/GR	9036	C	T	ccggctgcgcctggtcgacgCcgacgaccccctgctgcgca	1	ORF_2	nonsynonymous SNV	p.A842V
84	RVs/California.USA/43.16/GR	9073	C	T	cgcactgcccctgggcccggCgaggtgtgggtcacgcctgt	1	ORF_2	synonymous SNV	p.G854G
85	RVs/California.USA/43.16/GR	9097	A	G	gtgtgggtcacgcctgtcatAggctctcaggcgcgcaagtg	1	ORF_2	nonsynonymous SNV	p.I862M
86	RVs/California.USA/43.16/GR	9101	T	G	gggtcacgcctgtcataggcTctcaggcgcgcaagtgcgga	1	ORF_2	nonsynonymous SNV	p.S864A
87	RVs/California.USA/43.16/GR	9268	G	A	ccggtggccctgccacgcgcGttagcgccaccccgcaatgt	1	ORF_2	synonymous SNV	p.A919A
88	RVs/California.USA/43.16/GR	9309	A	G	gcgtgtgaccgggtgctaccAgtgcggtacccccgcgctgg	1	ORF_2	nonsynonymous SNV	p.Q933R
89	RVs/California.USA/43.16/GR	9408	A	G	cggcgccttcccccctgggaAgttcgtcaccgccgccctcc	1	ORF_2	nonsynonymous SNV	p.K966R
90	RVs/California.USA/43.16/GR	9419	G	A	cccctgggaagttcgtcaccGccgccctcctcaacaccccc	1	ORF_2	nonsynonymous SNV	p.A970T
91	RVs/California.USA/43.16/GR	9430	C	T	ttcgtcaccgccgccctcctCaacacccccccgccctacca	1	ORF_2	synonymous SNV	p.L973L
92	RVs/California.USA/43.16/GR	9709	C	T	atagcgccgcgctagtgggcCcccgcgcgaaacccgcacta	1	3'UTR	NA
93	RVs/California.USA/43.16/GR	9711	C	T	agcgccgcgctagtgggcccCcgcgcgaaacccgcactagc	1	3'UTR	NA
94	RVs/Louisiana.USA/27.17/GR	349	C	T	ccgggcctgctccgcgaggtCgctcgcgttgagcgccgctg	2	ORF_1	synonymous SNV	p.V103V
95	RVs/Louisiana.USA/27.17/GR	688	C	T	ctgggcattgcctggcatctCgaccatgacggcggttgccc	3	ORF_1	synonymous SNV	p.L216L
96	RVs/Louisiana.USA/27.17/GR	985	C	T	cgggtccgactcccggacctCgtccatctcgccgaggtggg	5	ORF_1	synonymous SNV	p.L315L
97	RVs/Louisiana.USA/27.17/GR	1135	C	T	aacgccctgagccacagcatCacgctcgcgggcaatgtgct	2	ORF_1	synonymous SNV	p.I365I
98	RVs/Louisiana.USA/27.17/GR	1141	C	T	ctgagccacagcatcacgctCgcgggcaatgtgctgcaaga	1	ORF_1	synonymous SNV	p.L367L
99	RVs/Louisiana.USA/27.17/GR	1154	C	T	tcacgctcgcgggcaatgtgCtgcaagaggggtggaagggc	1	ORF_1	synonymous SNV	p.L372L
100	RVs/Louisiana.USA/27.17/GR	1309	C	T	agcgtggccggctggctggaCaccatttggggcgccattaa	1	ORF_1	synonymous SNV	p.D423D
101	RVs/Louisiana.USA/27.17/GR	1320	G	A	ctggctggacaccatttgggGcgccattaagcggttcttcg	3	ORF_1	nonsynonymous SNV	p.G427D
102	RVs/Louisiana.USA/27.17/GR	1441	C	A	gacggcgggcgccacttggaCaccgtgcaacccccaaaatc	1	ORF_1	nonsynonymous SNV	p.D467E
103	RVs/Louisiana.USA/27.17/GR	1565	T	G	acgtcccgcgcgaacgtcctTccgcgcccgccggcccgccg	1	ORF_1	nonsynonymous SNV	p.S509A
104	RVs/Louisiana.USA/27.17/GR	1596	C	T	cggcccgccggatgacgaggCgctcatcccgccgtggctgt	2	ORF_1	nonsynonymous SNV	p.A519V
105	RVs/Louisiana.USA/27.17/GR	1942	C	T	ccacccgagcgcccctgggcCgacgggggcgccagagcgtg	2	ORF_1	synonymous SNV	p.A634A
106	RVs/Louisiana.USA/27.17/GR	2015	G	A	agcgcttgctcggcgagccaGcagttatgcacctcccatac	1	ORF_1	nonsynonymous SNV	p.A659T
107	RVs/Louisiana.USA/27.17/GR	2066	C	T	acgtgccacagctgatcgcaCtggctttgcgcacgctggcc	2	ORF_1	synonymous SNV	p.L676L
108	RVs/Louisiana.USA/27.17/GR	2212	C	T	gcggccacgtcatcgccaccCggcgaccccccgccgccgcg	5	ORF_1	synonymous SNV	p.P724P
109	RVs/Louisiana.USA/27.17/GR	2236	C	T	gaccccccgccgccgcgccgCgcacggcgatcgcaacggca	1	ORF_1	synonymous SNV	p.R732R
110	RVs/Louisiana.USA/27.17/GR	2292	C	T	cactccgccccccgcgcctgCgcgcgacccgccgccgcccg	5	ORF_1	nonsynonymous SNV	p.A751V
111	RVs/Louisiana.USA/27.17/GR	2411	T	C	acgccgagctggaggtcgccTacgaaccgagcggccccccc	1	ORF_1	nonsynonymous SNV	p.Y791H
112	RVs/Louisiana.USA/27.17/GR	2450	C	A	ccacgtcaaccaaggcagacCcagacagcgacatcgttgaa	1	ORF_1	nonsynonymous SNV	p.P804T
113	RVs/Louisiana.USA/27.17/GR	2464	C	T	gcagacccagacagcgacatCgttgaaagttacgcccgcgc	4	ORF_1	synonymous SNV	p.I808I
114	RVs/Louisiana.USA/27.17/GR	2476	C	T	agcgacatcgttgaaagttaCgcccgcgccgccggacccgt	1	ORF_1	synonymous SNV	p.Y812Y
115	RVs/Louisiana.USA/27.17/GR	2602	C	T	tctggcgtgtgcggtgccatCtttgccaacgccacggcggc	3	ORF_1	synonymous SNV	p.I854I
116	RVs/Louisiana.USA/27.17/GR	2626	C	T	gccaacgccacggcggccctCgctgcagactgccggcgcct	5	ORF_1	synonymous SNV	p.L862L
117	RVs/Louisiana.USA/27.17/GR	2722	C	T	acccacatcatccacgccgtCgcgccgcggcgtcctcggga	4	ORF_1	synonymous SNV	p.V894V
118	RVs/Louisiana.USA/27.17/GR	2797	C	T	gagcgcgcctaccgcagcatCgtcgcgctagccgccgcgcg	3	ORF_1	synonymous SNV	p.I919I
119	RVs/Louisiana.USA/27.17/GR	2812	C	T	agcatcgtcgcgctagccgcCgcgcgtcggtgggcgcgtgt	1	ORF_1	synonymous SNV	p.A924A
120	RVs/Louisiana.USA/27.17/GR	2828	C	T	ccgccgcgcgtcggtgggcgCgtgtcgcgtgccccctcctc	1	ORF_1	nonsynonymous SNV	p.R930C
121	RVs/Louisiana.USA/27.17/GR	2833	C	T	gcgcgtcggtgggcgcgtgtCgcgtgccccctcctcggcgc	4	ORF_1	synonymous SNV	p.V931V
122	RVs/Louisiana.USA/27.17/GR	2896	G	A	gcggagtccctccgagccgcGctcgcggctacgcgcaccga	1	ORF_1	synonymous SNV	p.A952A
123	RVs/Louisiana.USA/27.17/GR	2899	C	T	gagtccctccgagccgcgctCgcggctacgcgcaccgagcc	5	ORF_1	synonymous SNV	p.L953L
124	RVs/Louisiana.USA/27.17/GR	2944	C	T	gagcgcgtgagcctgcacatCtgccatcccgaccgcgccac	4	ORF_1	synonymous SNV	p.I968I
125	RVs/Louisiana.USA/27.17/GR	2980	C	T	gccacgctgacgcacgcctcCgtgctcgtcggcgcggggct	4	ORF_1	synonymous SNV	p.S980S
126	RVs/Louisiana.USA/27.17/GR	2989	C	T	acgcacgcctccgtgctcgtCggcgcggggctcgctgccag	3	ORF_1	synonymous SNV	p.V983V
127	RVs/Louisiana.USA/27.17/GR	3004	T	C	ctcgtcggcgcggggctcgcTgccaggcgcgtcagtcctcc	1	ORF_1	synonymous SNV	p.A988A
128	RVs/Louisiana.USA/27.17/GR	3247	T	C	accagctgggccatgcgcatTcccgaggtggttgtctacgg	1	ORF_1	synonymous SNV	p.I1069I
129	RVs/Louisiana.USA/27.17/GR	3389	G	T	gctgccgcggctggcagggcGtgccgcaggtgcggtgcacc	2	ORF_1	nonsynonymous SNV	p.V1117L
130	RVs/Louisiana.USA/27.17/GR	3769	C	T	gaggccccgcccgaccacctCctggtgtccctccaccgtgc	1	ORF_1	synonymous SNV	p.L1243L
131	RVs/Louisiana.USA/27.17/GR	4102	A	G	agggtatggaacatggccgcAggcgctggcaagaccacccg	1	ORF_1	synonymous SNV	p.A1354A
132	RVs/Louisiana.USA/27.17/GR	4138	C	T	acccgcatcctcgctgccttCacgcgcgaagacctttacgt	4	ORF_1	synonymous SNV	p.F1366F
133	RVs/Louisiana.USA/27.17/GR	4162	C	T	cgcgaagacctttacgtctgCcccaccaatgcgctcctgca	1	ORF_1	synonymous SNV	p.C1374C
134	RVs/Louisiana.USA/27.17/GR	4167	C	G	agacctttacgtctgccccaCcaatgcgctcctgcacgaga	1	ORF_1	nonsynonymous SNV	p.T1376S
135	RVs/Louisiana.USA/27.17/GR	4178	C	T	tctgccccaccaatgcgctcCtgcacgagatccaggccaaa	2	ORF_1	synonymous SNV	p.L1380L
136	RVs/Louisiana.USA/27.17/GR	4678	T	C	gtcggcaccgcctgcatccaTgtaggcagagacggcaccga	1	ORF_1	synonymous SNV	p.H1546H
137	RVs/Louisiana.USA/27.17/GR	4699	C	T	gtaggcagagacggcaccgaCgttgccctggcgctgacacg	5	ORF_1	synonymous SNV	p.D1553D
138	RVs/Louisiana.USA/27.17/GR	4714	G	C	accgacgttgccctggcgctGacacgcgacctcgccatcgt	1	ORF_1	synonymous SNV	p.L1558L
139	RVs/Louisiana.USA/27.17/GR	4732	C	T	ctgacacgcgacctcgccatCgtcagcctgacccgggcctc	2	ORF_1	synonymous SNV	p.I1564I
140	RVs/Louisiana.USA/27.17/GR	4817	C	A	ctgcggggctcagcgcgttcCtcgacgccggcgcactggcg	2	ORF_1	nonsynonymous SNV	p.L1593I
141	RVs/Louisiana.USA/27.17/GR	4819	C	T	gcggggctcagcgcgttcctCgacgccggcgcactggcgga	2	ORF_1	synonymous SNV	p.L1593L
142	RVs/Louisiana.USA/27.17/GR	4859	G	A	agctcaaggaggttcccgctGgcattgaccgcgttgtcgcc	2	ORF_1	nonsynonymous SNV	p.G1607S
143	RVs/Louisiana.USA/27.17/GR	5002	C	T	cgtgccggccacccccattaCgcggacctcaaccgcgtgac	1	ORF_1	synonymous SNV	p.Y1654Y
144	RVs/Louisiana.USA/27.17/GR	5011	C	T	cacccccattacgcggacctCaaccgcgtgactgagggcga	5	ORF_1	synonymous SNV	p.L1657L
145	RVs/Louisiana.USA/27.17/GR	5533	C	G	gagtgggttcaggttatgtcCccgcatttccgcgcgatcca	1	ORF_1	synonymous SNV	p.S1831S
146	RVs/Louisiana.USA/27.17/GR	5548	G	C	atgtccccgcatttccgcgcGatccagaagatcatcatgcg	1	ORF_1	synonymous SNV	p.A1836A
147	RVs/Louisiana.USA/27.17/GR	5596	C	T	cgcccgcaattccttgtggcCgctggccatacggagcccga	2	ORF_1	synonymous SNV	p.A1852A
148	RVs/Louisiana.USA/27.17/GR	5671	C	T	aacgccatcgaggtcgacttCactgagttcgacatgaacca	1	ORF_1	synonymous SNV	p.F1877F
149	RVs/Louisiana.USA/27.17/GR	5698	C	T	ttcgacatgaaccagaccctCgctactcgggacgtcgagct	3	ORF_1	synonymous SNV	p.L1886L
150	RVs/Louisiana.USA/27.17/GR	5701	T	C	gacatgaaccagaccctcgcTactcgggacgtcgagctcga	1	ORF_1	synonymous SNV	p.A1887A
151	RVs/Louisiana.USA/27.17/GR	5713	C	T	accctcgctactcgggacgtCgagctcgagattagcgccgc	4	ORF_1	synonymous SNV	p.V1891V
152	RVs/Louisiana.USA/27.17/GR	5989	G	A	gcgcgcagtgcggcactcaaGtggacccccgccgaggtggg	1	ORF_1	synonymous SNV	p.K1983K
153	RVs/Louisiana.USA/27.17/GR	6106	C	T	gccggcctcttccatgatgtCatgcaccaggcgatcaaggt	2	ORF_1	synonymous SNV	p.V2022V
154	RVs/Louisiana.USA/27.17/GR	6121	C	T	gatgtcatgcaccaggcgatCaaggtgctttgccgccgttt	4	ORF_1	synonymous SNV	p.I2027I
155	RVs/Louisiana.USA/27.17/GR	6181	C	T	gaacagcaggtggccctcctCgaccgcctccggggggtcta	2	ORF_1	synonymous SNV	p.L2047L
156	RVs/Louisiana.USA/27.17/GR	6331	C	T	ctcgaccacccggccaccatCggcgcgctcgaggagattca	5	ORF_1	synonymous SNV	p.I2097I
157	RVs/Louisiana.USA/27.17/GR	6349	T	C	atcggcgcgctcgaggagatTcagaccccctacgcgcgcgc	1	ORF_1	synonymous SNV	p.I2103I
158	RVs/Louisiana.USA/27.17/GR	6455	C	T	gtcatcacccaccgttgtttCgccgcatctggtgggtaccc	2	intergenic	NA
159	RVs/Louisiana.USA/27.17/GR	6572	C	T	aggccctcgagacacaatccCgcgccctgcgcgcggaactc	1	ORF_2	nonsynonymous SNV	p.R21C
160	RVs/Louisiana.USA/27.17/GR	6661	T	C	gactccagcaccaccggagaTgactccggccgtgactccgg	3	ORF_2	synonymous SNV	p.D50D
161	RVs/Louisiana.USA/27.17/GR	6669	G	A	caccaccggagatgactccgGccgtgactccggagggcccc	1	ORF_2	nonsynonymous SNV	p.G53D
162	RVs/Louisiana.USA/27.17/GR	6801	C	T	gactccggccccgaagccatCgcgggcgccgccacaacagc	2	ORF_2	nonsynonymous SNV	p.S97L
163	RVs/Louisiana.USA/27.17/GR	6871	C	T	gggggctctgccccgcgcccCgagctggggccaccgaccaa	1	ORF_2	synonymous SNV	p.P120P
164	RVs/Louisiana.USA/27.17/GR	6882	C	T	cccgcgccccgagctggggcCaccgaccaacccgttccaag	1	ORF_2	nonsynonymous SNV	p.P124L
165	RVs/Louisiana.USA/27.17/GR	6944	G	C	gcccgcctctccacgaccctGacaccgaggcacccaccgag	1	ORF_2	nonsynonymous SNV	p.D145H
166	RVs/Louisiana.USA/27.17/GR	6945	A	T	cccgcctctccacgaccctgAcaccgaggcacccaccgagg	1	ORF_2	nonsynonymous SNV	p.D145V
167	RVs/Louisiana.USA/27.17/GR	7057	C	T	aacctgggcacccccccactCgacgaggacggccgctggga	4	ORF_2	synonymous SNV	p.L182L
168	RVs/Louisiana.USA/27.17/GR	7303	C	G	cccccccacaccaccgagcgCattgagacccgctcggcgcg	1	ORF_2	synonymous SNV	p.R264R
169	RVs/Louisiana.USA/27.17/GR	7308	A	G	ccacaccaccgagcgcattgAgacccgctcggcgcgccatc	1	ORF_2	nonsynonymous SNV	p.E266G
170	RVs/Louisiana.USA/27.17/GR	7390	C	T	gggctcttgctcgccgcggtCgccgttggcaccgcgcgcgc	5	ORF_2	synonymous SNV	p.V293V
171	RVs/Louisiana.USA/27.17/GR	7562	C	T	ccttgcgcgtcggccagcatCaccgaaacgccagcgacgtg	2	ORF_2	nonsynonymous SNV	p.H351Y
172	RVs/Louisiana.USA/27.17/GR	7743	C	T	tctcaccaccgcggcgaactCcacgaccgccgccacccccg	1	ORF_2	nonsynonymous SNV	p.S411F
173	RVs/Louisiana.USA/27.17/GR	7786	C	T	actgcgccggccccctgccaCgccggcctcaatgacagctg	2	ORF_2	synonymous SNV	p.H425H
174	RVs/Louisiana.USA/27.17/GR	7818	T	C	tgacagctgcggcggcttctTgtctgggtgcgggccgatgc	5	ORF_2	nonsynonymous SNV	p.L436S
175	RVs/Louisiana.USA/27.17/GR	7822	T	C	agctgcggcggcttcttgtcTgggtgcgggccgatgcgcct	1	ORF_2	synonymous SNV	p.S437S
176	RVs/Louisiana.USA/27.17/GR	7951	C	T	atgcggtggggccttcccccCtgggaactggtcgtccttac	3	ORF_2	synonymous SNV	p.P480P
177	RVs/Louisiana.USA/27.17/GR	7984	A	G	gtccttaccgcccgccccgaAgacggctggacttgccgcgg	3	ORF_2	synonymous SNV	p.E491E
178	RVs/Louisiana.USA/27.17/GR	8035	C	T	cacccaggcacccgctgcccCgaactggtgagccccatggg	1	ORF_2	synonymous SNV	p.P508P
179	RVs/Louisiana.USA/27.17/GR	8039	C	T	caggcacccgctgccccgaaCtggtgagccccatgggacgc	1	ORF_2	synonymous SNV	p.L510L
180	RVs/Louisiana.USA/27.17/GR	8068	C	T	cccatgggacgcgcgacttgCtccccagcctcggccctctg	1	ORF_2	synonymous SNV	p.C519C
181	RVs/Louisiana.USA/27.17/GR	8137	C	T	gatcacgccctcgcggccttCgtcctgctggtcccgtgggt	5	ORF_2	synonymous SNV	p.F542F
182	RVs/Louisiana.USA/27.17/GR	8167	C	T	gtcccgtgggtcctgatattCatggtgtgccgccgcgcctg	3	ORF_2	synonymous SNV	p.F552F
183	RVs/Louisiana.USA/27.17/GR	8269	C	T	gcctatggcgaggaggctttCacctacctctgcactgcacc	1	ORF_2	synonymous SNV	p.F586F
184	RVs/Louisiana.USA/27.17/GR	8326	C	T	gcacctgtccccgtgcgcctCgctggcgtccgctttgagtc	4	ORF_2	synonymous SNV	p.L605L
185	RVs/Louisiana.USA/27.17/GR	8328	C	T	acctgtccccgtgcgcctcgCtggcgtccgctttgagtcca	6	ORF_2	nonsynonymous SNV	p.A606V
186	RVs/Louisiana.USA/27.17/GR	8331	G	A	tgtccccgtgcgcctcgctgGcgtccgctttgagtccaaga	1	ORF_2	nonsynonymous SNV	p.G607D
187	RVs/Louisiana.USA/27.17/GR	8459	A	C	gcttgggggcctgggtacccAcagccccttgcgcgcgcatc	1	ORF_2	nonsynonymous SNV	p.T650P
188	RVs/Louisiana.USA/27.17/GR	8507	T	C	gcacacagcgcgcgtgcaccTtctgggctgtcaacgcctac	4	ORF_2	nonsynonymous SNV	p.F666L
189	RVs/Louisiana.USA/27.17/GR	8666	A	G	gctggggcttccccaccgacAccgtgatgagcgtgttcgcc	1	ORF_2	nonsynonymous SNV	p.T719A
190	RVs/Louisiana.USA/27.17/GR	9031	C	T	cgtccccggctgcgcctggtCgacgccgacgaccccctgct	1	ORF_2	synonymous SNV	p.V840V
191	RVs/Louisiana.USA/27.17/GR	9133	C	T	aagtgcggactccacatacgCgctggaccgtacggccatgc	1	ORF_2	synonymous SNV	p.R874R
192	RVs/Louisiana.USA/27.17/GR	9160	C	T	ccgtacggccatgctaccgtCgaaatgcccgagtggatcca	3	ORF_2	synonymous SNV	p.V883V
193	RVs/Louisiana.USA/27.17/GR	9187	C	T	cccgagtggatccacgcccaCaccaccagcgacccctggca	1	ORF_2	synonymous SNV	p.H892H
194	RVs/Louisiana.USA/27.17/GR	9235	C	T	ggccccttggggctgaagttCaagacagttcgcccggtggc	2	ORF_2	synonymous SNV	p.F908F
195	RVs/Louisiana.USA/27.17/GR	9255	C	T	caagacagttcgcccggtggCcctgccacgcgcgttagcgc	1	ORF_2	nonsynonymous SNV	p.A915V
196	RVs/Louisiana.USA/27.17/GR	9256	C	T	aagacagttcgcccggtggcCctgccacgcgcgttagcgcc	1	ORF_2	synonymous SNV	p.A915A
197	RVs/Louisiana.USA/27.17/GR	9322	C	T	tgctaccagtgcggtaccccCgcgctggtggaaggccttgc	1	ORF_2	synonymous SNV	p.P937P
198	RVs/Louisiana.USA/27.17/GR	9338	C	G	cccccgcgctggtggaaggcCttgcccccgggggagggaat	2	ORF_2	nonsynonymous SNV	p.L943V
199	RVs/Louisiana.USA/27.17/GR	9379	C	T	tgccatctcaccgtcaatggCgaggatgtcggcgccttccc	1	ORF_2	synonymous SNV	p.G956G
200	RVs/Louisiana.USA/27.17/GR	9586	T	C	cagacctgggcggagtgggcTgctgcccattggtggcagct	1	ORF_2	synonymous SNV	p.A1025A
201	RVs/Louisiana.USA/27.17/GR	9649	C	T	ctcctactcgctggcttactCgcttgctgtgccaaatgctt	1	ORF_2	synonymous SNV	p.L1046L
202	RVs/Louisiana.USA/27.17/NP	79	G	A	gaggttcttgcccccggtggGccttataacttaaccgtcgg	1	ORF_1	synonymous SNV	p.G13G
203	RVs/Louisiana.USA/27.17/NP	118	C	T	ggcagttgggtaagagaccaCgtccgctcaattgtcgaggg	3	ORF_1	synonymous SNV	p.H26H
204	RVs/Louisiana.USA/27.17/NP	283	C	T	tatacccgccgccattggatCgagtggggccctaaagaagc	1	ORF_1	synonymous SNV	p.I81I
205	RVs/Louisiana.USA/27.17/NP	366	G	A	ggtcgctcgcgttgagcgccGctgggtcgcactgtgcctcc	1	ORF_1	nonsynonymous SNV	p.R109H
206	RVs/Louisiana.USA/27.17/NP	697	C	T	gcctggcatctcgaccatgaCggcggttgccccgccgattg	1	ORF_1	synonymous SNV	p.D219D
207	RVs/Louisiana.USA/27.17/NP	718	C	T	ggcggttgccccgccgattgCcgcggagccggcgctgggcc	1	ORF_1	synonymous SNV	p.C226C
208	RVs/Louisiana.USA/27.17/NP	823	C	T	cccgggcgcctctaccggtgCgggccccgcctgtggacgcg	1	ORF_1	synonymous SNV	p.C261C
209	RVs/Louisiana.USA/27.17/NP	931	T	C	gccgtgcggtgcaccctcccTatccgccacgtgcgcagcct	2	ORF_1	synonymous SNV	p.P297P
210	RVs/Louisiana.USA/27.17/NP	979	G	C	agcgcgcgggtccgactcccGgacctcgtccatctcgccga	1	ORF_1	synonymous SNV	p.P313P
211	RVs/Louisiana.USA/27.17/NP	985	C	T	cgggtccgactcccggacctCgtccatctcgccgaggtggg	5	ORF_1	synonymous SNV	p.L315L
212	RVs/Louisiana.USA/27.17/NP	1030	C	T	tggcggtggttcagcctcccCcgccccgtgttccagcgcat	1	ORF_1	synonymous SNV	p.P330P
213	RVs/Louisiana.USA/27.17/NP	1111	C	T	agcgagcgcgtgttcaagttCaagaacgccctgagccacag	3	ORF_1	synonymous SNV	p.F357F
214	RVs/Louisiana.USA/27.17/NP	1417	C	T	gccttcgaccgcggccccctCgaggacggcgggcgccactt	4	ORF_1	synonymous SNV	p.L459L
215	RVs/Louisiana.USA/27.17/NP	1630	T	C	tggctgttcgccgagcgccgTgccctccgctgccgcgagtg	1	ORF_1	synonymous SNV	p.R530R
216	RVs/Louisiana.USA/27.17/NP	1692	C	T	gcgcgccgatacggcggccgCgcccgccccgctggctccac	2	ORF_1	nonsynonymous SNV	p.A551V
217	RVs/Louisiana.USA/27.17/NP	1903	T	C	caggcgcgggggctccaggcTtttgtccgtgtcgtgcctcc	1	ORF_1	synonymous SNV	p.A621A
218	RVs/Louisiana.USA/27.17/NP	2038	C	T	gttatgcacctcccatacacCgatggcgacgtgccacagct	5	ORF_1	synonymous SNV	p.T666T
219	RVs/Louisiana.USA/27.17/NP	2066	C	T	acgtgccacagctgatcgcaCtggctttgcgcacgctggcc	2	ORF_1	synonymous SNV	p.L676L
220	RVs/Louisiana.USA/27.17/NP	2080	G	C	atcgcactggctttgcgcacGctggcccaacagggggccgc	1	ORF_1	synonymous SNV	p.T680T
221	RVs/Louisiana.USA/27.17/NP	2158	C	T	gcgttcgacgcaaacgcggtCaccgccgccgtgcgcgctgg	1	ORF_1	synonymous SNV	p.V706V
222	RVs/Louisiana.USA/27.17/NP	2174	G	T	cggtcaccgccgccgtgcgcGctggccccggccagtccgcg	1	ORF_1	nonsynonymous SNV	p.A712S
223	RVs/Louisiana.USA/27.17/NP	2197	C	T	ggccccggccagtccgcggcCacgtcatcgccacccggcga	1	ORF_1	synonymous SNV	p.A719A
224	RVs/Louisiana.USA/27.17/NP	2212	C	T	gcggccacgtcatcgccaccCggcgaccccccgccgccgcg	5	ORF_1	synonymous SNV	p.P724P
225	RVs/Louisiana.USA/27.17/NP	2247	C	T	gccgcgccgcgcacggcgatCgcaacggcactcggacgccc	1	ORF_1	nonsynonymous SNV	p.S736L
226	RVs/Louisiana.USA/27.17/NP	2292	C	T	cactccgccccccgcgcctgCgcgcgacccgccgccgcccg	5	ORF_1	nonsynonymous SNV	p.A751V
227	RVs/Louisiana.USA/27.17/NP	2401	G	C	cgcgcgcgtgacgccgagctGgaggtcgcctacgaaccgag	1	ORF_1	synonymous SNV	p.L787L
228	RVs/Louisiana.USA/27.17/NP	2432	A	T	acgaaccgagcggcccccccAcgtcaaccaaggcagaccca	1	ORF_1	nonsynonymous SNV	p.T798S
229	RVs/Louisiana.USA/27.17/NP	2458	C	T	accaaggcagacccagacagCgacatcgttgaaagttacgc	1	ORF_1	synonymous SNV	p.S806S
230	RVs/Louisiana.USA/27.17/NP	2464	C	T	gcagacccagacagcgacatCgttgaaagttacgcccgcgc	4	ORF_1	synonymous SNV	p.I808I
231	RVs/Louisiana.USA/27.17/NP	2545	C	T	ccaccgcccggctgcaaggtCgtggtcaacgccgccaacga	1	ORF_1	synonymous SNV	p.V835V
232	RVs/Louisiana.USA/27.17/NP	2626	C	T	gccaacgccacggcggccctCgctgcagactgccggcgcct	5	ORF_1	synonymous SNV	p.L862L
233	RVs/Louisiana.USA/27.17/NP	2705	C	T	gccacggctgcgggtacaccCacatcatccacgccgtcgcg	1	ORF_1	nonsynonymous SNV	p.H889Y
234	RVs/Louisiana.USA/27.17/NP	2722	C	T	acccacatcatccacgccgtCgcgccgcggcgtcctcggga	4	ORF_1	synonymous SNV	p.V894V
235	RVs/Louisiana.USA/27.17/NP	2829	G	A	cgccgcgcgtcggtgggcgcGtgtcgcgtgccccctcctcg	1	ORF_1	nonsynonymous SNV	p.R930H
236	RVs/Louisiana.USA/27.17/NP	2833	C	T	gcgcgtcggtgggcgcgtgtCgcgtgccccctcctcggcgc	4	ORF_1	synonymous SNV	p.V931V
237	RVs/Louisiana.USA/27.17/NP	2860	C	T	cccctcctcggcgctggcgtCtacggctggtctgctgcgga	1	ORF_1	synonymous SNV	p.V940V
238	RVs/Louisiana.USA/27.17/NP	2899	C	T	gagtccctccgagccgcgctCgcggctacgcgcaccgagcc	5	ORF_1	synonymous SNV	p.L953L
239	RVs/Louisiana.USA/27.17/NP	2944	C	T	gagcgcgtgagcctgcacatCtgccatcccgaccgcgccac	4	ORF_1	synonymous SNV	p.I968I
240	RVs/Louisiana.USA/27.17/NP	2989	C	T	acgcacgcctccgtgctcgtCggcgcggggctcgctgccag	3	ORF_1	synonymous SNV	p.V983V
241	RVs/Louisiana.USA/27.17/NP	3793	C	A	gtgtccctccaccgtgccccCaatggtccgtggggcgtagt	2	ORF_1	synonymous SNV	p.P1251P
242	RVs/Louisiana.USA/27.17/NP	3862	C	T	ggcaaccccaccggccacttCgtctgcgcggtcggcggcgg	4	ORF_1	synonymous SNV	p.F1274F
243	RVs/Louisiana.USA/27.17/NP	4042	C	T	gccatggcccgggcggccctCgcatcagtccaacgccctcg	2	ORF_1	synonymous SNV	p.L1334L
244	RVs/Louisiana.USA/27.17/NP	4081	C	T	cgcaaaggcccttacaatatCagggtatggaacatggccgc	1	ORF_1	synonymous SNV	p.I1347I
245	RVs/Louisiana.USA/27.17/NP	4138	C	T	acccgcatcctcgctgccttCacgcgcgaagacctttacgt	4	ORF_1	synonymous SNV	p.F1366F
246	RVs/Louisiana.USA/27.17/NP	4177	C	T	gtctgccccaccaatgcgctCctgcacgagatccaggccaa	2	ORF_1	synonymous SNV	p.L1379L
247	RVs/Louisiana.USA/27.17/NP	4178	C	G	tctgccccaccaatgcgctcCtgcacgagatccaggccaaa	2	ORF_1	nonsynonymous SNV	p.L1380V
248	RVs/Louisiana.USA/27.17/NP	4216	C	T	aaactccgcgcgcgcgatatCgacgtcaagaacgccgccac	1	ORF_1	synonymous SNV	p.I1392I
249	RVs/Louisiana.USA/27.17/NP	4255	G	T	acctacgagcgcgcgctgacGaaaccgctcgccgcctaccg	2	ORF_1	synonymous SNV	p.T1405T
250	RVs/Louisiana.USA/27.17/NP	4288	C	T	gcctaccgccgcatctacatCgatgaggcgttcactctcgg	4	ORF_1	synonymous SNV	p.I1416I
251	RVs/Louisiana.USA/27.17/NP	4534	C	T	ggcgagcgcaccggcaccttCgcctgcaacctttgggacgg	4	ORF_1	synonymous SNV	p.F1498F
252	RVs/Louisiana.USA/27.17/NP	4540	C	T	cgcaccggcaccttcgcctgCaacctttgggacggccgcca	2	ORF_1	synonymous SNV	p.C1500C
253	RVs/Louisiana.USA/27.17/NP	4609	C	T	gaaaccgtgcgccgccttcaCgaggctggcatacgcgcata	1	ORF_1	synonymous SNV	p.H1523H
254	RVs/Louisiana.USA/27.17/NP	4661	G	A	aggcccagggtatgagcgtcGgcaccgcctgcatccatgta	1	ORF_1	nonsynonymous SNV	p.G1541S
255	RVs/Louisiana.USA/27.17/NP	4699	C	T	gtaggcagagacggcaccgaCgttgccctggcgctgacacg	5	ORF_1	synonymous SNV	p.D1553D
256	RVs/Louisiana.USA/27.17/NP	4732	C	T	ctgacacgcgacctcgccatCgtcagcctgacccgggcctc	2	ORF_1	synonymous SNV	p.I1564I
257	RVs/Louisiana.USA/27.17/NP	4817	C	T	ctgcggggctcagcgcgttcCtcgacgccggcgcactggcg	2	ORF_1	nonsynonymous SNV	p.L1593F
258	RVs/Louisiana.USA/27.17/NP	4818	T	G	tgcggggctcagcgcgttccTcgacgccggcgcactggcgg	1	ORF_1	nonsynonymous SNV	p.L1593R
259	RVs/Louisiana.USA/27.17/NP	4957	C	T	gtgccgcccttctgcccccgCactctggaggagctcgtctt	1	ORF_1	synonymous SNV	p.R1639R
260	RVs/Louisiana.USA/27.17/NP	5011	C	T	cacccccattacgcggacctCaaccgcgtgactgagggcga	5	ORF_1	synonymous SNV	p.L1657L
261	RVs/Louisiana.USA/27.17/NP	5327	A	G	gcgtggccgcgcgggagctcAccgaccgctacgcgcgccgc	1	ORF_1	nonsynonymous SNV	p.T1763A
262	RVs/Louisiana.USA/27.17/NP	5659	C	T	cattacaccaccaacgccatCgaggtcgacttcactgagtt	3	ORF_1	synonymous SNV	p.I1873I
263	RVs/Louisiana.USA/27.17/NP	5689	C	T	ttcactgagttcgacatgaaCcagaccctcgctactcggga	1	ORF_1	synonymous SNV	p.N1883N
264	RVs/Louisiana.USA/27.17/NP	5713	C	T	accctcgctactcgggacgtCgagctcgagattagcgccgc	4	ORF_1	synonymous SNV	p.V1891V
265	RVs/Louisiana.USA/27.17/NP	5795	C	T	gcgccggcagctactgcaccCtgcgcgaactgggctccact	1	ORF_1	synonymous SNV	p.L1919L
266	RVs/Louisiana.USA/27.17/NP	5890	C	T	accgtggccatgtgcatggcCatgcgcatggtccccaaagg	3	ORF_1	synonymous SNV	p.A1950A
267	RVs/Louisiana.USA/27.17/NP	6088	C	T	gggcacgtcggcaccgcggcCggcctcttccatgatgtcat	1	ORF_1	synonymous SNV	p.A2016A
268	RVs/Louisiana.USA/27.17/NP	6226	C	T	gctctgcctgacaccgttgcCgccaatgctgcgtactacga	1	ORF_1	synonymous SNV	p.A2062A
269	RVs/Louisiana.USA/27.17/NP	6331	C	T	ctcgaccacccggccaccatCggcgcgctcgaggagattca	5	ORF_1	synonymous SNV	p.I2097I
270	RVs/Louisiana.USA/27.17/NP	6340	C	T	ccggccaccatcggcgcgctCgaggagattcagacccccta	1	ORF_1	synonymous SNV	p.L2100L
271	RVs/Louisiana.USA/27.17/NP	6532	C	T	atggcttctactacccccatCaccatggaggacctccagaa	2	ORF_2	synonymous SNV	p.I7I
272	RVs/Louisiana.USA/27.17/NP	6575	G	A	ccctcgagacacaatcccgcGccctgcgcgcggaactcgcc	1	ORF_2	nonsynonymous SNV	p.A22T
273	RVs/Louisiana.USA/27.17/NP	6576	C	T	cctcgagacacaatcccgcgCcctgcgcgcggaactcgccg	1	ORF_2	nonsynonymous SNV	p.A22V
274	RVs/Louisiana.USA/27.17/NP	6578	C	T	tcgagacacaatcccgcgccCtgcgcgcggaactcgccgcc	1	ORF_2	synonymous SNV	p.L23L
275	RVs/Louisiana.USA/27.17/NP	6585	C	A	acaatcccgcgccctgcgcgCggaactcgccgccggcgcct	1	ORF_2	nonsynonymous SNV	p.A25E
276	RVs/Louisiana.USA/27.17/NP	6594	C	T	cgccctgcgcgcggaactcgCcgccggcgcctcgcagtcgc	1	ORF_2	nonsynonymous SNV	p.A28V
277	RVs/Louisiana.USA/27.17/NP	6613	G	C	gccgccggcgcctcgcagtcGcgccggccgcggccgccgcg	1	ORF_2	synonymous SNV	p.S34S
278	RVs/Louisiana.USA/27.17/NP	6624	G	A	ctcgcagtcgcgccggccgcGgccgccgcgacagcgcgact	1	ORF_2	nonsynonymous SNV	p.R38Q
279	RVs/Louisiana.USA/27.17/NP	6801	C	T	gactccggccccgaagccatCgcgggcgccgccacaacagc	2	ORF_2	nonsynonymous SNV	p.S97L
280	RVs/Louisiana.USA/27.17/NP	6829	C	G	ccgccacaacagcctcaaccCccgcgtatgcaaaccgggcg	1	ORF_2	synonymous SNV	p.P106P
281	RVs/Louisiana.USA/27.17/NP	6941	C	T	tgcgcccgcctctccacgacCctgacaccgaggcacccacc	1	ORF_2	nonsynonymous SNV	p.P144S
282	RVs/Louisiana.USA/27.17/NP	6947	A	G	cgcctctccacgaccctgacAccgaggcacccaccgaggcc	1	ORF_2	nonsynonymous SNV	p.T146A
283	RVs/Louisiana.USA/27.17/NP	6949	C	T	cctctccacgaccctgacacCgaggcacccaccgaggcctg	1	ORF_2	synonymous SNV	p.T146T
284	RVs/Louisiana.USA/27.17/NP	6961	C	T	cctgacaccgaggcacccacCgaggcctgcgtgacctcatg	2	ORF_2	synonymous SNV	p.T150T
285	RVs/Louisiana.USA/27.17/NP	7057	C	T	aacctgggcacccccccactCgacgaggacggccgctggga	4	ORF_2	synonymous SNV	p.L182L
286	RVs/Louisiana.USA/27.17/NP	7072	C	A	ccactcgacgaggacggccgCtgggaccctgcgctcatgta	1	ORF_2	synonymous SNV	p.R187R
287	RVs/Louisiana.USA/27.17/NP	7211	G	A	acgccgagcaggatttccgcGtcggcggcacgcgctggcac	1	ORF_2	nonsynonymous SNV	p.V234I
288	RVs/Louisiana.USA/27.17/NP	7231	C	T	gtcggcggcacgcgctggcaCcgactgctgcgcatgccagt	1	ORF_2	synonymous SNV	p.H240H
289	RVs/Louisiana.USA/27.17/NP	7238	C	T	gcacgcgctggcaccgactgCtgcgcatgccagtgcgcggc	1	ORF_2	synonymous SNV	p.L243L
290	RVs/Louisiana.USA/27.17/NP	7312	C	T	accaccgagcgcattgagacCcgctcggcgcgccatccttg	1	ORF_2	synonymous SNV	p.T267T
291	RVs/Louisiana.USA/27.17/NP	7339	C	T	gcgcgccatccttggcgcatCcgcttcggtgccccccaggc	4	ORF_2	synonymous SNV	p.I276I
292	RVs/Louisiana.USA/27.17/NP	7359	C	T	ccgcttcggtgccccccaggCcttccttgccgggctcttgc	1	ORF_2	nonsynonymous SNV	p.A283V
293	RVs/Louisiana.USA/27.17/NP	7390	C	T	gggctcttgctcgccgcggtCgccgttggcaccgcgcgcgc	5	ORF_2	synonymous SNV	p.V293V
294	RVs/Louisiana.USA/27.17/NP	7447	T	C	gctgatatggcggcacctccTacgctgccgcagcccccccg	1	ORF_2	synonymous SNV	p.P312P
295	RVs/Louisiana.USA/27.17/NP	7449	C	T	tgatatggcggcacctcctaCgctgccgcagcccccccgtg	1	ORF_2	nonsynonymous SNV	p.T313M
296	RVs/Louisiana.USA/27.17/NP	7560	A	G	caccttgcgcgtcggccagcAtcaccgaaacgccagcgacg	1	ORF_2	nonsynonymous SNV	p.H350R
297	RVs/Louisiana.USA/27.17/NP	7566	G	A	gcgcgtcggccagcatcaccGaaacgccagcgacgtgctgc	1	ORF_2	nonsynonymous SNV	p.R352Q
298	RVs/Louisiana.USA/27.17/NP	7801	C	G	tgccacgccggcctcaatgaCagctgcggcggcttcttgtc	2	ORF_2	nonsynonymous SNV	p.D430E
299	RVs/Louisiana.USA/27.17/NP	7818	T	C	tgacagctgcggcggcttctTgtctgggtgcgggccgatgc	5	ORF_2	nonsynonymous SNV	p.L436S
300	RVs/Louisiana.USA/27.17/NP	7863	G	C	gcgccacggcgctgacacccGgtgcggtcggttgatctgcg	2	ORF_2	nonsynonymous SNV	p.R451P
301	RVs/Louisiana.USA/27.17/NP	7909	G	A	tctaccaccgcccagtacccGcctacccggtttggctgcgc	1	ORF_2	synonymous SNV	p.P466P
302	RVs/Louisiana.USA/27.17/NP	7945	T	C	tgcgctatgcggtggggcctTcccccctgggaactggtcgt	1	ORF_2	synonymous SNV	p.L478L
303	RVs/Louisiana.USA/27.17/NP	7951	C	T	atgcggtggggccttcccccCtgggaactggtcgtccttac	3	ORF_2	synonymous SNV	p.P480P
304	RVs/Louisiana.USA/27.17/NP	7969	T	C	ccctgggaactggtcgtcctTaccgcccgccccgaagacgg	1	ORF_2	synonymous SNV	p.L486L
305	RVs/Louisiana.USA/27.17/NP	8059	C	T	ctggtgagccccatgggacgCgcgacttgctccccagcctc	1	ORF_2	synonymous SNV	p.R516R
306	RVs/Louisiana.USA/27.17/NP	8071	C	T	atgggacgcgcgacttgctcCccagcctcggccctctggct	1	ORF_2	synonymous SNV	p.S520S
307	RVs/Louisiana.USA/27.17/NP	8137	C	T	gatcacgccctcgcggccttCgtcctgctggtcccgtgggt	5	ORF_2	synonymous SNV	p.F542F
308	RVs/Louisiana.USA/27.17/NP	8326	C	T	gcacctgtccccgtgcgcctCgctggcgtccgctttgagtc	4	ORF_2	synonymous SNV	p.L605L
309	RVs/Louisiana.USA/27.17/NP	8328	C	T	acctgtccccgtgcgcctcgCtggcgtccgctttgagtcca	6	ORF_2	nonsynonymous SNV	p.A606V
310	RVs/Louisiana.USA/27.17/NP	8506	C	T	ggcacacagcgcgcgtgcacCttctgggctgtcaacgccta	1	ORF_2	synonymous SNV	p.T665T
311	RVs/Louisiana.USA/27.17/NP	8509	C	G	acacagcgcgcgtgcaccttCtgggctgtcaacgcctactc	2	ORF_2	nonsynonymous SNV	p.F666L
312	RVs/Louisiana.USA/27.17/NP	8536	C	T	gtcaacgcctactcctctggCgggtacgcgcagctggcctc	1	ORF_2	synonymous SNV	p.G675G
313	RVs/Louisiana.USA/27.17/NP	8656	C	T	gacgcggcctgctggggcttCcccaccgacaccgtgatgag	1	ORF_2	synonymous SNV	p.F715F
314	RVs/Louisiana.USA/27.17/NP	9013	T	C	gtgggggctacgccagagcgTccccggctgcgcctggtcga	2	ORF_2	synonymous SNV	p.R834R
315	RVs/Louisiana.USA/27.17/NP	9254	G	A	tcaagacagttcgcccggtgGccctgccacgcgcgttagcg	1	ORF_2	nonsynonymous SNV	p.A915T
316	RVs/Louisiana.USA/27.17/NP	9316	T	C	accgggtgctaccagtgcggTacccccgcgctggtggaagg	1	ORF_2	synonymous SNV	p.G935G
317	RVs/Louisiana.USA/27.17/NP	9338	C	G	cccccgcgctggtggaaggcCttgcccccgggggagggaat	2	ORF_2	nonsynonymous SNV	p.L943V
318	RVs/Louisiana.USA/27.17/NP	9373	C	T	gggaattgccatctcaccgtCaatggcgaggatgtcggcgc	2	ORF_2	synonymous SNV	p.V954V
319	RVs/Louisiana.USA/27.17/NP	9619	C	T	tggcagctcactctgggcgcCatttgcgccctcctactcgc	2	ORF_2	synonymous SNV	p.A1036A
320	RVs/Louisiana.USA/27.17/NP	9689	A	G	tgtactacttgcgcggcgctAtagcgccgcgctagtgggcc	1	ORF_2	nonsynonymous SNV	p.I1060V
321	RVs/Oulu.FIN/22.15/GR	118	C	T	ggcagttgggtaagagaccaCgtccgctcaattgtcgaggg	3	ORF_1	synonymous SNV	p.H26H
322	RVs/Oulu.FIN/22.15/GR	139	C	T	gtccgctcaattgtcgagggCgcgtgggaagtgcgcgatgt	1	ORF_1	synonymous SNV	p.G33G
323	RVs/Oulu.FIN/22.15/GR	187	C	T	gctgcccaaaagcgggccatCgtagccgtgatacccagacc	1	ORF_1	synonymous SNV	p.I49I
324	RVs/Oulu.FIN/22.15/GR	349	C	T	ccgggcctgctccgcgaggtCgctcgcgttgagcgccgctg	2	ORF_1	synonymous SNV	p.V103V
325	RVs/Oulu.FIN/22.15/GR	445	C	T	acggccagcgaggcgtggcaCgctgactacgtgtgcgcgct	1	ORF_1	synonymous SNV	p.H135H
326	RVs/Oulu.FIN/22.15/GR	550	C	T	gtggcggacagatgcttgctCtactacacacccatgcagat	1	ORF_1	synonymous SNV	p.L170L
327	RVs/Oulu.FIN/22.15/GR	607	C	T	accattgacgccaccctgctCgtggcggtcgacttgtggcc	1	ORF_1	synonymous SNV	p.L189L
328	RVs/Oulu.FIN/22.15/GR	616	C	T	gccaccctgctcgtggcggtCgacttgtggccggtcgccct	1	ORF_1	synonymous SNV	p.V192V
329	RVs/Oulu.FIN/22.15/GR	648	T	C	ggtcgcccttgcggcccacgTcggcgacgactgggacgacc	1	ORF_1	nonsynonymous SNV	p.V203A
330	RVs/Oulu.FIN/22.15/GR	688	C	T	ctgggcattgcctggcatctCgaccatgacggcggttgccc	3	ORF_1	synonymous SNV	p.L216L
331	RVs/Oulu.FIN/22.15/GR	706	C	T	ctcgaccatgacggcggttgCcccgccgattgccgcggagc	1	ORF_1	synonymous SNV	p.C222C
332	RVs/Oulu.FIN/22.15/GR	791	G	C	gcatctaccaagtcctgccgGacaccgcccaccccgggcgc	1	ORF_1	nonsynonymous SNV	p.D251H
333	RVs/Oulu.FIN/22.15/GR	859	C	T	acgcgcgattgcgccgtggcCgaactctcatgggaggttgc	1	ORF_1	synonymous SNV	p.A273A
334	RVs/Oulu.FIN/22.15/GR	865	C	T	gattgcgccgtggccgaactCtcatgggaggttgcccaaca	2	ORF_1	synonymous SNV	p.L275L
335	RVs/Oulu.FIN/22.15/GR	883	A	G	ctctcatgggaggttgcccaAcactgcgggcaccaggcgcg	1	ORF_1	synonymous SNV	p.Q281Q
336	RVs/Oulu.FIN/22.15/GR	886	C	T	tcatgggaggttgcccaacaCtgcgggcaccaggcgcgcgt	1	ORF_1	synonymous SNV	p.H282H
337	RVs/Oulu.FIN/22.15/GR	889	C	T	tgggaggttgcccaacactgCgggcaccaggcgcgcgtgcg	1	ORF_1	synonymous SNV	p.C283C
338	RVs/Oulu.FIN/22.15/GR	931	T	C	gccgtgcggtgcaccctcccTatccgccacgtgcgcagcct	2	ORF_1	synonymous SNV	p.P297P
339	RVs/Oulu.FIN/22.15/GR	955	A	G	cgccacgtgcgcagcctccaAcccagcgcgcgggtccgact	2	ORF_1	synonymous SNV	p.Q305Q
340	RVs/Oulu.FIN/22.15/GR	967	G	C	agcctccaacccagcgcgcgGgtccgactcccggacctcgt	1	ORF_1	synonymous SNV	p.R309R
341	RVs/Oulu.FIN/22.15/GR	973	A	G	caacccagcgcgcgggtccgActcccggacctcgtccatct	2	ORF_1	synonymous SNV	p.R311R
342	RVs/Oulu.FIN/22.15/GR	985	C	T	cgggtccgactcccggacctCgtccatctcgccgaggtggg	5	ORF_1	synonymous SNV	p.L315L
343	RVs/Oulu.FIN/22.15/GR	1111	C	T	agcgagcgcgtgttcaagttCaagaacgccctgagccacag	3	ORF_1	synonymous SNV	p.F357F
344	RVs/Oulu.FIN/22.15/GR	1126	C	T	aagttcaagaacgccctgagCcacagcatcacgctcgcggg	1	ORF_1	synonymous SNV	p.S362S
345	RVs/Oulu.FIN/22.15/GR	1135	C	T	aacgccctgagccacagcatCacgctcgcgggcaatgtgct	2	ORF_1	synonymous SNV	p.I365I
346	RVs/Oulu.FIN/22.15/GR	1150	T	C	agcatcacgctcgcgggcaaTgtgctgcaagaggggtggaa	1	ORF_1	synonymous SNV	p.N370N
347	RVs/Oulu.FIN/22.15/GR	1183	C	T	gggtggaagggcacgtgcgcCgaggaagacgcgctgtgcgc	2	ORF_1	synonymous SNV	p.A381A
348	RVs/Oulu.FIN/22.15/GR	1207	C	T	gaagacgcgctgtgcgcataCgtagccttccgcgcgtggca	1	ORF_1	synonymous SNV	p.Y389Y
349	RVs/Oulu.FIN/22.15/GR	1320	G	A	ctggctggacaccatttgggGcgccattaagcggttcttcg	3	ORF_1	nonsynonymous SNV	p.G427D
350	RVs/Oulu.FIN/22.15/GR	1417	C	T	gccttcgaccgcggccccctCgaggacggcgggcgccactt	4	ORF_1	synonymous SNV	p.L459L
351	RVs/Oulu.FIN/22.15/GR	1423	C	T	gaccgcggccccctcgaggaCggcgggcgccacttggacac	1	ORF_1	synonymous SNV	p.D461D
352	RVs/Oulu.FIN/22.15/GR	1430	C	T	gccccctcgaggacggcgggCgccacttggacaccgtgcaa	1	ORF_1	nonsynonymous SNV	p.R464C
353	RVs/Oulu.FIN/22.15/GR	1483	C	T	ccgccccgccctgagatcgcCgcgacctggatcgtccacgc	1	ORF_1	synonymous SNV	p.A481A
354	RVs/Oulu.FIN/22.15/GR	1502	G	A	ccgcgacctggatcgtccacGcagccagcgcagaccgccat	1	ORF_1	nonsynonymous SNV	p.A488T
355	RVs/Oulu.FIN/22.15/GR	1560	G	C	ctgcgacgtcccgcgcgaacGtccttccgcgcccgccggcc	1	ORF_1	nonsynonymous SNV	p.R507P
356	RVs/Oulu.FIN/22.15/GR	1588	T	C	gcgcccgccggcccgccggaTgacgaggcgctcatcccgcc	1	ORF_1	synonymous SNV	p.D516D
357	RVs/Oulu.FIN/22.15/GR	1692	C	T	gcgcgccgatacggcggccgCgcccgccccgctggctccac	2	ORF_1	nonsynonymous SNV	p.A551V
358	RVs/Oulu.FIN/22.15/GR	1717	T	C	gccccgctggctccacgcccTgcgcggtaccccaccgtgct	1	ORF_1	synonymous SNV	p.P559P
359	RVs/Oulu.FIN/22.15/GR	1786	G	T	tggctcacccttgacgagccGggcgaggctgacgcggccct	1	ORF_1	synonymous SNV	p.P582P
360	RVs/Oulu.FIN/22.15/GR	1837	C	T	gacccacttggccagccgctCcggggccctgaacgccactt	1	ORF_1	synonymous SNV	p.L599L
361	RVs/Oulu.FIN/22.15/GR	1852	C	T	ccgctccggggccctgaacgCcacttcgccgccggcgcgca	1	ORF_1	synonymous SNV	p.R604R
362	RVs/Oulu.FIN/22.15/GR	1855	C	T	ctccggggccctgaacgccaCttcgccgccggcgcgcatat	1	ORF_1	synonymous SNV	p.H605H
363	RVs/Oulu.FIN/22.15/GR	1942	C	T	ccacccgagcgcccctgggcCgacgggggcgccagagcgtg	2	ORF_1	synonymous SNV	p.A634A
364	RVs/Oulu.FIN/22.15/GR	2038	C	T	gttatgcacctcccatacacCgatggcgacgtgccacagct	5	ORF_1	synonymous SNV	p.T666T
365	RVs/Oulu.FIN/22.15/GR	2062	C	T	ggcgacgtgccacagctgatCgcactggctttgcgcacgct	1	ORF_1	synonymous SNV	p.I674I
366	RVs/Oulu.FIN/22.15/GR	2113	G	C	ggggccgccttggcactctcGgtgcgtgacctgcccggggg	1	ORF_1	synonymous SNV	p.S691S
367	RVs/Oulu.FIN/22.15/GR	2139	C	T	tgacctgcccgggggtgcagCgttcgacgcaaacgcggtca	1	ORF_1	nonsynonymous SNV	p.A700V
368	RVs/Oulu.FIN/22.15/GR	2143	C	T	ctgcccgggggtgcagcgttCgacgcaaacgcggtcaccgc	2	ORF_1	synonymous SNV	p.F701F
369	RVs/Oulu.FIN/22.15/GR	2152	C	T	ggtgcagcgttcgacgcaaaCgcggtcaccgccgccgtgcg	1	ORF_1	synonymous SNV	p.N704N
370	RVs/Oulu.FIN/22.15/GR	2192	G	A	gcgctggccccggccagtccGcggccacgtcatcgccaccc	1	ORF_1	nonsynonymous SNV	p.A718T
371	RVs/Oulu.FIN/22.15/GR	2212	C	T	gcggccacgtcatcgccaccCggcgaccccccgccgccgcg	5	ORF_1	synonymous SNV	p.P724P
372	RVs/Oulu.FIN/22.15/GR	2222	C	T	catcgccacccggcgaccccCcgccgccgcgccgcgcacgg	1	ORF_1	nonsynonymous SNV	p.P728S
373	RVs/Oulu.FIN/22.15/GR	2223	C	T	atcgccacccggcgacccccCgccgccgcgccgcgcacggc	2	ORF_1	nonsynonymous SNV	p.P728L
374	RVs/Oulu.FIN/22.15/GR	2227	G	A	ccacccggcgaccccccgccGccgcgccgcgcacggcgatc	1	ORF_1	synonymous SNV	p.P729P
375	RVs/Oulu.FIN/22.15/GR	2228	C	T	cacccggcgaccccccgccgCcgcgccgcgcacggcgatcg	1	ORF_1	nonsynonymous SNV	p.P730S
376	RVs/Oulu.FIN/22.15/GR	2258	T	C	cacggcgatcgcaacggcacTcggacgcccgcggcactccg	1	ORF_1	nonsynonymous SNV	p.S740P
377	RVs/Oulu.FIN/22.15/GR	2263	C	T	cgatcgcaacggcactcggaCgcccgcggcactccgccccc	1	ORF_1	synonymous SNV	p.D741D
378	RVs/Oulu.FIN/22.15/GR	2269	C	T	caacggcactcggacgcccgCggcactccgccccccgcgcc	1	ORF_1	synonymous SNV	p.R743R
379	RVs/Oulu.FIN/22.15/GR	2276	C	T	actcggacgcccgcggcactCcgccccccgcgcctgcgcgc	1	ORF_1	nonsynonymous SNV	p.P746S
380	RVs/Oulu.FIN/22.15/GR	2277	C	T	ctcggacgcccgcggcactcCgccccccgcgcctgcgcgcg	1	ORF_1	nonsynonymous SNV	p.P746L
381	RVs/Oulu.FIN/22.15/GR	2292	C	T	cactccgccccccgcgcctgCgcgcgacccgccgccgcccg	5	ORF_1	nonsynonymous SNV	p.A751V
382	RVs/Oulu.FIN/22.15/GR	2309	C	A	ctgcgcgcgacccgccgccgCccgcccccagcccgcccgcg	1	ORF_1	nonsynonymous SNV	p.P757T
383	RVs/Oulu.FIN/22.15/GR	2395	C	T	gcggatcgcgcgcgtgacgcCgagctggaggtcgcctacga	1	ORF_1	synonymous SNV	p.A785A
384	RVs/Oulu.FIN/22.15/GR	2416	A	G	gagctggaggtcgcctacgaAccgagcggcccccccacgtc	1	ORF_1	synonymous SNV	p.E792E
385	RVs/Oulu.FIN/22.15/GR	2429	C	T	cctacgaaccgagcggccccCccacgtcaaccaaggcagac	2	ORF_1	nonsynonymous SNV	p.P797S
386	RVs/Oulu.FIN/22.15/GR	2436	C	T	accgagcggcccccccacgtCaaccaaggcagacccagaca	1	ORF_1	nonsynonymous SNV	p.S799L
387	RVs/Oulu.FIN/22.15/GR	2464	C	T	gcagacccagacagcgacatCgttgaaagttacgcccgcgc	4	ORF_1	synonymous SNV	p.I808I
388	RVs/Oulu.FIN/22.15/GR	2501	C	A	gcgccgccggacccgtgcacCtccgagtccgcgacatcatg	1	ORF_1	nonsynonymous SNV	p.L821I
389	RVs/Oulu.FIN/22.15/GR	2563	C	T	gtcgtggtcaacgccgccaaCgaggggctgctggccggctc	2	ORF_1	synonymous SNV	p.N841N
390	RVs/Oulu.FIN/22.15/GR	2602	C	T	tctggcgtgtgcggtgccatCtttgccaacgccacggcggc	3	ORF_1	synonymous SNV	p.I854I
391	RVs/Oulu.FIN/22.15/GR	2608	C	G	gtgtgcggtgccatctttgcCaacgccacggcggccctcgc	1	ORF_1	synonymous SNV	p.A856A
392	RVs/Oulu.FIN/22.15/GR	2626	C	T	gccaacgccacggcggccctCgctgcagactgccggcgcct	5	ORF_1	synonymous SNV	p.L862L
393	RVs/Oulu.FIN/22.15/GR	2687	C	T	aggcagtggcgacacccggcCacggctgcgggtacacccac	1	ORF_1	nonsynonymous SNV	p.H883Y
394	RVs/Oulu.FIN/22.15/GR	2689	C	T	gcagtggcgacacccggccaCggctgcgggtacacccacat	1	ORF_1	synonymous SNV	p.H883H
395	RVs/Oulu.FIN/22.15/GR	2710	C	T	ggctgcgggtacacccacatCatccacgccgtcgcgccgcg	2	ORF_1	synonymous SNV	p.I890I
396	RVs/Oulu.FIN/22.15/GR	2722	C	T	acccacatcatccacgccgtCgcgccgcggcgtcctcggga	4	ORF_1	synonymous SNV	p.V894V
397	RVs/Oulu.FIN/22.15/GR	2797	C	T	gagcgcgcctaccgcagcatCgtcgcgctagccgccgcgcg	3	ORF_1	synonymous SNV	p.I919I
398	RVs/Oulu.FIN/22.15/GR	2833	C	T	gcgcgtcggtgggcgcgtgtCgcgtgccccctcctcggcgc	4	ORF_1	synonymous SNV	p.V931V
399	RVs/Oulu.FIN/22.15/GR	2848	C	T	cgtgtcgcgtgccccctcctCggcgctggcgtctacggctg	1	ORF_1	synonymous SNV	p.L936L
400	RVs/Oulu.FIN/22.15/GR	2899	C	T	gagtccctccgagccgcgctCgcggctacgcgcaccgagcc	5	ORF_1	synonymous SNV	p.L953L
401	RVs/Oulu.FIN/22.15/GR	2932	G	T	accgagcccgccgagcgcgtGagcctgcacatctgccatcc	1	ORF_1	synonymous SNV	p.V964V
402	RVs/Oulu.FIN/22.15/GR	2938	G	A	cccgccgagcgcgtgagcctGcacatctgccatcccgaccg	1	ORF_1	synonymous SNV	p.L966L
403	RVs/Oulu.FIN/22.15/GR	2944	C	T	gagcgcgtgagcctgcacatCtgccatcccgaccgcgccac	4	ORF_1	synonymous SNV	p.I968I
404	RVs/Oulu.FIN/22.15/GR	2980	C	T	gccacgctgacgcacgcctcCgtgctcgtcggcgcggggct	4	ORF_1	synonymous SNV	p.S980S
405	RVs/Oulu.FIN/22.15/GR	3026	C	T	ccaggcgcgtcagtcctcctCcgaccgagcccctcgcatct	2	ORF_1	nonsynonymous SNV	p.P996S
406	RVs/Oulu.FIN/22.15/GR	3027	C	T	caggcgcgtcagtcctcctcCgaccgagcccctcgcatctt	1	ORF_1	nonsynonymous SNV	p.P996L
407	RVs/Oulu.FIN/22.15/GR	3058	T	C	ctcgcatcttgccccgccggTgacccgggccgaccggctca	1	ORF_1	synonymous SNV	p.G1006G
408	RVs/Oulu.FIN/22.15/GR	3067	C	T	tgccccgccggtgacccgggCcgaccggctcagcgcagcgc	1	ORF_1	synonymous SNV	p.G1009G
409	RVs/Oulu.FIN/22.15/GR	3080	C	T	acccgggccgaccggctcagCgcagcgcgtcgcccccagcg	1	ORF_1	nonsynonymous SNV	p.R1014C
410	RVs/Oulu.FIN/22.15/GR	3085	C	T	ggccgaccggctcagcgcagCgcgtcgcccccagcgacccc	1	ORF_1	synonymous SNV	p.S1015S
411	RVs/Oulu.FIN/22.15/GR	3088	G	A	cgaccggctcagcgcagcgcGtcgcccccagcgacccccct	1	ORF_1	synonymous SNV	p.A1016A
412	RVs/Oulu.FIN/22.15/GR	3089	T	C	gaccggctcagcgcagcgcgTcgcccccagcgacccccctt	1	ORF_1	nonsynonymous SNV	p.S1017P
413	RVs/Oulu.FIN/22.15/GR	3106	C	T	gcgtcgcccccagcgaccccCcttggggatgccaccgcgcc	1	ORF_1	synonymous SNV	p.P1022P
414	RVs/Oulu.FIN/22.15/GR	3113	G	A	ccccagcgaccccccttgggGatgccaccgcgcccgagccc	1	ORF_1	nonsynonymous SNV	p.D1025N
415	RVs/Oulu.FIN/22.15/GR	3178	C	T	tgccggtacacgcgcgtcacCaatgaccgcgcctatgtcaa	1	ORF_1	synonymous SNV	p.T1046T
416	RVs/Oulu.FIN/22.15/GR	3193	T	C	gtcaccaatgaccgcgcctaTgtcaacctgtggctcgagcg	2	ORF_1	synonymous SNV	p.Y1051Y
417	RVs/Oulu.FIN/22.15/GR	3277	C	T	gttgtctacgggccggagcaCctcgccacgcattttccatt	1	ORF_1	synonymous SNV	p.H1079H
418	RVs/Oulu.FIN/22.15/GR	3310	T	C	tttccattaaaccactacagTgtgctcaagcccgcggaggt	2	ORF_1	synonymous SNV	p.S1090S
419	RVs/Oulu.FIN/22.15/GR	3390	T	C	ctgccgcggctggcagggcgTgccgcaggtgcggtgcaccc	2	ORF_1	nonsynonymous SNV	p.V1117A
420	RVs/Oulu.FIN/22.15/GR	3397	G	A	ggctggcagggcgtgccgcaGgtgcggtgcaccccctccaa	1	ORF_1	synonymous SNV	p.Q1119Q
421	RVs/Oulu.FIN/22.15/GR	3442	A	G	cacgccgccctgtgccgcacAggcgtgccccctcgggtgag	1	ORF_1	synonymous SNV	p.T1134T
422	RVs/Oulu.FIN/22.15/GR	3481	A	G	agcacgcgaggcggcgagctAgacccaaacacctgctggct	1	ORF_1	synonymous SNV	p.L1147L
423	RVs/Oulu.FIN/22.15/GR	3625	G	C	actcatgaggacttcgccgcGctgagccagcggtggagcgc	1	ORF_1	synonymous SNV	p.A1195A
424	RVs/Oulu.FIN/22.15/GR	3695	C	T	ccggagatcccctcgaccccCtgatggagaccgtgggatgc	1	ORF_1	synonymous SNV	p.L1219L
425	RVs/Oulu.FIN/22.15/GR	3730	G	A	ggatgcgcctgttcgcgcgtGtgggtcggctccgagcacga	1	ORF_1	synonymous SNV	p.V1230V
426	RVs/Oulu.FIN/22.15/GR	3862	C	T	ggcaaccccaccggccacttCgtctgcgcggtcggcggcgg	4	ORF_1	synonymous SNV	p.F1274F
427	RVs/Oulu.FIN/22.15/GR	3865	C	T	aaccccaccggccacttcgtCtgcgcggtcggcggcggccc	1	ORF_1	synonymous SNV	p.V1275V
428	RVs/Oulu.FIN/22.15/GR	3955	C	T	cggggcggtggcacctgtgcCgcgaccgacgaggggctggc	1	ORF_1	synonymous SNV	p.A1305A
429	RVs/Oulu.FIN/22.15/GR	3994	C	T	gcccaggcgtactacgacgaCctcgaggtgcgccgcctcgg	1	ORF_1	synonymous SNV	p.D1318D
430	RVs/Oulu.FIN/22.15/GR	4042	C	T	gccatggcccgggcggccctCgcatcagtccaacgccctcg	2	ORF_1	synonymous SNV	p.L1334L
431	RVs/Oulu.FIN/22.15/GR	4048	A	G	gcccgggcggccctcgcatcAgtccaacgccctcgcaaagg	1	ORF_1	synonymous SNV	p.S1336S
432	RVs/Oulu.FIN/22.15/GR	4123	C	T	ggcgctggcaagaccacccgCatcctcgctgccttcacgcg	1	ORF_1	synonymous SNV	p.R1361R
433	RVs/Oulu.FIN/22.15/GR	4129	C	T	ggcaagaccacccgcatcctCgctgccttcacgcgcgaaga	2	ORF_1	synonymous SNV	p.L1363L
434	RVs/Oulu.FIN/22.15/GR	4138	C	T	acccgcatcctcgctgccttCacgcgcgaagacctttacgt	4	ORF_1	synonymous SNV	p.F1366F
435	RVs/Oulu.FIN/22.15/GR	4142	C	T	gcatcctcgctgccttcacgCgcgaagacctttacgtctgc	1	ORF_1	nonsynonymous SNV	p.R1368C
436	RVs/Oulu.FIN/22.15/GR	4156	C	T	ttcacgcgcgaagacctttaCgtctgccccaccaatgcgct	2	ORF_1	synonymous SNV	p.Y1372Y
437	RVs/Oulu.FIN/22.15/GR	4168	C	T	gacctttacgtctgccccacCaatgcgctcctgcacgagat	1	ORF_1	synonymous SNV	p.T1376T
438	RVs/Oulu.FIN/22.15/GR	4222	C	T	cgcgcgcgcgatatcgacgtCaagaacgccgccacctacga	2	ORF_1	synonymous SNV	p.V1394V
439	RVs/Oulu.FIN/22.15/GR	4255	G	T	acctacgagcgcgcgctgacGaaaccgctcgccgcctaccg	2	ORF_1	synonymous SNV	p.T1405T
440	RVs/Oulu.FIN/22.15/GR	4286	A	G	ccgcctaccgccgcatctacAtcgatgaggcgttcactctc	1	ORF_1	nonsynonymous SNV	p.I1416V
441	RVs/Oulu.FIN/22.15/GR	4288	C	T	gcctaccgccgcatctacatCgatgaggcgttcactctcgg	4	ORF_1	synonymous SNV	p.I1416I
442	RVs/Oulu.FIN/22.15/GR	4300	C	T	atctacatcgatgaggcgttCactctcggcggcgagtactg	1	ORF_1	synonymous SNV	p.F1420F
443	RVs/Oulu.FIN/22.15/GR	4306	C	T	atcgatgaggcgttcactctCggcggcgagtactgcgcgtt	1	ORF_1	synonymous SNV	p.L1422L
444	RVs/Oulu.FIN/22.15/GR	4330	T	C	ggcgagtactgcgcgttcgtTgccagccaaaccaccgcgga	1	ORF_1	synonymous SNV	p.V1430V
445	RVs/Oulu.FIN/22.15/GR	4342	C	T	gcgttcgttgccagccaaacCaccgcggaggtgatctgcgt	1	ORF_1	synonymous SNV	p.T1434T
446	RVs/Oulu.FIN/22.15/GR	4357	C	T	caaaccaccgcggaggtgatCtgcgtcggtgatcgggacca	1	ORF_1	synonymous SNV	p.I1439I
447	RVs/Oulu.FIN/22.15/GR	4393	C	T	gaccagtgcggcccacactaCgccaataactgccgcacccc	1	ORF_1	synonymous SNV	p.Y1451Y
448	RVs/Oulu.FIN/22.15/GR	4420	T	C	aactgccgcacccccgtcccTgaccgctggcctaccgagcg	1	ORF_1	synonymous SNV	p.P1460P
449	RVs/Oulu.FIN/22.15/GR	4453	T	A	accgagcgctcacgccacacTtggcgcttccccgactgctg	1	ORF_1	synonymous SNV	p.T1471T
450	RVs/Oulu.FIN/22.15/GR	4477	G	A	cgcttccccgactgctgggcGgcccgcctgcgcgcggggct	2	ORF_1	synonymous SNV	p.A1479A
451	RVs/Oulu.FIN/22.15/GR	4534	C	T	ggcgagcgcaccggcaccttCgcctgcaacctttgggacgg	4	ORF_1	synonymous SNV	p.F1498F
452	RVs/Oulu.FIN/22.15/GR	4582	C	T	gtcgaccttcacctcgccttCtcgcgcgaaaccgtgcgccg	1	ORF_1	synonymous SNV	p.F1514F
453	RVs/Oulu.FIN/22.15/GR	4624	C	T	cttcacgaggctggcatacgCgcatacaccgtgcgcgaggc	1	ORF_1	synonymous SNV	p.R1528R
454	RVs/Oulu.FIN/22.15/GR	4642	G	A	cgcgcatacaccgtgcgcgaGgcccagggtatgagcgtcgg	1	ORF_1	synonymous SNV	p.E1534E
455	RVs/Oulu.FIN/22.15/GR	4675	C	T	agcgtcggcaccgcctgcatCcatgtaggcagagacggcac	1	ORF_1	synonymous SNV	p.I1545I
456	RVs/Oulu.FIN/22.15/GR	4685	A	C	ccgcctgcatccatgtaggcAgagacggcaccgacgttgcc	1	ORF_1	synonymous SNV	p.R1549R
457	RVs/Oulu.FIN/22.15/GR	4699	C	T	gtaggcagagacggcaccgaCgttgccctggcgctgacacg	5	ORF_1	synonymous SNV	p.D1553D
458	RVs/Oulu.FIN/22.15/GR	4768	C	T	gcctccgacgcactctacctCcacgagctcgaggacggctc	1	ORF_1	synonymous SNV	p.L1576L
459	RVs/Oulu.FIN/22.15/GR	4792	G	T	gagctcgaggacggctcactGcgcgctgcggggctcagcgc	1	ORF_1	synonymous SNV	p.L1584L
460	RVs/Oulu.FIN/22.15/GR	4819	C	T	gcggggctcagcgcgttcctCgacgccggcgcactggcgga	2	ORF_1	synonymous SNV	p.L1593L
461	RVs/Oulu.FIN/22.15/GR	4832	C	T	cgttcctcgacgccggcgcaCtggcggagctcaaggaggtt	1	ORF_1	synonymous SNV	p.L1598L
462	RVs/Oulu.FIN/22.15/GR	4894	A	G	gtcgccgtcgagcaggcaccAccaccgttgccgcccgccga	1	ORF_1	synonymous SNV	p.P1618P
463	RVs/Oulu.FIN/22.15/GR	4966	G	A	ttctgcccccgcactctggaGgagctcgtcttcggccgtgc	1	ORF_1	synonymous SNV	p.E1642E
464	RVs/Oulu.FIN/22.15/GR	5011	C	T	cacccccattacgcggacctCaaccgcgtgactgagggcga	5	ORF_1	synonymous SNV	p.L1657L
465	RVs/Oulu.FIN/22.15/GR	5014	C	T	ccccattacgcggacctcaaCcgcgtgactgagggcgaacg	1	ORF_1	synonymous SNV	p.N1658N
466	RVs/Oulu.FIN/22.15/GR	5056	C	T	gaagtgcggtatatgcgcatCtcgcgtcacctgctcaacaa	1	ORF_1	synonymous SNV	p.I1672I
467	RVs/Oulu.FIN/22.15/GR	5155	T	C	cgctaccgcgcgggcgaggaTgggtcgaccctccgcactgc	1	ORF_1	synonymous SNV	p.D1705D
468	RVs/Oulu.FIN/22.15/GR	5167	C	T	ggcgaggatgggtcgaccctCcgcactgctgtggcccgcca	1	ORF_1	synonymous SNV	p.L1709L
469	RVs/Oulu.FIN/22.15/GR	5212	C	T	ccgcgccctttccgccagatCccacccccgcgcgtcactgc	1	ORF_1	synonymous SNV	p.I1724I
470	RVs/Oulu.FIN/22.15/GR	5230	T	C	atcccacccccgcgcgtcacTgctggggtcgcccaggagtg	1	ORF_1	synonymous SNV	p.T1730T
471	RVs/Oulu.FIN/22.15/GR	5275	G	A	atgacgtacttgcgggaacgGatcgacctcactgatgtcta	1	ORF_1	synonymous SNV	p.R1745R
472	RVs/Oulu.FIN/22.15/GR	5278	C	T	acgtacttgcgggaacggatCgacctcactgatgtctacac	1	ORF_1	synonymous SNV	p.I1746I
473	RVs/Oulu.FIN/22.15/GR	5374	T	C	gagatcttcgccggcatgtgTaccgcccagagcctgagcgt	1	ORF_1	synonymous SNV	p.C1778C
474	RVs/Oulu.FIN/22.15/GR	5440	C	T	aagtgcgtagacgccgccctCggccccagggacaccgagga	2	ORF_1	synonymous SNV	p.L1800L
475	RVs/Oulu.FIN/22.15/GR	5446	C	T	gtagacgccgccctcggcccCagggacaccgaggactgcca	1	ORF_1	synonymous SNV	p.P1802P
476	RVs/Oulu.FIN/22.15/GR	5455	C	T	gccctcggccccagggacacCgaggactgccacgccgctca	1	ORF_1	synonymous SNV	p.T1805T
477	RVs/Oulu.FIN/22.15/GR	5461	C	T	ggccccagggacaccgaggaCtgccacgccgctcaggggaa	1	ORF_1	synonymous SNV	p.D1807D
478	RVs/Oulu.FIN/22.15/GR	5467	C	T	agggacaccgaggactgccaCgccgctcaggggaaagccgg	1	ORF_1	synonymous SNV	p.H1809H
479	RVs/Oulu.FIN/22.15/GR	5473	T	C	accgaggactgccacgccgcTcaggggaaagccggccttga	1	ORF_1	synonymous SNV	p.A1811A
480	RVs/Oulu.FIN/22.15/GR	5539	T	C	gttcaggttatgtccccgcaTttccgcgcgatccagaagat	1	ORF_1	synonymous SNV	p.H1833H
481	RVs/Oulu.FIN/22.15/GR	5659	C	T	cattacaccaccaacgccatCgaggtcgacttcactgagtt	3	ORF_1	synonymous SNV	p.I1873I
482	RVs/Oulu.FIN/22.15/GR	5688	A	G	cttcactgagttcgacatgaAccagaccctcgctactcggg	1	ORF_1	nonsynonymous SNV	p.N1883S
483	RVs/Oulu.FIN/22.15/GR	5698	C	T	ttcgacatgaaccagaccctCgctactcgggacgtcgagct	3	ORF_1	synonymous SNV	p.L1886L
484	RVs/Oulu.FIN/22.15/GR	5710	C	T	cagaccctcgctactcgggaCgtcgagctcgagattagcgc	1	ORF_1	synonymous SNV	p.D1890D
485	RVs/Oulu.FIN/22.15/GR	5713	C	T	accctcgctactcgggacgtCgagctcgagattagcgccgc	4	ORF_1	synonymous SNV	p.V1891V
486	RVs/Oulu.FIN/22.15/GR	5725	T	C	cgggacgtcgagctcgagatTagcgccgctctcttgggcct	1	ORF_1	synonymous SNV	p.I1895I
487	RVs/Oulu.FIN/22.15/GR	5779	C	T	gactaccgcgcgctccgcgcCggcagctactgcaccctgcg	1	ORF_1	synonymous SNV	p.A1913A
488	RVs/Oulu.FIN/22.15/GR	5800	C	T	ggcagctactgcaccctgcgCgaactgggctccactgagac	1	ORF_1	synonymous SNV	p.R1920R
489	RVs/Oulu.FIN/22.15/GR	5884	C	T	aacaccaccgtggccatgtgCatggccatgcgcatggtccc	1	ORF_1	synonymous SNV	p.C1948C
490	RVs/Oulu.FIN/22.15/GR	5923	T	C	cccaaaggcgtgcgctgggcTgggattttccagggtgacga	1	ORF_1	synonymous SNV	p.A1961A
491	RVs/Oulu.FIN/22.15/GR	6023	C	T	aggtgggcttgttcggcttcCacatcccggtgaagcatgtg	1	ORF_1	nonsynonymous SNV	p.H1995Y
492	RVs/Oulu.FIN/22.15/GR	6031	G	C	ttgttcggcttccacatcccGgtgaagcatgtgagcacccc	1	ORF_1	synonymous SNV	p.P1997P
493	RVs/Oulu.FIN/22.15/GR	6050	C	T	cggtgaagcatgtgagcaccCctacccccagcttctgcggg	1	ORF_1	nonsynonymous SNV	p.P2004S
494	RVs/Oulu.FIN/22.15/GR	6094	C	T	gtcggcaccgcggccggcctCttccatgatgtcatgcacca	1	ORF_1	synonymous SNV	p.L2018L
495	RVs/Oulu.FIN/22.15/GR	6100	T	C	accgcggccggcctcttccaTgatgtcatgcaccaggcgat	1	ORF_1	synonymous SNV	p.H2020H
496	RVs/Oulu.FIN/22.15/GR	6106	C	T	gccggcctcttccatgatgtCatgcaccaggcgatcaaggt	2	ORF_1	synonymous SNV	p.V2022V
497	RVs/Oulu.FIN/22.15/GR	6121	C	T	gatgtcatgcaccaggcgatCaaggtgctttgccgccgttt	4	ORF_1	synonymous SNV	p.I2027I
498	RVs/Oulu.FIN/22.15/GR	6142	C	T	aaggtgctttgccgccgtttCgacccagacgtgcttgaaga	1	ORF_1	synonymous SNV	p.F2034F
499	RVs/Oulu.FIN/22.15/GR	6190	C	T	gtggccctcctcgaccgcctCcggggggtctacgcggctct	1	ORF_1	synonymous SNV	p.L2050L
500	RVs/Oulu.FIN/22.15/GR	6208	T	C	ctccggggggtctacgcggcTctgcctgacaccgttgccgc	1	ORF_1	synonymous SNV	p.A2056A
501	RVs/Oulu.FIN/22.15/GR	6220	C	T	tacgcggctctgcctgacacCgttgccgccaatgctgcgta	1	ORF_1	synonymous SNV	p.T2060T
502	RVs/Oulu.FIN/22.15/GR	6250	C	T	aatgctgcgtactacgactaCagcgcggagcgcgtcctcgc	1	ORF_1	synonymous SNV	p.Y2070Y
503	RVs/Oulu.FIN/22.15/GR	6325	C	T	cgcggcctcgaccacccggcCaccatcggcgcgctcgagga	1	ORF_1	synonymous SNV	p.A2095A
504	RVs/Oulu.FIN/22.15/GR	6331	C	T	ctcgaccacccggccaccatCggcgcgctcgaggagattca	5	ORF_1	synonymous SNV	p.I2097I
505	RVs/Oulu.FIN/22.15/GR	6398	T	C	acgacgctgactaacgccccTgtacgtggggcctttaatct	1	intergenic	NA
506	RVs/Oulu.FIN/22.15/GR	6402	C	T	cgctgactaacgcccctgtaCgtggggcctttaatcttacc	1	intergenic	NA
507	RVs/Oulu.FIN/22.15/GR	6436	T	C	tcttacctactctaaccaggTcatcacccaccgttgtttcg	1	intergenic	NA
508	RVs/Oulu.FIN/22.15/GR	6458	C	T	atcacccaccgttgtttcgcCgcatctggtgggtacccaac	1	intergenic	NA
509	RVs/Oulu.FIN/22.15/GR	6535	C	T	gcttctactacccccatcacCatggaggacctccagaaggc	2	ORF_2	synonymous SNV	p.T8T
510	RVs/Oulu.FIN/22.15/GR	6563	A	G	acctccagaaggccctcgagAcacaatcccgcgccctgcgc	1	ORF_2	nonsynonymous SNV	p.T18A
511	RVs/Oulu.FIN/22.15/GR	6577	C	T	ctcgagacacaatcccgcgcCctgcgcgcggaactcgccgc	1	ORF_2	synonymous SNV	p.A22A
512	RVs/Oulu.FIN/22.15/GR	6658	A	C	cgcgactccagcaccaccggAgatgactccggccgtgactc	1	ORF_2	synonymous SNV	p.G49G
513	RVs/Oulu.FIN/22.15/GR	6724	C	T	aaccggggccgtggccagcgCagggactggtccagggcccc	1	ORF_2	synonymous SNV	p.R71R
514	RVs/Oulu.FIN/22.15/GR	6772	T	C	ccggaagagcggcaagaaagTcgctcccagactccggcccc	2	ORF_2	synonymous SNV	p.S87S
515	RVs/Oulu.FIN/22.15/GR	6814	A	G	aagccatcgcgggcgccgccAcaacagcctcaacccccgcg	1	ORF_2	synonymous SNV	p.P101P
516	RVs/Oulu.FIN/22.15/GR	6863	C	T	ccgggcgtgggggctctgccCcgcgccccgagctggggcca	1	ORF_2	nonsynonymous SNV	p.P118S
517	RVs/Oulu.FIN/22.15/GR	6867	G	A	gcgtgggggctctgccccgcGccccgagctggggccaccga	1	ORF_2	nonsynonymous SNV	p.R119H
518	RVs/Oulu.FIN/22.15/GR	6884	C	T	cgcgccccgagctggggccaCcgaccaacccgttccaagca	1	ORF_2	nonsynonymous SNV	p.P125S
519	RVs/Oulu.FIN/22.15/GR	6886	G	C	cgccccgagctggggccaccGaccaacccgttccaagcagc	1	ORF_2	synonymous SNV	p.P125P
520	RVs/Oulu.FIN/22.15/GR	6928	G	T	gtggcgcgtggcctgcgcccGcctctccacgaccctgacac	1	ORF_2	synonymous SNV	p.P139P
521	RVs/Oulu.FIN/22.15/GR	6931	T	C	gcgcgtggcctgcgcccgccTctccacgaccctgacaccga	1	ORF_2	synonymous SNV	p.P140P
522	RVs/Oulu.FIN/22.15/GR	6933	T	C	gcgtggcctgcgcccgcctcTccacgaccctgacaccgagg	2	ORF_2	nonsynonymous SNV	p.L141P
523	RVs/Oulu.FIN/22.15/GR	6961	C	T	cctgacaccgaggcacccacCgaggcctgcgtgacctcatg	2	ORF_2	synonymous SNV	p.T150T
524	RVs/Oulu.FIN/22.15/GR	6999	A	T	atggctttggagcgagggcgAaggcgcggtcttttaccgcg	1	ORF_2	nonsynonymous SNV	p.E163V
525	RVs/Oulu.FIN/22.15/GR	7007	G	A	ggagcgagggcgaaggcgcgGtcttttaccgcgtcgacctg	1	ORF_2	nonsynonymous SNV	p.V166I
526	RVs/Oulu.FIN/22.15/GR	7008	T	C	gagcgagggcgaaggcgcggTcttttaccgcgtcgacctgc	2	ORF_2	nonsynonymous SNV	p.V166A
527	RVs/Oulu.FIN/22.15/GR	7057	C	T	aacctgggcacccccccactCgacgaggacggccgctggga	4	ORF_2	synonymous SNV	p.L182L
528	RVs/Oulu.FIN/22.15/GR	7108	C	T	atgtacaacccttgcgggccCgagccgcccgctcacgtcgt	1	ORF_2	synonymous SNV	p.P199P
529	RVs/Oulu.FIN/22.15/GR	7177	A	G	gtcaggggcgtttggggtaaAggtgagcgcacctacgccga	1	ORF_2	synonymous SNV	p.K222K
530	RVs/Oulu.FIN/22.15/GR	7180	T	C	aggggcgtttggggtaaaggTgagcgcacctacgccgagca	1	ORF_2	synonymous SNV	p.G223G
531	RVs/Oulu.FIN/22.15/GR	7194	C	T	taaaggtgagcgcacctacgCcgagcaggatttccgcgtcg	1	ORF_2	nonsynonymous SNV	p.A228V
532	RVs/Oulu.FIN/22.15/GR	7221	C	T	ggatttccgcgtcggcggcaCgcgctggcaccgactgctgc	1	ORF_2	nonsynonymous SNV	p.T237M
533	RVs/Oulu.FIN/22.15/GR	7267	C	T	ccagtgcgcggcctcgacggCgacagcgccccgcttccccc	1	ORF_2	synonymous SNV	p.G252G
534	RVs/Oulu.FIN/22.15/GR	7291	C	T	agcgccccgcttcccccccaCaccaccgagcgcattgagac	2	ORF_2	synonymous SNV	p.H260H
535	RVs/Oulu.FIN/22.15/GR	7296	C	T	cccgcttcccccccacaccaCcgagcgcattgagacccgct	1	ORF_2	nonsynonymous SNV	p.T262I
536	RVs/Oulu.FIN/22.15/GR	7311	C	T	caccaccgagcgcattgagaCccgctcggcgcgccatcctt	1	ORF_2	nonsynonymous SNV	p.T267I
537	RVs/Oulu.FIN/22.15/GR	7339	C	T	gcgcgccatccttggcgcatCcgcttcggtgccccccaggc	4	ORF_2	synonymous SNV	p.I276I
538	RVs/Oulu.FIN/22.15/GR	7354	C	T	cgcatccgcttcggtgccccCcaggccttccttgccgggct	1	ORF_2	synonymous SNV	p.P281P
539	RVs/Oulu.FIN/22.15/GR	7363	C	T	ttcggtgccccccaggccttCcttgccgggctcttgctcgc	1	ORF_2	synonymous SNV	p.F284F
540	RVs/Oulu.FIN/22.15/GR	7390	C	T	gggctcttgctcgccgcggtCgccgttggcaccgcgcgcgc	5	ORF_2	synonymous SNV	p.V293V
541	RVs/Oulu.FIN/22.15/GR	7394	G	C	tcttgctcgccgcggtcgccGttggcaccgcgcgcgccggg	1	ORF_2	nonsynonymous SNV	p.V295L
542	RVs/Oulu.FIN/22.15/GR	7432	T	C	gggctccagccccgcgctgaTatggcggcacctcctacgct	1	ORF_2	synonymous SNV	p.D307D
543	RVs/Oulu.FIN/22.15/GR	7516	C	T	caccatcagctgccgttcctCgggcacgacggccatcatgg	1	ORF_2	synonymous SNV	p.L335L
544	RVs/Oulu.FIN/22.15/GR	7562	C	T	ccttgcgcgtcggccagcatCaccgaaacgccagcgacgtg	2	ORF_2	nonsynonymous SNV	p.H351Y
545	RVs/Oulu.FIN/22.15/GR	7573	C	T	ggccagcatcaccgaaacgcCagcgacgtgctgcccggcca	2	ORF_2	synonymous SNV	p.A354A
546	RVs/Oulu.FIN/22.15/GR	7600	C	T	gtgctgcccggccactggctCcaaggcggctggggttgcta	1	ORF_2	synonymous SNV	p.L363L
547	RVs/Oulu.FIN/22.15/GR	7657	T	C	caccagggcactcatgtctgTcacaccaagcacatggactt	1	ORF_2	synonymous SNV	p.C382C
548	RVs/Oulu.FIN/22.15/GR	7737	C	T	gacgcctctcaccaccgcggCgaactccacgaccgccgcca	1	ORF_2	nonsynonymous SNV	p.A409V
549	RVs/Oulu.FIN/22.15/GR	7742	T	C	ctctcaccaccgcggcgaacTccacgaccgccgccaccccc	1	ORF_2	nonsynonymous SNV	p.S411P
550	RVs/Oulu.FIN/22.15/GR	7746	C	T	caccaccgcggcgaactccaCgaccgccgccacccccgcca	1	ORF_2	nonsynonymous SNV	p.T412M
551	RVs/Oulu.FIN/22.15/GR	7757	A	G	cgaactccacgaccgccgccAcccccgccactgcgccggcc	1	ORF_2	nonsynonymous SNV	p.T416A
552	RVs/Oulu.FIN/22.15/GR	7795	C	T	gccccctgccacgccggcctCaatgacagctgcggcggctt	1	ORF_2	synonymous SNV	p.L428L
553	RVs/Oulu.FIN/22.15/GR	7812	G	A	cctcaatgacagctgcggcgGcttcttgtctgggtgcgggc	1	ORF_2	nonsynonymous SNV	p.G434D
554	RVs/Oulu.FIN/22.15/GR	7818	T	C	tgacagctgcggcggcttctTgtctgggtgcgggccgatgc	5	ORF_2	nonsynonymous SNV	p.L436S
555	RVs/Oulu.FIN/22.15/GR	7862	C	A	tgcgccacggcgctgacaccCggtgcggtcggttgatctgc	1	ORF_2	synonymous SNV	p.R451R
556	RVs/Oulu.FIN/22.15/GR	7905	A	T	gctgtctaccaccgcccagtAcccgcctacccggtttggct	1	ORF_2	nonsynonymous SNV	p.Y465F
557	RVs/Oulu.FIN/22.15/GR	8043	T	C	cacccgctgccccgaactggTgagccccatgggacgcgcga	1	ORF_2	nonsynonymous SNV	p.V511A
558	RVs/Oulu.FIN/22.15/GR	8056	A	G	gaactggtgagccccatgggAcgcgcgacttgctccccagc	1	ORF_2	synonymous SNV	p.G515G
559	RVs/Oulu.FIN/22.15/GR	8064	C	T	gagccccatgggacgcgcgaCttgctccccagcctcggccc	1	ORF_2	nonsynonymous SNV	p.T518I
560	RVs/Oulu.FIN/22.15/GR	8079	C	T	cgcgacttgctccccagcctCggccctctggctcgccacag	1	ORF_2	nonsynonymous SNV	p.S523L
561	RVs/Oulu.FIN/22.15/GR	8099	G	A	cggccctctggctcgccacaGcgaacgcgctgtctcttgat	1	ORF_2	nonsynonymous SNV	p.A530T
562	RVs/Oulu.FIN/22.15/GR	8114	C	T	ccacagcgaacgcgctgtctCttgatcacgccctcgcggcc	1	ORF_2	nonsynonymous SNV	p.L535F
563	RVs/Oulu.FIN/22.15/GR	8128	C	T	ctgtctcttgatcacgccctCgcggccttcgtcctgctggt	1	ORF_2	synonymous SNV	p.L539L
564	RVs/Oulu.FIN/22.15/GR	8134	C	T	cttgatcacgccctcgcggcCttcgtcctgctggtcccgtg	1	ORF_2	synonymous SNV	p.A541A
565	RVs/Oulu.FIN/22.15/GR	8137	C	T	gatcacgccctcgcggccttCgtcctgctggtcccgtgggt	5	ORF_2	synonymous SNV	p.F542F
566	RVs/Oulu.FIN/22.15/GR	8167	C	T	gtcccgtgggtcctgatattCatggtgtgccgccgcgcctg	3	ORF_2	synonymous SNV	p.F552F
567	RVs/Oulu.FIN/22.15/GR	8208	C	T	tcgccgccgcggcgccgccgCcgccctcaccgcggtcgtcc	1	ORF_2	nonsynonymous SNV	p.A566V
568	RVs/Oulu.FIN/22.15/GR	8299	C	T	tgcactgcaccggggtgcgcCactcaagcacctgtccccgt	1	ORF_2	synonymous SNV	p.A596A
569	RVs/Oulu.FIN/22.15/GR	8317	C	T	gccactcaagcacctgtcccCgtgcgcctcgctggcgtccg	1	ORF_2	synonymous SNV	p.P602P
570	RVs/Oulu.FIN/22.15/GR	8326	C	T	gcacctgtccccgtgcgcctCgctggcgtccgctttgagtc	4	ORF_2	synonymous SNV	p.L605L
571	RVs/Oulu.FIN/22.15/GR	8328	C	T	acctgtccccgtgcgcctcgCtggcgtccgctttgagtcca	6	ORF_2	nonsynonymous SNV	p.A606V
572	RVs/Oulu.FIN/22.15/GR	8427	T	C	ttgcgagatccccactgatgTctcgtgcgagggcttggggg	1	ORF_2	nonsynonymous SNV	p.V639A
573	RVs/Oulu.FIN/22.15/GR	8458	C	A	ggcttgggggcctgggtaccCacagccccttgcgcgcgcat	1	ORF_2	synonymous SNV	p.P649P
574	RVs/Oulu.FIN/22.15/GR	8465	C	T	gggcctgggtacccacagccCcttgcgcgcgcatctggaat	1	ORF_2	nonsynonymous SNV	p.P652S
575	RVs/Oulu.FIN/22.15/GR	8479	C	T	acagccccttgcgcgcgcatCtggaatggcacacagcgcgc	1	ORF_2	synonymous SNV	p.I656I
576	RVs/Oulu.FIN/22.15/GR	8507	T	C	gcacacagcgcgcgtgcaccTtctgggctgtcaacgcctac	4	ORF_2	nonsynonymous SNV	p.F666L
577	RVs/Oulu.FIN/22.15/GR	8518	C	T	gcgtgcaccttctgggctgtCaacgcctactcctctggcgg	1	ORF_2	synonymous SNV	p.V669V
578	RVs/Oulu.FIN/22.15/GR	8540	T	C	acgcctactcctctggcgggTacgcgcagctggcctcttac	1	ORF_2	nonsynonymous SNV	p.Y677H
579	RVs/Oulu.FIN/22.15/GR	8590	G	A	ggcggcagctactacaagcaGtaccaccctaccgcgtgcga	1	ORF_2	synonymous SNV	p.Q693Q
580	RVs/Oulu.FIN/22.15/GR	8602	C	T	tacaagcagtaccaccctacCgcgtgcgaggttgaacctgc	1	ORF_2	synonymous SNV	p.T697T
581	RVs/Oulu.FIN/22.15/GR	8626	C	T	tgcgaggttgaacctgccttCggacacagcgacgcggcctg	2	ORF_2	synonymous SNV	p.F705F
582	RVs/Oulu.FIN/22.15/GR	8767	C	T	aggaccgtctggcaactctcCgttgctggcgtgtcgtgcaa	1	ORF_2	synonymous SNV	p.S752S
583	RVs/Oulu.FIN/22.15/GR	8785	C	T	tccgttgctggcgtgtcgtgCaacgtcaccactgaacaccc	1	ORF_2	synonymous SNV	p.C758C
584	RVs/Oulu.FIN/22.15/GR	8788	C	T	gttgctggcgtgtcgtgcaaCgtcaccactgaacacccgtt	1	ORF_2	synonymous SNV	p.N759N
585	RVs/Oulu.FIN/22.15/GR	8794	C	T	ggcgtgtcgtgcaacgtcacCactgaacacccgttctgcaa	1	ORF_2	synonymous SNV	p.T761T
586	RVs/Oulu.FIN/22.15/GR	8885	C	T	tggttgagtacattatgaacCacaccggcaatcagcagtcc	1	ORF_2	nonsynonymous SNV	p.H792Y
587	RVs/Oulu.FIN/22.15/GR	8932	C	T	ggcctcgggagcccgaattgCcatggccccgattgggcctc	1	ORF_2	synonymous SNV	p.C807C
588	RVs/Oulu.FIN/22.15/GR	9007	A	G	cggcttgtgggggctacgccAgagcgtccccggctgcgcct	1	ORF_2	synonymous SNV	p.P832P
589	RVs/Oulu.FIN/22.15/GR	9067	G	C	ctgctgcgcactgcccctggGcccggcgaggtgtgggtcac	1	ORF_2	synonymous SNV	p.G852G
590	RVs/Oulu.FIN/22.15/GR	9094	C	T	gaggtgtgggtcacgcctgtCataggctctcaggcgcgcaa	2	ORF_2	synonymous SNV	p.V861V
591	RVs/Oulu.FIN/22.15/GR	9096	T	C	ggtgtgggtcacgcctgtcaTaggctctcaggcgcgcaagt	1	ORF_2	nonsynonymous SNV	p.I862T
592	RVs/Oulu.FIN/22.15/GR	9115	G	A	ataggctctcaggcgcgcaaGtgcggactccacatacgcgc	1	ORF_2	synonymous SNV	p.K868K
593	RVs/Oulu.FIN/22.15/GR	9124	C	T	caggcgcgcaagtgcggactCcacatacgcgctggaccgta	1	ORF_2	synonymous SNV	p.L871L
594	RVs/Oulu.FIN/22.15/GR	9160	C	T	ccgtacggccatgctaccgtCgaaatgcccgagtggatcca	3	ORF_2	synonymous SNV	p.V883V
595	RVs/Oulu.FIN/22.15/GR	9196	C	T	atccacgcccacaccaccagCgacccctggcacccaccggg	1	ORF_2	synonymous SNV	p.S895S
596	RVs/Oulu.FIN/22.15/GR	9235	C	T	ggccccttggggctgaagttCaagacagttcgcccggtggc	2	ORF_2	synonymous SNV	p.F908F
597	RVs/Oulu.FIN/22.15/GR	9242	G	A	tggggctgaagttcaagacaGttcgcccggtggccctgcca	1	ORF_2	nonsynonymous SNV	p.V911I
598	RVs/Oulu.FIN/22.15/GR	9265	C	T	cgcccggtggccctgccacgCgcgttagcgccaccccgcaa	1	ORF_2	synonymous SNV	p.R918R
599	RVs/Oulu.FIN/22.15/GR	9412	C	T	gccttcccccctgggaagttCgtcaccgccgccctcctcaa	2	ORF_2	synonymous SNV	p.F967F
600	RVs/Oulu.FIN/22.15/GR	9472	C	T	gtcagctgcgggggcgagagCgatcgcgcgagcgcgcgggt	1	ORF_2	synonymous SNV	p.S987S
601	RVs/Oulu.FIN/22.15/GR	9500	C	T	cgagcgcgcgggtcattgacCccgccgcgcaatcgtttacc	1	ORF_2	nonsynonymous SNV	p.P997S
602	RVs/Oulu.FIN/22.15/GR	9543	C	T	cgtggtgtatggcacacacaCcactgctgtgtcggagaccc	1	ORF_2	nonsynonymous SNV	p.T1011I
603	RVs/Oulu.FIN/22.15/GR	9566	C	G	ctgctgtgtcggagacccggCagacctgggcggagtgggct	1	ORF_2	nonsynonymous SNV	p.Q1019E
604	RVs/Oulu.FIN/22.15/GR	9576	C	T	ggagacccggcagacctgggCggagtgggctgctgcccatt	1	ORF_2	nonsynonymous SNV	p.A1022V
605	RVs/Oulu.FIN/22.15/GR	9587	G	A	agacctgggcggagtgggctGctgcccattggtggcagctc	1	ORF_2	nonsynonymous SNV	p.A1026T
606	RVs/Oulu.FIN/22.15/GR	9590	G	T	cctgggcggagtgggctgctGcccattggtggcagctcact	1	ORF_2	nonsynonymous SNV	p.A1027S
607	RVs/Oulu.FIN/22.15/GR	9604	G	A	gctgctgcccattggtggcaGctcactctgggcgccatttg	1	ORF_2	synonymous SNV	p.Q1031Q
608	RVs/Oulu.FIN/22.15/GR	9607	C	G	gctgcccattggtggcagctCactctgggcgccatttgcgc	1	ORF_2	synonymous SNV	p.L1032L
609	RVs/RhodeIsland.USA/9.17/GR	118	C	T	ggcagttgggtaagagaccaCgtccgctcaattgtcgaggg	3	ORF_1	synonymous SNV	p.H26H
610	RVs/RhodeIsland.USA/9.17/GR	406	C	T	cacaggacggcacgcaaactCgccaccgccctggccgagac	1	ORF_1	synonymous SNV	p.L122L
611	RVs/RhodeIsland.USA/9.17/GR	448	T	C	gccagcgaggcgtggcacgcTgactacgtgtgcgcgctgcg	2	ORF_1	synonymous SNV	p.A136A
612	RVs/RhodeIsland.USA/9.17/GR	516	A	G	ccaccctgaggacgtcccgcAcggcggtcgcgccgtggcgg	1	ORF_1	nonsynonymous SNV	p.H159R
613	RVs/RhodeIsland.USA/9.17/GR	528	C	T	cgtcccgcacggcggtcgcgCcgtggcggacagatgcttgc	1	ORF_1	nonsynonymous SNV	p.A163V
614	RVs/RhodeIsland.USA/9.17/GR	686	C	A	acctgggcattgcctggcatCtcgaccatgacggcggttgc	1	ORF_1	nonsynonymous SNV	p.L216I
615	RVs/RhodeIsland.USA/9.17/GR	730	C	T	gccgattgccgcggagccggCgctgggcccacgcccggcta	2	ORF_1	synonymous SNV	p.G230G
616	RVs/RhodeIsland.USA/9.17/GR	905	G	C	actgcgggcaccaggcgcgcGtgcgcgccgtgcggtgcacc	1	ORF_1	nonsynonymous SNV	p.V289L
617	RVs/RhodeIsland.USA/9.17/GR	955	A	G	cgccacgtgcgcagcctccaAcccagcgcgcgggtccgact	2	ORF_1	synonymous SNV	p.Q305Q
618	RVs/RhodeIsland.USA/9.17/GR	973	A	G	caacccagcgcgcgggtccgActcccggacctcgtccatct	2	ORF_1	synonymous SNV	p.R311R
619	RVs/RhodeIsland.USA/9.17/GR	976	C	T	cccagcgcgcgggtccgactCccggacctcgtccatctcgc	2	ORF_1	synonymous SNV	p.L312L
620	RVs/RhodeIsland.USA/9.17/GR	985	C	T	cgggtccgactcccggacctCgtccatctcgccgaggtggg	5	ORF_1	synonymous SNV	p.L315L
621	RVs/RhodeIsland.USA/9.17/GR	1021	C	T	gtgggccggtggcggtggttCagcctcccccgccccgtgtt	3	ORF_1	synonymous SNV	p.F327F
622	RVs/RhodeIsland.USA/9.17/GR	1024	C	T	ggccggtggcggtggttcagCctcccccgccccgtgttcca	1	ORF_1	synonymous SNV	p.S328S
623	RVs/RhodeIsland.USA/9.17/GR	1105	C	T	tactacagcgagcgcgtgttCaagttcaagaacgccctgag	1	ORF_1	synonymous SNV	p.F355F
624	RVs/RhodeIsland.USA/9.17/GR	1183	C	T	gggtggaagggcacgtgcgcCgaggaagacgcgctgtgcgc	2	ORF_1	synonymous SNV	p.A381A
625	RVs/RhodeIsland.USA/9.17/GR	1198	G	T	tgcgccgaggaagacgcgctGtgcgcatacgtagccttccg	1	ORF_1	synonymous SNV	p.L386L
626	RVs/RhodeIsland.USA/9.17/GR	1252	T	C	aacgccaggttggcggggatTatgaaaagcgcgaagcgctg	1	ORF_1	synonymous SNV	p.I404I
627	RVs/RhodeIsland.USA/9.17/GR	1320	G	A	ctggctggacaccatttgggGcgccattaagcggttcttcg	3	ORF_1	nonsynonymous SNV	p.G427D
628	RVs/RhodeIsland.USA/9.17/GR	1336	C	T	tggggcgccattaagcggttCttcggcagcgtgcccctcgc	1	ORF_1	synonymous SNV	p.F432F
629	RVs/RhodeIsland.USA/9.17/GR	1339	C	T	ggcgccattaagcggttcttCggcagcgtgcccctcgccga	1	ORF_1	synonymous SNV	p.F433F
630	RVs/RhodeIsland.USA/9.17/GR	1417	C	T	gccttcgaccgcggccccctCgaggacggcgggcgccactt	4	ORF_1	synonymous SNV	p.L459L
631	RVs/RhodeIsland.USA/9.17/GR	1461	C	T	caccgtgcaacccccaaaatCgccgccccgccctgagatcg	1	ORF_1	nonsynonymous SNV	p.S474L
632	RVs/RhodeIsland.USA/9.17/GR	1501	C	T	gccgcgacctggatcgtccaCgcagccagcgcagaccgcca	1	ORF_1	synonymous SNV	p.H487H
633	RVs/RhodeIsland.USA/9.17/GR	1511	G	A	ggatcgtccacgcagccagcGcagaccgccattgtgcgtgc	1	ORF_1	nonsynonymous SNV	p.A491T
634	RVs/RhodeIsland.USA/9.17/GR	1525	T	C	gccagcgcagaccgccattgTgcgtgcgctccccgctgcga	1	ORF_1	synonymous SNV	p.C495C
635	RVs/RhodeIsland.USA/9.17/GR	1553	C	T	ctccccgctgcgacgtcccgCgcgaacgtccttccgcgccc	1	ORF_1	nonsynonymous SNV	p.R505C
636	RVs/RhodeIsland.USA/9.17/GR	1561	T	C	tgcgacgtcccgcgcgaacgTccttccgcgcccgccggccc	1	ORF_1	synonymous SNV	p.R507R
637	RVs/RhodeIsland.USA/9.17/GR	1594	G	T	gccggcccgccggatgacgaGgcgctcatcccgccgtggct	1	ORF_1	nonsynonymous SNV	p.E518D
638	RVs/RhodeIsland.USA/9.17/GR	1596	C	T	cggcccgccggatgacgaggCgctcatcccgccgtggctgt	2	ORF_1	nonsynonymous SNV	p.A519V
639	RVs/RhodeIsland.USA/9.17/GR	1663	T	C	cgcgagtgggatttcgaggtTctccgcgcgcgcgccgatac	2	ORF_1	synonymous SNV	p.V541V
640	RVs/RhodeIsland.USA/9.17/GR	1681	T	C	gttctccgcgcgcgcgccgaTacggcggccgcgcccgcccc	1	ORF_1	synonymous SNV	p.D547D
641	RVs/RhodeIsland.USA/9.17/GR	1732	C	T	cgccctgcgcggtaccccacCgtgctctaccgccaccccgc	2	ORF_1	synonymous SNV	p.T564T
642	RVs/RhodeIsland.USA/9.17/GR	1916	G	A	tccaggcttttgtccgtgtcGtgcctccacccgagcgcccc	1	ORF_1	nonsynonymous SNV	p.V626M
643	RVs/RhodeIsland.USA/9.17/GR	1957	A	G	tgggccgacgggggcgccagAgcgtgggcgaagttcttccg	1	ORF_1	synonymous SNV	p.R639R
644	RVs/RhodeIsland.USA/9.17/GR	2000	T	C	gctgcgcctgggcgcagcgcTtgctcggcgagccagcagtt	2	ORF_1	synonymous SNV	p.L654L
645	RVs/RhodeIsland.USA/9.17/GR	2038	C	T	gttatgcacctcccatacacCgatggcgacgtgccacagct	5	ORF_1	synonymous SNV	p.T666T
646	RVs/RhodeIsland.USA/9.17/GR	2074	G	A	cagctgatcgcactggctttGcgcacgctggcccaacaggg	1	ORF_1	synonymous SNV	p.L678L
647	RVs/RhodeIsland.USA/9.17/GR	2143	C	T	ctgcccgggggtgcagcgttCgacgcaaacgcggtcaccgc	2	ORF_1	synonymous SNV	p.F701F
648	RVs/RhodeIsland.USA/9.17/GR	2161	C	T	ttcgacgcaaacgcggtcacCgccgccgtgcgcgctggccc	2	ORF_1	synonymous SNV	p.T707T
649	RVs/RhodeIsland.USA/9.17/GR	2163	C	T	cgacgcaaacgcggtcaccgCcgccgtgcgcgctggccccg	1	ORF_1	nonsynonymous SNV	p.A708V
650	RVs/RhodeIsland.USA/9.17/GR	2189	T	C	tgcgcgctggccccggccagTccgcggccacgtcatcgcca	1	ORF_1	nonsynonymous SNV	p.S717P
651	RVs/RhodeIsland.USA/9.17/GR	2212	C	T	gcggccacgtcatcgccaccCggcgaccccccgccgccgcg	5	ORF_1	synonymous SNV	p.P724P
652	RVs/RhodeIsland.USA/9.17/GR	2248	G	C	ccgcgccgcgcacggcgatcGcaacggcactcggacgcccg	1	ORF_1	synonymous SNV	p.S736S
653	RVs/RhodeIsland.USA/9.17/GR	2256	A	G	cgcacggcgatcgcaacggcActcggacgcccgcggcactc	1	ORF_1	nonsynonymous SNV	p.H739R
654	RVs/RhodeIsland.USA/9.17/GR	2289	C	T	cggcactccgccccccgcgcCtgcgcgcgacccgccgccgc	1	ORF_1	nonsynonymous SNV	p.P750L
655	RVs/RhodeIsland.USA/9.17/GR	2292	C	T	cactccgccccccgcgcctgCgcgcgacccgccgccgcccg	5	ORF_1	nonsynonymous SNV	p.A751V
656	RVs/RhodeIsland.USA/9.17/GR	2345	G	C	ccgcgccaccccgcgcgggtGacccggtccctcccacttcc	1	ORF_1	nonsynonymous SNV	p.D769H
657	RVs/RhodeIsland.USA/9.17/GR	2359	C	T	gcgggtgacccggtccctccCacttccgcggggccggcgga	1	ORF_1	synonymous SNV	p.P773P
658	RVs/RhodeIsland.USA/9.17/GR	2429	C	T	cctacgaaccgagcggccccCccacgtcaaccaaggcagac	2	ORF_1	nonsynonymous SNV	p.P797S
659	RVs/RhodeIsland.USA/9.17/GR	2464	C	T	gcagacccagacagcgacatCgttgaaagttacgcccgcgc	4	ORF_1	synonymous SNV	p.I808I
660	RVs/RhodeIsland.USA/9.17/GR	2470	A	G	ccagacagcgacatcgttgaAagttacgcccgcgccgccgg	1	ORF_1	synonymous SNV	p.E810E
661	RVs/RhodeIsland.USA/9.17/GR	2551	C	T	cccggctgcaaggtcgtggtCaacgccgccaacgaggggct	1	ORF_1	synonymous SNV	p.V837V
662	RVs/RhodeIsland.USA/9.17/GR	2578	C	T	gccaacgaggggctgctggcCggctctggcgtgtgcggtgc	1	ORF_1	synonymous SNV	p.A846A
663	RVs/RhodeIsland.USA/9.17/GR	2626	C	T	gccaacgccacggcggccctCgctgcagactgccggcgcct	5	ORF_1	synonymous SNV	p.L862L
664	RVs/RhodeIsland.USA/9.17/GR	2710	C	T	ggctgcgggtacacccacatCatccacgccgtcgcgccgcg	2	ORF_1	synonymous SNV	p.I890I
665	RVs/RhodeIsland.USA/9.17/GR	2776	C	T	gaggagggcgaagcgctgctCgagcgcgcctaccgcagcat	1	ORF_1	synonymous SNV	p.L912L
666	RVs/RhodeIsland.USA/9.17/GR	2791	C	T	ctgctcgagcgcgcctaccgCagcatcgtcgcgctagccgc	1	ORF_1	synonymous SNV	p.R917R
667	RVs/RhodeIsland.USA/9.17/GR	2833	C	T	gcgcgtcggtgggcgcgtgtCgcgtgccccctcctcggcgc	4	ORF_1	synonymous SNV	p.V931V
668	RVs/RhodeIsland.USA/9.17/GR	2899	C	T	gagtccctccgagccgcgctCgcggctacgcgcaccgagcc	5	ORF_1	synonymous SNV	p.L953L
669	RVs/RhodeIsland.USA/9.17/GR	2953	C	T	agcctgcacatctgccatccCgaccgcgccacgctgacgca	1	ORF_1	synonymous SNV	p.P971P
670	RVs/RhodeIsland.USA/9.17/GR	2980	C	T	gccacgctgacgcacgcctcCgtgctcgtcggcgcggggct	4	ORF_1	synonymous SNV	p.S980S
671	RVs/RhodeIsland.USA/9.17/GR	3016	C	G	gggctcgctgccaggcgcgtCagtcctcctccgaccgagcc	1	ORF_1	synonymous SNV	p.V992V
672	RVs/RhodeIsland.USA/9.17/GR	3020	C	A	tcgctgccaggcgcgtcagtCctcctccgaccgagcccctc	1	ORF_1	nonsynonymous SNV	p.P994T
673	RVs/RhodeIsland.USA/9.17/GR	3026	C	T	ccaggcgcgtcagtcctcctCcgaccgagcccctcgcatct	2	ORF_1	nonsynonymous SNV	p.P996S
674	RVs/RhodeIsland.USA/9.17/GR	3029	A	G	ggcgcgtcagtcctcctccgAccgagcccctcgcatcttgc	1	ORF_1	nonsynonymous SNV	p.T997A
675	RVs/RhodeIsland.USA/9.17/GR	3055	C	T	cccctcgcatcttgccccgcCggtgacccgggccgaccggc	1	ORF_1	synonymous SNV	p.A1005A
676	RVs/RhodeIsland.USA/9.17/GR	3069	G	A	ccccgccggtgacccgggccGaccggctcagcgcagcgcgt	1	ORF_1	nonsynonymous SNV	p.R1010Q
677	RVs/RhodeIsland.USA/9.17/GR	3078	A	T	tgacccgggccgaccggctcAgcgcagcgcgtcgcccccag	1	ORF_1	nonsynonymous SNV	p.Q1013L
678	RVs/RhodeIsland.USA/9.17/GR	3082	C	T	ccgggccgaccggctcagcgCagcgcgtcgcccccagcgac	1	ORF_1	synonymous SNV	p.R1014R
679	RVs/RhodeIsland.USA/9.17/GR	3193	T	C	gtcaccaatgaccgcgcctaTgtcaacctgtggctcgagcg	2	ORF_1	synonymous SNV	p.Y1051Y
680	RVs/RhodeIsland.USA/9.17/GR	3310	T	C	tttccattaaaccactacagTgtgctcaagcccgcggaggt	2	ORF_1	synonymous SNV	p.S1090S
681	RVs/RhodeIsland.USA/9.17/GR	3316	C	T	ttaaaccactacagtgtgctCaagcccgcggaggtcaggcc	1	ORF_1	synonymous SNV	p.L1092L
682	RVs/RhodeIsland.USA/9.17/GR	3358	T	C	ccgcgaggcatgtgcgggagTgacatgtggcgctgccgcgg	1	ORF_1	synonymous SNV	p.S1106S
683	RVs/RhodeIsland.USA/9.17/GR	3389	G	A	gctgccgcggctggcagggcGtgccgcaggtgcggtgcacc	2	ORF_1	nonsynonymous SNV	p.V1117M
684	RVs/RhodeIsland.USA/9.17/GR	3607	T	C	gccctgagcgaagcccgcacTcatgaggacttcgccgcgct	2	ORF_1	synonymous SNV	p.T1189T
685	RVs/RhodeIsland.USA/9.17/GR	3717	C	T	gatggagaccgtgggatgcgCctgttcgcgcgtgtgggtcg	1	ORF_1	nonsynonymous SNV	p.A1226V
686	RVs/RhodeIsland.USA/9.17/GR	3793	C	A	gtgtccctccaccgtgccccCaatggtccgtggggcgtagt	2	ORF_1	synonymous SNV	p.P1251P
687	RVs/RhodeIsland.USA/9.17/GR	3862	C	T	ggcaaccccaccggccacttCgtctgcgcggtcggcggcgg	4	ORF_1	synonymous SNV	p.F1274F
688	RVs/RhodeIsland.USA/9.17/GR	3937	G	C	ctcgcggtccccctgtctcgGggcggtggcacctgtgccgc	1	ORF_1	synonymous SNV	p.R1299R
689	RVs/RhodeIsland.USA/9.17/GR	3969	G	A	ctgtgccgcgaccgacgaggGgctggcccaggcgtactacg	1	ORF_1	nonsynonymous SNV	p.G1310E
690	RVs/RhodeIsland.USA/9.17/GR	4126	C	T	gctggcaagaccacccgcatCctcgctgccttcacgcgcga	1	ORF_1	synonymous SNV	p.I1362I
691	RVs/RhodeIsland.USA/9.17/GR	4129	C	T	ggcaagaccacccgcatcctCgctgccttcacgcgcgaaga	2	ORF_1	synonymous SNV	p.L1363L
692	RVs/RhodeIsland.USA/9.17/GR	4177	C	T	gtctgccccaccaatgcgctCctgcacgagatccaggccaa	2	ORF_1	synonymous SNV	p.L1379L
693	RVs/RhodeIsland.USA/9.17/GR	4222	C	T	cgcgcgcgcgatatcgacgtCaagaacgccgccacctacga	2	ORF_1	synonymous SNV	p.V1394V
694	RVs/RhodeIsland.USA/9.17/GR	4253	A	G	ccacctacgagcgcgcgctgAcgaaaccgctcgccgcctac	1	ORF_1	nonsynonymous SNV	p.T1405A
695	RVs/RhodeIsland.USA/9.17/GR	4288	C	T	gcctaccgccgcatctacatCgatgaggcgttcactctcgg	4	ORF_1	synonymous SNV	p.I1416I
696	RVs/RhodeIsland.USA/9.17/GR	4303	T	C	tacatcgatgaggcgttcacTctcggcggcgagtactgcgc	1	ORF_1	synonymous SNV	p.T1421T
697	RVs/RhodeIsland.USA/9.17/GR	4396	C	G	cagtgcggcccacactacgcCaataactgccgcacccccgt	1	ORF_1	synonymous SNV	p.A1452A
698	RVs/RhodeIsland.USA/9.17/GR	4534	C	T	ggcgagcgcaccggcaccttCgcctgcaacctttgggacgg	4	ORF_1	synonymous SNV	p.F1498F
699	RVs/RhodeIsland.USA/9.17/GR	4615	T	C	gtgcgccgccttcacgaggcTggcatacgcgcatacaccgt	1	ORF_1	synonymous SNV	p.A1525A
700	RVs/RhodeIsland.USA/9.17/GR	4636	G	C	ggcatacgcgcatacaccgtGcgcgaggcccagggtatgag	1	ORF_1	synonymous SNV	p.V1532V
701	RVs/RhodeIsland.USA/9.17/GR	4651	T	C	accgtgcgcgaggcccagggTatgagcgtcggcaccgcctg	1	ORF_1	synonymous SNV	p.G1537G
702	RVs/RhodeIsland.USA/9.17/GR	4699	C	T	gtaggcagagacggcaccgaCgttgccctggcgctgacacg	5	ORF_1	synonymous SNV	p.D1553D
703	RVs/RhodeIsland.USA/9.17/GR	4789	A	T	cacgagctcgaggacggctcActgcgcgctgcggggctcag	1	ORF_1	synonymous SNV	p.S1583S
704	RVs/RhodeIsland.USA/9.17/GR	4859	G	A	agctcaaggaggttcccgctGgcattgaccgcgttgtcgcc	2	ORF_1	nonsynonymous SNV	p.G1607S
705	RVs/RhodeIsland.USA/9.17/GR	4921	C	T	ttgccgcccgccgacggcatCcccgaggcccaagacgtgcc	1	ORF_1	synonymous SNV	p.I1627I
706	RVs/RhodeIsland.USA/9.17/GR	4960	T	C	ccgcccttctgcccccgcacTctggaggagctcgtcttcgg	1	ORF_1	synonymous SNV	p.T1640T
707	RVs/RhodeIsland.USA/9.17/GR	5011	C	T	cacccccattacgcggacctCaaccgcgtgactgagggcga	5	ORF_1	synonymous SNV	p.L1657L
708	RVs/RhodeIsland.USA/9.17/GR	5086	C	T	ctgctcaacaagaatcacacCgagatgcccggaacggaacg	1	ORF_1	synonymous SNV	p.T1682T
709	RVs/RhodeIsland.USA/9.17/GR	5116	T	C	ggaacggaacgcgttctcagTgccgtttgcgccgtgcggcg	1	ORF_1	synonymous SNV	p.S1692S
710	RVs/RhodeIsland.USA/9.17/GR	5176	T	C	gggtcgaccctccgcactgcTgtggcccgccagcacccgcg	1	ORF_1	synonymous SNV	p.A1712A
711	RVs/RhodeIsland.USA/9.17/GR	5293	C	T	cggatcgacctcactgatgtCtacacgcagatgggcgtggc	1	ORF_1	synonymous SNV	p.V1751V
712	RVs/RhodeIsland.USA/9.17/GR	5366	G	A	gctatcctgagatcttcgccGgcatgtgtaccgcccagagc	1	ORF_1	nonsynonymous SNV	p.G1776S
713	RVs/RhodeIsland.USA/9.17/GR	5440	C	T	aagtgcgtagacgccgccctCggccccagggacaccgagga	2	ORF_1	synonymous SNV	p.L1800L
714	RVs/RhodeIsland.USA/9.17/GR	5476	G	A	gaggactgccacgccgctcaGgggaaagccggccttgagat	2	ORF_1	synonymous SNV	p.Q1812Q
715	RVs/RhodeIsland.USA/9.17/GR	5536	G	C	tgggttcaggttatgtccccGcatttccgcgcgatccagaa	1	ORF_1	synonymous SNV	p.P1832P
716	RVs/RhodeIsland.USA/9.17/GR	5556	A	G	gcatttccgcgcgatccagaAgatcatcatgcgcgccttgc	1	ORF_1	nonsynonymous SNV	p.K1839R
717	RVs/RhodeIsland.USA/9.17/GR	5599	T	C	ccgcaattccttgtggccgcTggccatacggagcccgaggt	2	ORF_1	synonymous SNV	p.A1853A
718	RVs/RhodeIsland.USA/9.17/GR	5659	C	T	cattacaccaccaacgccatCgaggtcgacttcactgagtt	3	ORF_1	synonymous SNV	p.I1873I
719	RVs/RhodeIsland.USA/9.17/GR	5680	C	T	gaggtcgacttcactgagttCgacatgaaccagaccctcgc	1	ORF_1	synonymous SNV	p.F1880F
720	RVs/RhodeIsland.USA/9.17/GR	5713	C	T	accctcgctactcgggacgtCgagctcgagattagcgccgc	4	ORF_1	synonymous SNV	p.V1891V
721	RVs/RhodeIsland.USA/9.17/GR	5860	G	C	ggcgagcccgccacgctgctGcacaacaccaccgtggccat	1	ORF_1	synonymous SNV	p.L1940L
722	RVs/RhodeIsland.USA/9.17/GR	5890	C	T	accgtggccatgtgcatggcCatgcgcatggtccccaaagg	3	ORF_1	synonymous SNV	p.A1950A
723	RVs/RhodeIsland.USA/9.17/GR	5950	C	A	ttccagggtgacgatatggtCatcttcctccccgagggcgc	1	ORF_1	synonymous SNV	p.V1970V
724	RVs/RhodeIsland.USA/9.17/GR	5983	A	G	gagggcgcgcgcagtgcggcActcaagtggacccccgccga	1	ORF_1	synonymous SNV	p.A1981A
725	RVs/RhodeIsland.USA/9.17/GR	6004	G	A	ctcaagtggacccccgccgaGgtgggcttgttcggcttcca	1	ORF_1	synonymous SNV	p.E1988E
726	RVs/RhodeIsland.USA/9.17/GR	6016	C	T	cccgccgaggtgggcttgttCggcttccacatcccggtgaa	1	ORF_1	synonymous SNV	p.F1992F
727	RVs/RhodeIsland.USA/9.17/GR	6022	C	T	gaggtgggcttgttcggcttCcacatcccggtgaagcatgt	1	ORF_1	synonymous SNV	p.F1994F
728	RVs/RhodeIsland.USA/9.17/GR	6028	C	T	ggcttgttcggcttccacatCccggtgaagcatgtgagcac	1	ORF_1	synonymous SNV	p.I1996I
729	RVs/RhodeIsland.USA/9.17/GR	6052	T	C	gtgaagcatgtgagcaccccTacccccagcttctgcgggca	1	ORF_1	synonymous SNV	p.P2004P
730	RVs/RhodeIsland.USA/9.17/GR	6058	C	T	catgtgagcacccctaccccCagcttctgcgggcacgtcgg	1	ORF_1	synonymous SNV	p.P2006P
731	RVs/RhodeIsland.USA/9.17/GR	6061	C	T	gtgagcacccctacccccagCttctgcgggcacgtcggcac	1	ORF_1	synonymous SNV	p.S2007S
732	RVs/RhodeIsland.USA/9.17/GR	6121	C	T	gatgtcatgcaccaggcgatCaaggtgctttgccgccgttt	4	ORF_1	synonymous SNV	p.I2027I
733	RVs/RhodeIsland.USA/9.17/GR	6181	C	T	gaacagcaggtggccctcctCgaccgcctccggggggtcta	2	ORF_1	synonymous SNV	p.L2047L
734	RVs/RhodeIsland.USA/9.17/GR	6232	T	C	cctgacaccgttgccgccaaTgctgcgtactacgactacag	1	ORF_1	synonymous SNV	p.N2064N
735	RVs/RhodeIsland.USA/9.17/GR	6331	C	T	ctcgaccacccggccaccatCggcgcgctcgaggagattca	5	ORF_1	synonymous SNV	p.I2097I
736	RVs/RhodeIsland.USA/9.17/GR	6367	C	T	attcagaccccctacgcgcgCgccaatctccacgacgctga	1	ORF_1	synonymous SNV	p.R2109R
737	RVs/RhodeIsland.USA/9.17/GR	6400	T	C	gacgctgactaacgcccctgTacgtggggcctttaatctta	1	intergenic	NA
738	RVs/RhodeIsland.USA/9.17/GR	6478	C	T	cgcatctggtgggtacccaaCttttgccattcgggagagcc	1	intergenic	NA
739	RVs/RhodeIsland.USA/9.17/GR	6482	T	C	tctggtgggtacccaactttTgccattcgggagagccccag	1	intergenic	NA
740	RVs/RhodeIsland.USA/9.17/GR	6486	A	G	gtgggtacccaacttttgccAttcgggagagccccagggtg	1	intergenic	NA
741	RVs/RhodeIsland.USA/9.17/GR	6532	C	T	atggcttctactacccccatCaccatggaggacctccagaa	2	ORF_2	synonymous SNV	p.I7I
742	RVs/RhodeIsland.USA/9.17/GR	6602	G	A	gcgcggaactcgccgccggcGcctcgcagtcgcgccggccg	1	ORF_2	nonsynonymous SNV	p.A31T
743	RVs/RhodeIsland.USA/9.17/GR	6605	T	C	cggaactcgccgccggcgccTcgcagtcgcgccggccgcgg	1	ORF_2	nonsynonymous SNV	p.S32P
744	RVs/RhodeIsland.USA/9.17/GR	6636	A	G	ccggccgcggccgccgcgacAgcgcgactccagcaccaccg	1	ORF_2	nonsynonymous SNV	p.Q42R
745	RVs/RhodeIsland.USA/9.17/GR	6682	A	G	gactccggccgtgactccggAgggccccgccgccgccgcgg	1	ORF_2	synonymous SNV	p.G57G
746	RVs/RhodeIsland.USA/9.17/GR	6691	C	T	cgtgactccggagggccccgCcgccgccgcggcaaccgggg	1	ORF_2	synonymous SNV	p.R60R
747	RVs/RhodeIsland.USA/9.17/GR	6706	C	T	ccccgccgccgccgcggcaaCcggggccgtggccagcgcag	1	ORF_2	synonymous SNV	p.N65N
748	RVs/RhodeIsland.USA/9.17/GR	6719	C	G	gcggcaaccggggccgtggcCagcgcagggactggtccagg	1	ORF_2	nonsynonymous SNV	p.Q70E
749	RVs/RhodeIsland.USA/9.17/GR	6772	T	C	ccggaagagcggcaagaaagTcgctcccagactccggcccc	2	ORF_2	synonymous SNV	p.S87S
750	RVs/RhodeIsland.USA/9.17/GR	6795	A	G	ctcccagactccggccccgaAgccatcgcgggcgccgccac	1	ORF_2	nonsynonymous SNV	p.K95R
751	RVs/RhodeIsland.USA/9.17/GR	6797	C	T	cccagactccggccccgaagCcatcgcgggcgccgccacaa	1	ORF_2	nonsynonymous SNV	p.P96S
752	RVs/RhodeIsland.USA/9.17/GR	6817	A	G	ccatcgcgggcgccgccacaAcagcctcaacccccgcgtat	1	ORF_2	synonymous SNV	p.Q102Q
753	RVs/RhodeIsland.USA/9.17/GR	6859	T	C	caaaccgggcgtgggggctcTgccccgcgccccgagctggg	1	ORF_2	synonymous SNV	p.S116S
754	RVs/RhodeIsland.USA/9.17/GR	6940	C	T	ctgcgcccgcctctccacgaCcctgacaccgaggcacccac	1	ORF_2	synonymous SNV	p.D143D
755	RVs/RhodeIsland.USA/9.17/GR	6970	C	T	gaggcacccaccgaggcctgCgtgacctcatggctttggag	1	ORF_2	synonymous SNV	p.C153C
756	RVs/RhodeIsland.USA/9.17/GR	7002	G	A	gctttggagcgagggcgaagGcgcggtcttttaccgcgtcg	1	ORF_2	nonsynonymous SNV	p.G164D
757	RVs/RhodeIsland.USA/9.17/GR	7008	T	C	gagcgagggcgaaggcgcggTcttttaccgcgtcgacctgc	2	ORF_2	nonsynonymous SNV	p.V166A
758	RVs/RhodeIsland.USA/9.17/GR	7012	T	C	gagggcgaaggcgcggtcttTtaccgcgtcgacctgcattt	1	ORF_2	synonymous SNV	p.F167F
759	RVs/RhodeIsland.USA/9.17/GR	7061	G	C	tgggcacccccccactcgacGaggacggccgctgggaccct	1	ORF_2	nonsynonymous SNV	p.E184Q
760	RVs/RhodeIsland.USA/9.17/GR	7087	C	T	ggccgctgggaccctgcgctCatgtacaacccttgcgggcc	1	ORF_2	synonymous SNV	p.L192L
761	RVs/RhodeIsland.USA/9.17/GR	7249	A	T	caccgactgctgcgcatgccAgtgcgcggcctcgacggcga	1	ORF_2	synonymous SNV	p.P246P
762	RVs/RhodeIsland.USA/9.17/GR	7261	C	T	cgcatgccagtgcgcggcctCgacggcgacagcgccccgct	1	ORF_2	synonymous SNV	p.L250L
763	RVs/RhodeIsland.USA/9.17/GR	7270	C	T	gtgcgcggcctcgacggcgaCagcgccccgcttccccccca	1	ORF_2	synonymous SNV	p.D253D
764	RVs/RhodeIsland.USA/9.17/GR	7279	G	C	ctcgacggcgacagcgccccGcttcccccccacaccaccga	1	ORF_2	synonymous SNV	p.P256P
765	RVs/RhodeIsland.USA/9.17/GR	7339	C	T	gcgcgccatccttggcgcatCcgcttcggtgccccccaggc	4	ORF_2	synonymous SNV	p.I276I
766	RVs/RhodeIsland.USA/9.17/GR	7360	C	T	cgcttcggtgccccccaggcCttccttgccgggctcttgct	1	ORF_2	synonymous SNV	p.A283A
767	RVs/RhodeIsland.USA/9.17/GR	7390	C	T	gggctcttgctcgccgcggtCgccgttggcaccgcgcgcgc	5	ORF_2	synonymous SNV	p.V293V
768	RVs/RhodeIsland.USA/9.17/GR	7477	G	A	cagcccccccgtgcgcacggGcagcattacggccaccacca	1	ORF_2	synonymous SNV	p.G322G
769	RVs/RhodeIsland.USA/9.17/GR	7483	T	C	ccccgtgcgcacgggcagcaTtacggccaccaccaccatca	1	ORF_2	synonymous SNV	p.H324H
770	RVs/RhodeIsland.USA/9.17/GR	7525	C	T	ctgccgttcctcgggcacgaCggccatcatggcggcacctt	2	ORF_2	synonymous SNV	p.D338D
771	RVs/RhodeIsland.USA/9.17/GR	7534	T	C	ctcgggcacgacggccatcaTggcggcaccttgcgcgtcgg	2	ORF_2	synonymous SNV	p.H341H
772	RVs/RhodeIsland.USA/9.17/GR	7542	C	T	cgacggccatcatggcggcaCcttgcgcgtcggccagcatc	1	ORF_2	nonsynonymous SNV	p.T344I
773	RVs/RhodeIsland.USA/9.17/GR	7694	G	C	acttttggtgtgtggagcacGaccgaccgccgcccgcgacc	1	ORF_2	nonsynonymous SNV	p.D395H
774	RVs/RhodeIsland.USA/9.17/GR	7696	C	T	ttttggtgtgtggagcacgaCcgaccgccgcccgcgacccc	1	ORF_2	synonymous SNV	p.D395D
775	RVs/RhodeIsland.USA/9.17/GR	7709	G	C	agcacgaccgaccgccgcccGcgaccccgacgcctctcacc	1	ORF_2	nonsynonymous SNV	p.A400P
776	RVs/RhodeIsland.USA/9.17/GR	7715	C	T	accgaccgccgcccgcgaccCcgacgcctctcaccaccgcg	1	ORF_2	nonsynonymous SNV	p.P402S
777	RVs/RhodeIsland.USA/9.17/GR	7720	G	C	ccgccgcccgcgaccccgacGcctctcaccaccgcggcgaa	1	ORF_2	synonymous SNV	p.T403T
778	RVs/RhodeIsland.USA/9.17/GR	7724	C	T	cgcccgcgaccccgacgcctCtcaccaccgcggcgaactcc	1	ORF_2	nonsynonymous SNV	p.L405F
779	RVs/RhodeIsland.USA/9.17/GR	7727	A	C	ccgcgaccccgacgcctctcAccaccgcggcgaactccacg	1	ORF_2	nonsynonymous SNV	p.T406P
780	RVs/RhodeIsland.USA/9.17/GR	7733	G	C	ccccgacgcctctcaccaccGcggcgaactccacgaccgcc	1	ORF_2	nonsynonymous SNV	p.A408P
781	RVs/RhodeIsland.USA/9.17/GR	7740	A	C	gcctctcaccaccgcggcgaActccacgaccgccgccaccc	1	ORF_2	nonsynonymous SNV	p.N410T
782	RVs/RhodeIsland.USA/9.17/GR	7744	C	T	ctcaccaccgcggcgaactcCacgaccgccgccacccccgc	1	ORF_2	synonymous SNV	p.S411S
783	RVs/RhodeIsland.USA/9.17/GR	7751	G	A	ccgcggcgaactccacgaccGccgccacccccgccactgcg	1	ORF_2	nonsynonymous SNV	p.A414T
784	RVs/RhodeIsland.USA/9.17/GR	7760	C	G	actccacgaccgccgccaccCccgccactgcgccggccccc	1	ORF_2	nonsynonymous SNV	p.P417A
785	RVs/RhodeIsland.USA/9.17/GR	7770	C	T	cgccgccacccccgccactgCgccggccccctgccacgccg	1	ORF_2	nonsynonymous SNV	p.A420V
786	RVs/RhodeIsland.USA/9.17/GR	7780	C	T	cccgccactgcgccggccccCtgccacgccggcctcaatga	1	ORF_2	synonymous SNV	p.P423P
787	RVs/RhodeIsland.USA/9.17/GR	7786	C	T	actgcgccggccccctgccaCgccggcctcaatgacagctg	2	ORF_2	synonymous SNV	p.H425H
788	RVs/RhodeIsland.USA/9.17/GR	7801	C	G	tgccacgccggcctcaatgaCagctgcggcggcttcttgtc	2	ORF_2	nonsynonymous SNV	p.D430E
789	RVs/RhodeIsland.USA/9.17/GR	7818	T	C	tgacagctgcggcggcttctTgtctgggtgcgggccgatgc	5	ORF_2	nonsynonymous SNV	p.L436S
790	RVs/RhodeIsland.USA/9.17/GR	7861	C	T	ctgcgccacggcgctgacacCcggtgcggtcggttgatctg	2	ORF_2	synonymous SNV	p.T450T
791	RVs/RhodeIsland.USA/9.17/GR	7919	T	C	cccagtacccgcctacccggTttggctgcgctatgcggtgg	1	ORF_2	nonsynonymous SNV	p.F470L
792	RVs/RhodeIsland.USA/9.17/GR	7984	A	G	gtccttaccgcccgccccgaAgacggctggacttgccgcgg	3	ORF_2	synonymous SNV	p.E491E
793	RVs/RhodeIsland.USA/9.17/GR	8051	A	G	gccccgaactggtgagccccAtgggacgcgcgacttgctcc	1	ORF_2	nonsynonymous SNV	p.M514V
794	RVs/RhodeIsland.USA/9.17/GR	8074	A	T	ggacgcgcgacttgctccccAgcctcggccctctggctcgc	1	ORF_2	synonymous SNV	p.P521P
795	RVs/RhodeIsland.USA/9.17/GR	8125	C	G	gcgctgtctcttgatcacgcCctcgcggccttcgtcctgct	1	ORF_2	synonymous SNV	p.A538A
796	RVs/RhodeIsland.USA/9.17/GR	8137	C	T	gatcacgccctcgcggccttCgtcctgctggtcccgtgggt	5	ORF_2	synonymous SNV	p.F542F
797	RVs/RhodeIsland.USA/9.17/GR	8141	C	T	acgccctcgcggccttcgtcCtgctggtcccgtgggtcctg	1	ORF_2	synonymous SNV	p.L544L
798	RVs/RhodeIsland.USA/9.17/GR	8144	C	G	ccctcgcggccttcgtcctgCtggtcccgtgggtcctgata	1	ORF_2	nonsynonymous SNV	p.L545V
799	RVs/RhodeIsland.USA/9.17/GR	8179	C	T	ctgatattcatggtgtgccgCcgcgcctgtcgccgccgcgg	1	ORF_2	synonymous SNV	p.R556R
800	RVs/RhodeIsland.USA/9.17/GR	8221	G	A	gccgccgccgccctcaccgcGgtcgtcctgcaggggtacaa	1	ORF_2	synonymous SNV	p.A570A
801	RVs/RhodeIsland.USA/9.17/GR	8257	C	T	tacaacccccccgcctatggCgaggaggctttcacctacct	1	ORF_2	synonymous SNV	p.G582G
802	RVs/RhodeIsland.USA/9.17/GR	8326	C	T	gcacctgtccccgtgcgcctCgctggcgtccgctttgagtc	4	ORF_2	synonymous SNV	p.L605L
803	RVs/RhodeIsland.USA/9.17/GR	8328	C	T	acctgtccccgtgcgcctcgCtggcgtccgctttgagtcca	6	ORF_2	nonsynonymous SNV	p.A606V
804	RVs/RhodeIsland.USA/9.17/GR	8329	T	C	cctgtccccgtgcgcctcgcTggcgtccgctttgagtccaa	1	ORF_2	synonymous SNV	p.A606A
805	RVs/RhodeIsland.USA/9.17/GR	8344	G	A	ctcgctggcgtccgctttgaGtccaagattgtggacggcgg	1	ORF_2	synonymous SNV	p.E611E
806	RVs/RhodeIsland.USA/9.17/GR	8351	A	G	gcgtccgctttgagtccaagAttgtggacggcggctgcttt	1	ORF_2	nonsynonymous SNV	p.I614V
807	RVs/RhodeIsland.USA/9.17/GR	8356	G	A	cgctttgagtccaagattgtGgacggcggctgctttgcccc	1	ORF_2	synonymous SNV	p.V615V
808	RVs/RhodeIsland.USA/9.17/GR	8410	C	T	gccactggagcctgcatttgCgagatccccactgatgtctc	1	ORF_2	synonymous SNV	p.C633C
809	RVs/RhodeIsland.USA/9.17/GR	8609	G	C	agtaccaccctaccgcgtgcGaggttgaacctgccttcgga	1	ORF_2	nonsynonymous SNV	p.E700Q
810	RVs/RhodeIsland.USA/9.17/GR	8653	C	T	agcgacgcggcctgctggggCttccccaccgacaccgtgat	1	ORF_2	synonymous SNV	p.G714G
811	RVs/RhodeIsland.USA/9.17/GR	8662	C	T	gcctgctggggcttccccacCgacaccgtgatgagcgtgtt	2	ORF_2	synonymous SNV	p.T717T
812	RVs/RhodeIsland.USA/9.17/GR	8710	T	C	gctagctacgtccagcacccTcacaagaccgtccgggtcaa	1	ORF_2	synonymous SNV	p.P733P
813	RVs/RhodeIsland.USA/9.17/GR	8711	C	A	ctagctacgtccagcaccctCacaagaccgtccgggtcaag	1	ORF_2	nonsynonymous SNV	p.H734N
814	RVs/RhodeIsland.USA/9.17/GR	8713	C	T	agctacgtccagcaccctcaCaagaccgtccgggtcaagtt	1	ORF_2	synonymous SNV	p.H734H
815	RVs/RhodeIsland.USA/9.17/GR	8770	T	C	accgtctggcaactctccgtTgctggcgtgtcgtgcaacgt	1	ORF_2	synonymous SNV	p.V753V
816	RVs/RhodeIsland.USA/9.17/GR	8778	T	C	gcaactctccgttgctggcgTgtcgtgcaacgtcaccactg	1	ORF_2	nonsynonymous SNV	p.V756A
817	RVs/RhodeIsland.USA/9.17/GR	8809	C	T	gtcaccactgaacacccgttCtgcaacacgccgcacggaca	1	ORF_2	synonymous SNV	p.F766F
818	RVs/RhodeIsland.USA/9.17/GR	8998	G	C	gactgctcgcggcttgtgggGgctacgccagagcgtccccg	1	ORF_2	synonymous SNV	p.G829G
819	RVs/RhodeIsland.USA/9.17/GR	9016	C	T	ggggctacgccagagcgtccCcggctgcgcctggtcgacgc	1	ORF_2	synonymous SNV	p.P835P
820	RVs/RhodeIsland.USA/9.17/GR	9064	T	C	cccctgctgcgcactgccccTgggcccggcgaggtgtgggt	2	ORF_2	synonymous SNV	p.P851P
821	RVs/RhodeIsland.USA/9.17/GR	9106	G	A	acgcctgtcataggctctcaGgcgcgcaagtgcggactcca	1	ORF_2	synonymous SNV	p.Q865Q
822	RVs/RhodeIsland.USA/9.17/GR	9160	C	T	ccgtacggccatgctaccgtCgaaatgcccgagtggatcca	3	ORF_2	synonymous SNV	p.V883V
823	RVs/RhodeIsland.USA/9.17/GR	9169	C	G	catgctaccgtcgaaatgccCgagtggatccacgcccacac	1	ORF_2	synonymous SNV	p.P886P
824	RVs/RhodeIsland.USA/9.17/GR	9202	C	T	gcccacaccaccagcgacccCtggcacccaccgggcccctt	2	ORF_2	synonymous SNV	p.P897P
825	RVs/RhodeIsland.USA/9.17/GR	9221	T	C	cctggcacccaccgggccccTtggggctgaagttcaagaca	1	ORF_2	synonymous SNV	p.L904L
826	RVs/RhodeIsland.USA/9.17/GR	9227	C	T	acccaccgggccccttggggCtgaagttcaagacagttcgc	1	ORF_2	synonymous SNV	p.L906L
827	RVs/RhodeIsland.USA/9.17/GR	9286	T	C	gcgttagcgccaccccgcaaTgtgcgtgtgaccgggtgcta	1	ORF_2	synonymous SNV	p.N925N
828	RVs/RhodeIsland.USA/9.17/GR	9346	C	T	ctggtggaaggccttgccccCgggggagggaattgccatct	1	ORF_2	synonymous SNV	p.P945P
829	RVs/RhodeIsland.USA/9.17/GR	9355	G	A	ggccttgcccccgggggaggGaattgccatctcaccgtcaa	1	ORF_2	synonymous SNV	p.G948G
830	RVs/RhodeIsland.USA/9.17/GR	9364	T	C	cccgggggagggaattgccaTctcaccgtcaatggcgagga	1	ORF_2	synonymous SNV	p.H951H
831	RVs/RhodeIsland.USA/9.17/GR	9367	C	T	gggggagggaattgccatctCaccgtcaatggcgaggatgt	2	ORF_2	synonymous SNV	p.L952L
832	RVs/RhodeIsland.USA/9.17/GR	9370	C	T	ggagggaattgccatctcacCgtcaatggcgaggatgtcgg	1	ORF_2	synonymous SNV	p.T953T
833	RVs/RhodeIsland.USA/9.17/GR	9373	C	T	gggaattgccatctcaccgtCaatggcgaggatgtcggcgc	2	ORF_2	synonymous SNV	p.V954V
834	RVs/RhodeIsland.USA/9.17/GR	9400	C	T	gaggatgtcggcgccttcccCcctgggaagttcgtcaccgc	1	ORF_2	synonymous SNV	p.P963P
835	RVs/RhodeIsland.USA/9.17/GR	9412	C	T	gccttcccccctgggaagttCgtcaccgccgccctcctcaa	2	ORF_2	synonymous SNV	p.F967F
836	RVs/RhodeIsland.USA/9.17/GR	9433	C	T	gtcaccgccgccctcctcaaCacccccccgccctaccaagt	1	ORF_2	synonymous SNV	p.N974N
837	RVs/RhodeIsland.USA/9.17/GR	9475	T	C	agctgcgggggcgagagcgaTcgcgcgagcgcgcgggtcat	1	ORF_2	synonymous SNV	p.D988D
838	RVs/RhodeIsland.USA/9.17/GR	9553	G	C	ggcacacacaccactgctgtGtcggagacccggcagacctg	1	ORF_2	synonymous SNV	p.V1014V
839	RVs/RhodeIsland.USA/9.17/GR	9589	T	G	acctgggcggagtgggctgcTgcccattggtggcagctcac	1	ORF_2	synonymous SNV	p.A1026A
840	RVs/RhodeIsland.USA/9.17/GR	9610	T	C	gcccattggtggcagctcacTctgggcgccatttgcgccct	1	ORF_2	synonymous SNV	p.T1033T
841	RVs/RhodeIsland.USA/9.17/GR	9727	C	T	gcccccgcgcgaaacccgcaCtagcccactagattcccgca	2	3'UTR	NA
842	RVs/Oregon.USA/05.18/GR	85	T	C	cttgcccccggtgggccttaTaacttaaccgtcggcagttg	1	ORF_1	synonymous SNV	p.Y15Y
843	RVs/Oregon.USA/05.18/GR	97	C	T	gggccttataacttaaccgtCggcagttgggtaagagacca	1	ORF_1	synonymous SNV	p.V19V
844	RVs/Oregon.USA/05.18/GR	307	A	G	tggggccctaaagaagccctAcacgtcctcatcgacccaag	1	ORF_1	synonymous SNV	p.L89L
845	RVs/Oregon.USA/05.18/GR	316	C	T	aaagaagccctacacgtcctCatcgacccaagcccgggcct	1	ORF_1	synonymous SNV	p.L92L
846	RVs/Oregon.USA/05.18/GR	523	T	C	gaggacgtcccgcacggcggTcgcgccgtggcggacagatg	1	ORF_1	synonymous SNV	p.G161G
847	RVs/Oregon.USA/05.18/GR	559	A	G	agatgcttgctctactacacAcccatgcagatgtgcgagct	1	ORF_1	synonymous SNV	p.T173T
848	RVs/Oregon.USA/05.18/GR	580	G	T	cccatgcagatgtgcgagctGatgcgtaccattgacgccac	1	ORF_1	synonymous SNV	p.L180L
849	RVs/Oregon.USA/05.18/GR	688	C	T	ctgggcattgcctggcatctCgaccatgacggcggttgccc	3	ORF_1	synonymous SNV	p.L216L
850	RVs/Oregon.USA/05.18/GR	805	C	T	ctgccggacaccgcccacccCgggcgcctctaccggtgcgg	1	ORF_1	synonymous SNV	p.P255P
851	RVs/Oregon.USA/05.18/GR	865	C	T	gattgcgccgtggccgaactCtcatgggaggttgcccaaca	2	ORF_1	synonymous SNV	p.L275L
852	RVs/Oregon.USA/05.18/GR	921	G	C	gcgcgtgcgcgccgtgcggtGcaccctccctatccgccacg	1	ORF_1	nonsynonymous SNV	p.C294S
853	RVs/Oregon.USA/05.18/GR	934	C	T	gtgcggtgcaccctccctatCcgccacgtgcgcagcctcca	1	ORF_1	synonymous SNV	p.I298I
854	RVs/Oregon.USA/05.18/GR	976	C	T	cccagcgcgcgggtccgactCccggacctcgtccatctcgc	2	ORF_1	synonymous SNV	p.L312L
855	RVs/Oregon.USA/05.18/GR	985	C	T	cgggtccgactcccggacctCgtccatctcgccgaggtggg	5	ORF_1	synonymous SNV	p.L315L
856	RVs/Oregon.USA/05.18/GR	1021	C	T	gtgggccggtggcggtggttCagcctcccccgccccgtgtt	3	ORF_1	synonymous SNV	p.F327F
857	RVs/Oregon.USA/05.18/GR	1111	C	T	agcgagcgcgtgttcaagttCaagaacgccctgagccacag	3	ORF_1	synonymous SNV	p.F357F
858	RVs/Oregon.USA/05.18/GR	1387	C	T	gaggagtgggaacaggacgcCgcggtcgccgccttcgaccg	1	ORF_1	synonymous SNV	p.A449A
859	RVs/Oregon.USA/05.18/GR	1390	G	T	gagtgggaacaggacgccgcGgtcgccgccttcgaccgcgg	1	ORF_1	synonymous SNV	p.A450A
860	RVs/Oregon.USA/05.18/GR	1417	C	T	gccttcgaccgcggccccctCgaggacggcgggcgccactt	4	ORF_1	synonymous SNV	p.L459L
861	RVs/Oregon.USA/05.18/GR	1720	G	C	ccgctggctccacgccctgcGcggtaccccaccgtgctcta	1	ORF_1	synonymous SNV	p.A560A
862	RVs/Oregon.USA/05.18/GR	1732	C	T	cgccctgcgcggtaccccacCgtgctctaccgccaccccgc	2	ORF_1	synonymous SNV	p.T564T
863	RVs/Oregon.USA/05.18/GR	1798	C	T	gacgagccgggcgaggctgaCgcggccctggtcctatgcga	1	ORF_1	synonymous SNV	p.D586D
864	RVs/Oregon.USA/05.18/GR	1816	C	T	gacgcggccctggtcctatgCgacccacttggccagccgct	1	ORF_1	synonymous SNV	p.C592C
865	RVs/Oregon.USA/05.18/GR	1846	T	C	ggccagccgctccggggcccTgaacgccacttcgccgccgg	1	ORF_1	synonymous SNV	p.P602P
866	RVs/Oregon.USA/05.18/GR	1912	T	C	gggctccaggcttttgtccgTgtcgtgcctccacccgagcg	1	ORF_1	synonymous SNV	p.R624R
867	RVs/Oregon.USA/05.18/GR	2038	C	T	gttatgcacctcccatacacCgatggcgacgtgccacagct	5	ORF_1	synonymous SNV	p.T666T
868	RVs/Oregon.USA/05.18/GR	2055	A	T	caccgatggcgacgtgccacAgctgatcgcactggctttgc	1	ORF_1	nonsynonymous SNV	p.Q672L
869	RVs/Oregon.USA/05.18/GR	2119	T	C	gccttggcactctcggtgcgTgacctgcccgggggtgcagc	1	ORF_1	synonymous SNV	p.R693R
870	RVs/Oregon.USA/05.18/GR	2212	C	T	gcggccacgtcatcgccaccCggcgaccccccgccgccgcg	5	ORF_1	synonymous SNV	p.P724P
871	RVs/Oregon.USA/05.18/GR	2223	C	A	atcgccacccggcgacccccCgccgccgcgccgcgcacggc	2	ORF_1	nonsynonymous SNV	p.P728Q
872	RVs/Oregon.USA/05.18/GR	2254	G	A	cgcgcacggcgatcgcaacgGcactcggacgcccgcggcac	1	ORF_1	synonymous SNV	p.R738R
873	RVs/Oregon.USA/05.18/GR	2292	C	T	cactccgccccccgcgcctgCgcgcgacccgccgccgcccg	5	ORF_1	nonsynonymous SNV	p.A751V
874	RVs/Oregon.USA/05.18/GR	2336	C	T	ccagcccgcccgcgccacccCgcgcgggtgacccggtccct	1	ORF_1	nonsynonymous SNV	p.R766C
875	RVs/Oregon.USA/05.18/GR	2346	A	C	cgcgccaccccgcgcgggtgAcccggtccctcccacttccg	1	ORF_1	nonsynonymous SNV	p.D769A
876	RVs/Oregon.USA/05.18/GR	2347	C	T	gcgccaccccgcgcgggtgaCccggtccctcccacttccgc	1	ORF_1	synonymous SNV	p.D769D
877	RVs/Oregon.USA/05.18/GR	2494	C	T	tacgcccgcgccgccggaccCgtgcacctccgagtccgcga	1	ORF_1	synonymous SNV	p.P818P
878	RVs/Oregon.USA/05.18/GR	2554	C	T	ggctgcaaggtcgtggtcaaCgccgccaacgaggggctgct	1	ORF_1	synonymous SNV	p.N838N
879	RVs/Oregon.USA/05.18/GR	2581	C	T	aacgaggggctgctggccggCtctggcgtgtgcggtgccat	1	ORF_1	synonymous SNV	p.G847G
880	RVs/Oregon.USA/05.18/GR	2602	C	T	tctggcgtgtgcggtgccatCtttgccaacgccacggcggc	3	ORF_1	synonymous SNV	p.I854I
881	RVs/Oregon.USA/05.18/GR	2626	C	T	gccaacgccacggcggccctCgctgcagactgccggcgcct	5	ORF_1	synonymous SNV	p.L862L
882	RVs/Oregon.USA/05.18/GR	2629	T	A	aacgccacggcggccctcgcTgcagactgccggcgcctcgc	1	ORF_1	synonymous SNV	p.A863A
883	RVs/Oregon.USA/05.18/GR	2722	C	T	acccacatcatccacgccgtCgcgccgcggcgtcctcggga	4	ORF_1	synonymous SNV	p.V894V
884	RVs/Oregon.USA/05.18/GR	2797	C	T	gagcgcgcctaccgcagcatCgtcgcgctagccgccgcgcg	3	ORF_1	synonymous SNV	p.I919I
885	RVs/Oregon.USA/05.18/GR	2800	C	T	cgcgcctaccgcagcatcgtCgcgctagccgccgcgcgtcg	1	ORF_1	synonymous SNV	p.V920V
886	RVs/Oregon.USA/05.18/GR	2809	C	T	cgcagcatcgtcgcgctagcCgccgcgcgtcggtgggcgcg	1	ORF_1	synonymous SNV	p.A923A
887	RVs/Oregon.USA/05.18/GR	2899	C	T	gagtccctccgagccgcgctCgcggctacgcgcaccgagcc	5	ORF_1	synonymous SNV	p.L953L
888	RVs/Oregon.USA/05.18/GR	2994	C	T	cgcctccgtgctcgtcggcgCggggctcgctgccaggcgcg	1	ORF_1	nonsynonymous SNV	p.A985V
889	RVs/Oregon.USA/05.18/GR	3022	T	C	gctgccaggcgcgtcagtccTcctccgaccgagcccctcgc	1	ORF_1	synonymous SNV	p.P994P
890	RVs/Oregon.USA/05.18/GR	3043	A	G	cctccgaccgagcccctcgcAtcttgccccgccggtgaccc	1	ORF_1	synonymous SNV	p.A1001A
891	RVs/Oregon.USA/05.18/GR	3157	C	T	ggatgccaggggtgcgaactCtgccggtacacgcgcgtcac	1	ORF_1	synonymous SNV	p.L1039L
892	RVs/Oregon.USA/05.18/GR	3390	T	C	ctgccgcggctggcagggcgTgccgcaggtgcggtgcaccc	2	ORF_1	nonsynonymous SNV	p.V1117A
893	RVs/Oregon.USA/05.18/GR	3415	C	T	caggtgcggtgcaccccctcCaacgctcacgccgccctgtg	1	ORF_1	synonymous SNV	p.S1125S
894	RVs/Oregon.USA/05.18/GR	3454	T	C	tgccgcacaggcgtgcccccTcgggtgagcacgcgaggcgg	1	ORF_1	synonymous SNV	p.P1138P
895	RVs/Oregon.USA/05.18/GR	3475	C	T	cgggtgagcacgcgaggcggCgagctagacccaaacacctg	1	ORF_1	synonymous SNV	p.G1145G
896	RVs/Oregon.USA/05.18/GR	3607	T	C	gccctgagcgaagcccgcacTcatgaggacttcgccgcgct	2	ORF_1	synonymous SNV	p.T1189T
897	RVs/Oregon.USA/05.18/GR	3616	C	T	gaagcccgcactcatgaggaCttcgccgcgctgagccagcg	1	ORF_1	synonymous SNV	p.D1192D
898	RVs/Oregon.USA/05.18/GR	3664	C	T	gcgagccacgccgatgcctcCtctgacggcaccggagatcc	1	ORF_1	synonymous SNV	p.S1208S
899	RVs/Oregon.USA/05.18/GR	3685	C	T	tctgacggcaccggagatccCctcgaccccctgatggagac	1	ORF_1	synonymous SNV	p.P1215P
900	RVs/Oregon.USA/05.18/GR	3718	C	A	atggagaccgtgggatgcgcCtgttcgcgcgtgtgggtcgg	1	ORF_1	synonymous SNV	p.A1226A
901	RVs/Oregon.USA/05.18/GR	3721	T	C	gagaccgtgggatgcgcctgTtcgcgcgtgtgggtcggctc	1	ORF_1	synonymous SNV	p.C1227C
902	RVs/Oregon.USA/05.18/GR	3862	C	T	ggcaaccccaccggccacttCgtctgcgcggtcggcggcgg	4	ORF_1	synonymous SNV	p.F1274F
903	RVs/Oregon.USA/05.18/GR	3958	G	T	ggcggtggcacctgtgccgcGaccgacgaggggctggccca	1	ORF_1	synonymous SNV	p.A1306A
904	RVs/Oregon.USA/05.18/GR	4015	G	A	ctcgaggtgcgccgcctcggGgatgacgccatggcccgggc	1	ORF_1	synonymous SNV	p.G1325G
905	RVs/Oregon.USA/05.18/GR	4093	C	T	tacaatatcagggtatggaaCatggccgcaggcgctggcaa	1	ORF_1	synonymous SNV	p.N1351N
906	RVs/Oregon.USA/05.18/GR	4288	C	T	gcctaccgccgcatctacatCgatgaggcgttcactctcgg	4	ORF_1	synonymous SNV	p.I1416I
907	RVs/Oregon.USA/05.18/GR	4477	G	T	cgcttccccgactgctgggcGgcccgcctgcgcgcggggct	2	ORF_1	synonymous SNV	p.A1479A
908	RVs/Oregon.USA/05.18/GR	4537	C	A	gagcgcaccggcaccttcgcCtgcaacctttgggacggccg	1	ORF_1	synonymous SNV	p.A1499A
909	RVs/Oregon.USA/05.18/GR	4540	C	T	cgcaccggcaccttcgcctgCaacctttgggacggccgcca	2	ORF_1	synonymous SNV	p.C1500C
910	RVs/Oregon.USA/05.18/GR	4607	C	T	gcgaaaccgtgcgccgccttCacgaggctggcatacgcgca	1	ORF_1	nonsynonymous SNV	p.H1523Y
911	RVs/Oregon.USA/05.18/GR	4627	A	G	cacgaggctggcatacgcgcAtacaccgtgcgcgaggccca	1	ORF_1	synonymous SNV	p.A1529A
912	RVs/Oregon.USA/05.18/GR	4699	C	T	gtaggcagagacggcaccgaCgttgccctggcgctgacacg	5	ORF_1	synonymous SNV	p.D1553D
913	RVs/Oregon.USA/05.18/GR	5011	C	T	cacccccattacgcggacctCaaccgcgtgactgagggcga	5	ORF_1	synonymous SNV	p.L1657L
914	RVs/Oregon.USA/05.18/GR	5023	T	C	gcggacctcaaccgcgtgacTgagggcgaacgagaagtgcg	1	ORF_1	synonymous SNV	p.T1661T
915	RVs/Oregon.USA/05.18/GR	5329	C	T	gtggccgcgcgggagctcacCgaccgctacgcgcgccgcta	1	ORF_1	synonymous SNV	p.T1763T
916	RVs/Oregon.USA/05.18/GR	5380	C	T	ttcgccggcatgtgtaccgcCcagagcctgagcgtccccgc	1	ORF_1	synonymous SNV	p.A1780A
917	RVs/Oregon.USA/05.18/GR	5522	C	A	cgtgggccaaggagtgggttCaggttatgtccccgcatttc	1	ORF_1	nonsynonymous SNV	p.Q1828K
918	RVs/Oregon.USA/05.18/GR	5596	C	T	cgcccgcaattccttgtggcCgctggccatacggagcccga	2	ORF_1	synonymous SNV	p.A1852A
919	RVs/Oregon.USA/05.18/GR	5599	T	C	ccgcaattccttgtggccgcTggccatacggagcccgaggt	2	ORF_1	synonymous SNV	p.A1853A
920	RVs/Oregon.USA/05.18/GR	5698	C	T	ttcgacatgaaccagaccctCgctactcgggacgtcgagct	3	ORF_1	synonymous SNV	p.L1886L
921	RVs/Oregon.USA/05.18/GR	5723	A	G	ctcgggacgtcgagctcgagAttagcgccgctctcttgggc	1	ORF_1	nonsynonymous SNV	p.I1895V
922	RVs/Oregon.USA/05.18/GR	5872	C	T	acgctgctgcacaacaccacCgtggccatgtgcatggccat	1	ORF_1	synonymous SNV	p.T1944T
923	RVs/Oregon.USA/05.18/GR	5890	C	T	accgtggccatgtgcatggcCatgcgcatggtccccaaagg	3	ORF_1	synonymous SNV	p.A1950A
924	RVs/Oregon.USA/05.18/GR	6097	C	T	ggcaccgcggccggcctcttCcatgatgtcatgcaccaggc	1	ORF_1	synonymous SNV	p.F2019F
925	RVs/Oregon.USA/05.18/GR	6331	C	T	ctcgaccacccggccaccatCggcgcgctcgaggagattca	5	ORF_1	synonymous SNV	p.I2097I
926	RVs/Oregon.USA/05.18/GR	6417	C	T	ctgtacgtggggcctttaatCttacctactctaaccaggtc	1	intergenic	NA
927	RVs/Oregon.USA/05.18/GR	6419	T	C	gtacgtggggcctttaatctTacctactctaaccaggtcat	1	intergenic	NA
928	RVs/Oregon.USA/05.18/GR	6455	C	T	gtcatcacccaccgttgtttCgccgcatctggtgggtaccc	2	intergenic	NA
929	RVs/Oregon.USA/05.18/GR	6463	C	T	ccaccgttgtttcgccgcatCtggtgggtacccaacttttg	1	intergenic	NA
930	RVs/Oregon.USA/05.18/GR	6535	C	T	gcttctactacccccatcacCatggaggacctccagaaggc	2	ORF_2	synonymous SNV	p.T8T
931	RVs/Oregon.USA/05.18/GR	6606	C	T	ggaactcgccgccggcgcctCgcagtcgcgccggccgcggc	1	ORF_2	nonsynonymous SNV	p.S32L
932	RVs/Oregon.USA/05.18/GR	6611	T	C	tcgccgccggcgcctcgcagTcgcgccggccgcggccgccg	1	ORF_2	nonsynonymous SNV	p.S34P
933	RVs/Oregon.USA/05.18/GR	6640	C	T	ccgcggccgccgcgacagcgCgactccagcaccaccggaga	1	ORF_2	synonymous SNV	p.R43R
934	RVs/Oregon.USA/05.18/GR	6654	C	G	acagcgcgactccagcaccaCcggagatgactccggccgtg	1	ORF_2	nonsynonymous SNV	p.T48S
935	RVs/Oregon.USA/05.18/GR	6661	T	C	gactccagcaccaccggagaTgactccggccgtgactccgg	3	ORF_2	synonymous SNV	p.D50D
936	RVs/Oregon.USA/05.18/GR	6677	T	C	gagatgactccggccgtgacTccggagggccccgccgccgc	1	ORF_2	nonsynonymous SNV	p.S56P
937	RVs/Oregon.USA/05.18/GR	6799	A	G	cagactccggccccgaagccAtcgcgggcgccgccacaaca	1	ORF_2	synonymous SNV	p.P96P
938	RVs/Oregon.USA/05.18/GR	6835	T	C	caacagcctcaacccccgcgTatgcaaaccgggcgtggggg	1	ORF_2	synonymous SNV	p.R108R
939	RVs/Oregon.USA/05.18/GR	6842	A	C	ctcaacccccgcgtatgcaaAccgggcgtgggggctctgcc	1	ORF_2	nonsynonymous SNV	p.T111P
940	RVs/Oregon.USA/05.18/GR	6876	T	C	ctctgccccgcgccccgagcTggggccaccgaccaacccgt	1	ORF_2	nonsynonymous SNV	p.L122P
941	RVs/Oregon.USA/05.18/GR	6922	G	C	gcagccgtggcgcgtggcctGcgcccgcctctccacgaccc	1	ORF_2	synonymous SNV	p.L137L
942	RVs/Oregon.USA/05.18/GR	6933	T	C	gcgtggcctgcgcccgcctcTccacgaccctgacaccgagg	2	ORF_2	nonsynonymous SNV	p.L141P
943	RVs/Oregon.USA/05.18/GR	6937	C	T	ggcctgcgcccgcctctccaCgaccctgacaccgaggcacc	1	ORF_2	synonymous SNV	p.H142H
944	RVs/Oregon.USA/05.18/GR	7021	C	T	ggcgcggtcttttaccgcgtCgacctgcatttcaccaacct	1	ORF_2	synonymous SNV	p.V170V
945	RVs/Oregon.USA/05.18/GR	7030	T	C	ttttaccgcgtcgacctgcaTttcaccaacctgggcacccc	1	ORF_2	synonymous SNV	p.H173H
946	RVs/Oregon.USA/05.18/GR	7036	C	T	cgcgtcgacctgcatttcacCaacctgggcacccccccact	1	ORF_2	synonymous SNV	p.T175T
947	RVs/Oregon.USA/05.18/GR	7081	T	A	gaggacggccgctgggacccTgcgctcatgtacaacccttg	1	ORF_2	synonymous SNV	p.P190P
948	RVs/Oregon.USA/05.18/GR	7291	C	T	agcgccccgcttcccccccaCaccaccgagcgcattgagac	2	ORF_2	synonymous SNV	p.H260H
949	RVs/Oregon.USA/05.18/GR	7319	G	C	agcgcattgagacccgctcgGcgcgccatccttggcgcatc	1	ORF_2	nonsynonymous SNV	p.A270P
950	RVs/Oregon.USA/05.18/GR	7339	C	T	gcgcgccatccttggcgcatCcgcttcggtgccccccaggc	4	ORF_2	synonymous SNV	p.I276I
951	RVs/Oregon.USA/05.18/GR	7368	C	T	tgccccccaggccttccttgCcgggctcttgctcgccgcgg	1	ORF_2	nonsynonymous SNV	p.A286V
952	RVs/Oregon.USA/05.18/GR	7369	C	T	gccccccaggccttccttgcCgggctcttgctcgccgcggt	1	ORF_2	synonymous SNV	p.A286A
953	RVs/Oregon.USA/05.18/GR	7390	C	T	gggctcttgctcgccgcggtCgccgttggcaccgcgcgcgc	5	ORF_2	synonymous SNV	p.V293V
954	RVs/Oregon.USA/05.18/GR	7443	C	T	ccgcgctgatatggcggcacCtcctacgctgccgcagcccc	1	ORF_2	nonsynonymous SNV	p.P311L
955	RVs/Oregon.USA/05.18/GR	7525	C	T	ctgccgttcctcgggcacgaCggccatcatggcggcacctt	2	ORF_2	synonymous SNV	p.D338D
956	RVs/Oregon.USA/05.18/GR	7555	C	T	ggcggcaccttgcgcgtcggCcagcatcaccgaaacgccag	1	ORF_2	synonymous SNV	p.G348G
957	RVs/Oregon.USA/05.18/GR	7557	A	G	cggcaccttgcgcgtcggccAgcatcaccgaaacgccagcg	1	ORF_2	nonsynonymous SNV	p.Q349R
958	RVs/Oregon.USA/05.18/GR	7564	C	T	ttgcgcgtcggccagcatcaCcgaaacgccagcgacgtgct	1	ORF_2	synonymous SNV	p.H351H
959	RVs/Oregon.USA/05.18/GR	7573	C	T	ggccagcatcaccgaaacgcCagcgacgtgctgcccggcca	2	ORF_2	synonymous SNV	p.A354A
960	RVs/Oregon.USA/05.18/GR	7730	A	G	cgaccccgacgcctctcaccAccgcggcgaactccacgacc	1	ORF_2	nonsynonymous SNV	p.T407A
961	RVs/Oregon.USA/05.18/GR	7748	A	C	ccaccgcggcgaactccacgAccgccgccacccccgccact	1	ORF_2	nonsynonymous SNV	p.T413P
962	RVs/Oregon.USA/05.18/GR	7767	C	G	gaccgccgccacccccgccaCtgcgccggccccctgccacg	1	ORF_2	nonsynonymous SNV	p.T419S
963	RVs/Oregon.USA/05.18/GR	7775	G	C	ccacccccgccactgcgccgGccccctgccacgccggcctc	1	ORF_2	nonsynonymous SNV	p.A422P
964	RVs/Oregon.USA/05.18/GR	7818	T	C	tgacagctgcggcggcttctTgtctgggtgcgggccgatgc	5	ORF_2	nonsynonymous SNV	p.L436S
965	RVs/Oregon.USA/05.18/GR	7861	C	G	ctgcgccacggcgctgacacCcggtgcggtcggttgatctg	2	ORF_2	synonymous SNV	p.T450T
966	RVs/Oregon.USA/05.18/GR	7863	G	A	gcgccacggcgctgacacccGgtgcggtcggttgatctgcg	2	ORF_2	nonsynonymous SNV	p.R451Q
967	RVs/Oregon.USA/05.18/GR	7962	T	C	ccttcccccctgggaactggTcgtccttaccgcccgccccg	1	ORF_2	nonsynonymous SNV	p.V484A
968	RVs/Oregon.USA/05.18/GR	8033	C	T	cccacccaggcacccgctgcCccgaactggtgagccccatg	1	ORF_2	nonsynonymous SNV	p.P508S
969	RVs/Oregon.USA/05.18/GR	8110	G	C	ctcgccacagcgaacgcgctGtctcttgatcacgccctcgc	1	ORF_2	synonymous SNV	p.L533L
970	RVs/Oregon.USA/05.18/GR	8129	G	T	tgtctcttgatcacgccctcGcggccttcgtcctgctggtc	1	ORF_2	nonsynonymous SNV	p.A540S
971	RVs/Oregon.USA/05.18/GR	8137	C	T	gatcacgccctcgcggccttCgtcctgctggtcccgtgggt	5	ORF_2	synonymous SNV	p.F542F
972	RVs/Oregon.USA/05.18/GR	8161	G	C	ctgctggtcccgtgggtcctGatattcatggtgtgccgccg	1	ORF_2	synonymous SNV	p.L550L
973	RVs/Oregon.USA/05.18/GR	8167	C	T	gtcccgtgggtcctgatattCatggtgtgccgccgcgcctg	3	ORF_2	synonymous SNV	p.F552F
974	RVs/Oregon.USA/05.18/GR	8328	C	T	acctgtccccgtgcgcctcgCtggcgtccgctttgagtcca	6	ORF_2	nonsynonymous SNV	p.A606V
975	RVs/Oregon.USA/05.18/GR	8404	C	T	ctcgaggccactggagcctgCatttgcgagatccccactga	1	ORF_2	synonymous SNV	p.C631C
976	RVs/Oregon.USA/05.18/GR	8407	T	G	gaggccactggagcctgcatTtgcgagatccccactgatgt	1	ORF_2	nonsynonymous SNV	p.I632M
977	RVs/Oregon.USA/05.18/GR	8507	T	C	gcacacagcgcgcgtgcaccTtctgggctgtcaacgcctac	4	ORF_2	nonsynonymous SNV	p.F666L
978	RVs/Oregon.USA/05.18/GR	8509	C	T	acacagcgcgcgtgcaccttCtgggctgtcaacgcctactc	2	ORF_2	synonymous SNV	p.F666F
979	RVs/Oregon.USA/05.18/GR	8626	C	T	tgcgaggttgaacctgccttCggacacagcgacgcggcctg	2	ORF_2	synonymous SNV	p.F705F
980	RVs/Oregon.USA/05.18/GR	8662	C	T	gcctgctggggcttccccacCgacaccgtgatgagcgtgtt	2	ORF_2	synonymous SNV	p.T717T
981	RVs/Oregon.USA/05.18/GR	8781	C	T	actctccgttgctggcgtgtCgtgcaacgtcaccactgaac	1	ORF_2	nonsynonymous SNV	p.S757L
982	RVs/Oregon.USA/05.18/GR	8800	A	G	tcgtgcaacgtcaccactgaAcacccgttctgcaacacgcc	1	ORF_2	synonymous SNV	p.E763E
983	RVs/Oregon.USA/05.18/GR	9026	C	T	cagagcgtccccggctgcgcCtggtcgacgccgacgacccc	1	ORF_2	synonymous SNV	p.L839L
984	RVs/Oregon.USA/05.18/GR	9037	C	T	cggctgcgcctggtcgacgcCgacgaccccctgctgcgcac	1	ORF_2	synonymous SNV	p.A842A
985	RVs/Oregon.USA/05.18/GR	9064	T	C	cccctgctgcgcactgccccTgggcccggcgaggtgtgggt	2	ORF_2	synonymous SNV	p.P851P
986	RVs/Oregon.USA/05.18/GR	9094	C	T	gaggtgtgggtcacgcctgtCataggctctcaggcgcgcaa	2	ORF_2	synonymous SNV	p.V861V
987	RVs/Oregon.USA/05.18/GR	9202	C	T	gcccacaccaccagcgacccCtggcacccaccgggcccctt	2	ORF_2	synonymous SNV	p.P897P
988	RVs/Oregon.USA/05.18/GR	9340	T	C	cccgcgctggtggaaggcctTgcccccgggggagggaattg	1	ORF_2	synonymous SNV	p.L943L
989	RVs/Oregon.USA/05.18/GR	9352	A	G	gaaggccttgcccccgggggAgggaattgccatctcaccgt	1	ORF_2	synonymous SNV	p.G947G
990	RVs/Oregon.USA/05.18/GR	9367	C	T	gggggagggaattgccatctCaccgtcaatggcgaggatgt	2	ORF_2	synonymous SNV	p.L952L
991	RVs/Oregon.USA/05.18/GR	9556	G	T	acacacaccactgctgtgtcGgagacccggcagacctgggc	1	ORF_2	synonymous SNV	p.S1015S
992	RVs/Oregon.USA/05.18/GR	9619	C	T	tggcagctcactctgggcgcCatttgcgccctcctactcgc	2	ORF_2	synonymous SNV	p.A1036A
993	RVs/Oregon.USA/05.18/GR	9727	C	T	gcccccgcgcgaaacccgcaCtagcccactagattcccgca	2	3'UTR	NA

## Sheet: Legend to S1 Data 
Legend to S1 Data. The list of 993 (out of 1074) mutations in iVDRVs with unambiguously identified base substitutions.
Sequences are shown in DNA format (T instead of U) to maintain compatibility with other outputs of mutation signature R-script
Column name
RowId	Consecutive row numbers allowing to track back subsets of the list to the items in the initial list
iVDRV	iVDRV isolate
Start_position	Coordinate of a mutated nucleotide in the reference sequence
Reference_Allele	Initial nucleotide of the reference sequence
Mutant_Allele	Nucleotide generated by a mutation of the reference nucleotide
CONTEXT(+/-20)	41 nucleotide piece of the reference centered around mutated nucleotide (capitalised)
times_refPos_mutated_inMAF	number of isolates in which a specific reference position was mutated
Gene.refGene	Genomic feature containing mutated position
Variant_Classification	type of change in a protein or overlapping non-coding region
AAChange	aminoacid change
