# Supplementary material for: Infectious vaccine-derived rubella viruses emerge, persist, and evolve in cutaneous granulomas of children with primary immunodeficiencies
Source: PLoS Pathog. 2019 Oct 28;15(10):e1008080. doi: 10.1371/journal.ppat.1008080 (PMC6837625; doi:10.1371/journal.ppat.1008080)
Supplement: S4 Data — Genetic distances was computed using the Maximum Composite Likelihood method with Mega7. (XLSX) [file ppat.1008080.s009.xlsx]

## Sheet: S4 Data MatrixOutput
Species 1	Species 2	Dist
i1_{RVi}	i2_{RVi}	0.00111408
i1_{RVi}	i3_{RVi}	0.00222947
i2_{RVi}	i3_{RVi}	0.00111282
i1_{RVi}	i4_{RVi}	0.00111408
i2_{RVi}	i4_{RVi}	0
i3_{RVi}	i4_{RVi}	0.00111282
i1_{RVi}	i5_{RVi}	0.00222947
i2_{RVi}	i5_{RVi}	0.00111282
i3_{RVi}	i5_{RVi}	0.00222693
i4_{RVi}	i5_{RVi}	0.00111282
i1_{RVi}	i6_{RVi}	0.00111408
i2_{RVi}	i6_{RVi}	0
i3_{RVi}	i6_{RVi}	0.00111282
i4_{RVi}	i6_{RVi}	0
i5_{RVi}	i6_{RVi}	0.00111282
i1_{RVi}	i7_{RVi}	0.00111408
i2_{RVi}	i7_{RVi}	0
i3_{RVi}	i7_{RVi}	0.00111282
i4_{RVi}	i7_{RVi}	0
i5_{RVi}	i7_{RVi}	0.00111282
i6_{RVi}	i7_{RVi}	0
i1_{RVi}	i8_{RVi}	0.00111408
i2_{RVi}	i8_{RVi}	0
i3_{RVi}	i8_{RVi}	0.00111282
i4_{RVi}	i8_{RVi}	0
i5_{RVi}	i8_{RVi}	0.00111282
i6_{RVi}	i8_{RVi}	0
i7_{RVi}	i8_{RVi}	0
i1_{RVi}	i9_{RVi}	0.00111408
i2_{RVi}	i9_{RVi}	0
i3_{RVi}	i9_{RVi}	0.00111282
i4_{RVi}	i9_{RVi}	0
i5_{RVi}	i9_{RVi}	0.00111282
i6_{RVi}	i9_{RVi}	0
i7_{RVi}	i9_{RVi}	0
i8_{RVi}	i9_{RVi}	0
i1_{RVi}	i10_{RVi}	0.00222947
i2_{RVi}	i10_{RVi}	0.00111282
i3_{RVi}	i10_{RVi}	0.00222693
i4_{RVi}	i10_{RVi}	0.00111282
i5_{RVi}	i10_{RVi}	0.00222693
i6_{RVi}	i10_{RVi}	0.00111282
i7_{RVi}	i10_{RVi}	0.00111282
i8_{RVi}	i10_{RVi}	0.00111282
i9_{RVi}	i10_{RVi}	0.00111282
i1_{RVi}	i11_{RVi}	0.00111408
i2_{RVi}	i11_{RVi}	0
i3_{RVi}	i11_{RVi}	0.00111282
i4_{RVi}	i11_{RVi}	0
i5_{RVi}	i11_{RVi}	0.00111282
i6_{RVi}	i11_{RVi}	0
i7_{RVi}	i11_{RVi}	0
i8_{RVi}	i11_{RVi}	0
i9_{RVi}	i11_{RVi}	0
i10_{RVi}	i11_{RVi}	0.00111282
i1_{RVi}	i12_{RVi}	0.00111408
i2_{RVi}	i12_{RVi}	0
i3_{RVi}	i12_{RVi}	0.00111282
i4_{RVi}	i12_{RVi}	0
i5_{RVi}	i12_{RVi}	0.00111282
i6_{RVi}	i12_{RVi}	0
i7_{RVi}	i12_{RVi}	0
i8_{RVi}	i12_{RVi}	0
i9_{RVi}	i12_{RVi}	0
i10_{RVi}	i12_{RVi}	0.00111282
i11_{RVi}	i12_{RVi}	0
i1_{RVi}	i13_{RVi}	0.00111408
i2_{RVi}	i13_{RVi}	0
i3_{RVi}	i13_{RVi}	0.00111282
i4_{RVi}	i13_{RVi}	0
i5_{RVi}	i13_{RVi}	0.00111282
i6_{RVi}	i13_{RVi}	0
i7_{RVi}	i13_{RVi}	0
i8_{RVi}	i13_{RVi}	0
i9_{RVi}	i13_{RVi}	0
i10_{RVi}	i13_{RVi}	0.00111282
i11_{RVi}	i13_{RVi}	0
i12_{RVi}	i13_{RVi}	0
i1_{RVi}	i14_{RVi}	0.00111408
i2_{RVi}	i14_{RVi}	0
i3_{RVi}	i14_{RVi}	0.00111282
i4_{RVi}	i14_{RVi}	0
i5_{RVi}	i14_{RVi}	0.00111282
i6_{RVi}	i14_{RVi}	0
i7_{RVi}	i14_{RVi}	0
i8_{RVi}	i14_{RVi}	0
i9_{RVi}	i14_{RVi}	0
i10_{RVi}	i14_{RVi}	0.00111282
i11_{RVi}	i14_{RVi}	0
i12_{RVi}	i14_{RVi}	0
i13_{RVi}	i14_{RVi}	0
i1_{RVi}	i15_{RVi}	0
i2_{RVi}	i15_{RVi}	0.00111408
i3_{RVi}	i15_{RVi}	0.00222947
i4_{RVi}	i15_{RVi}	0.00111408
i5_{RVi}	i15_{RVi}	0.00222947
i6_{RVi}	i15_{RVi}	0.00111408
i7_{RVi}	i15_{RVi}	0.00111408
i8_{RVi}	i15_{RVi}	0.00111408
i9_{RVi}	i15_{RVi}	0.00111408
i10_{RVi}	i15_{RVi}	0.00222947
i11_{RVi}	i15_{RVi}	0.00111408
i12_{RVi}	i15_{RVi}	0.00111408
i13_{RVi}	i15_{RVi}	0.00111408
i14_{RVi}	i15_{RVi}	0.00111408
i1_{RVi}	i16_{RVi}	0.00222947
i2_{RVi}	i16_{RVi}	0.00111282
i3_{RVi}	i16_{RVi}	0.00222693
i4_{RVi}	i16_{RVi}	0.00111282
i5_{RVi}	i16_{RVi}	0.00222693
i6_{RVi}	i16_{RVi}	0.00111282
i7_{RVi}	i16_{RVi}	0.00111282
i8_{RVi}	i16_{RVi}	0.00111282
i9_{RVi}	i16_{RVi}	0.00111282
i10_{RVi}	i16_{RVi}	0
i11_{RVi}	i16_{RVi}	0.00111282
i12_{RVi}	i16_{RVi}	0.00111282
i13_{RVi}	i16_{RVi}	0.00111282
i14_{RVi}	i16_{RVi}	0.00111282
i15_{RVi}	i16_{RVi}	0.00222947
i1_{RVi}	i17_{RVi}	0.00222947
i2_{RVi}	i17_{RVi}	0.00111282
i3_{RVi}	i17_{RVi}	0.00222693
i4_{RVi}	i17_{RVi}	0.00111282
i5_{RVi}	i17_{RVi}	0
i6_{RVi}	i17_{RVi}	0.00111282
i7_{RVi}	i17_{RVi}	0.00111282
i8_{RVi}	i17_{RVi}	0.00111282
i9_{RVi}	i17_{RVi}	0.00111282
i10_{RVi}	i17_{RVi}	0.00222693
i11_{RVi}	i17_{RVi}	0.00111282
i12_{RVi}	i17_{RVi}	0.00111282
i13_{RVi}	i17_{RVi}	0.00111282
i14_{RVi}	i17_{RVi}	0.00111282
i15_{RVi}	i17_{RVi}	0.00222947
i16_{RVi}	i17_{RVi}	0.00222693
i1_{RVi}	i18_{RVi}	0.00222947
i2_{RVi}	i18_{RVi}	0.00111282
i3_{RVi}	i18_{RVi}	0.00222693
i4_{RVi}	i18_{RVi}	0.00111282
i5_{RVi}	i18_{RVi}	0.00222693
i6_{RVi}	i18_{RVi}	0.00111282
i7_{RVi}	i18_{RVi}	0.00111282
i8_{RVi}	i18_{RVi}	0.00111282
i9_{RVi}	i18_{RVi}	0.00111282
i10_{RVi}	i18_{RVi}	0
i11_{RVi}	i18_{RVi}	0.00111282
i12_{RVi}	i18_{RVi}	0.00111282
i13_{RVi}	i18_{RVi}	0.00111282
i14_{RVi}	i18_{RVi}	0.00111282
i15_{RVi}	i18_{RVi}	0.00222947
i16_{RVi}	i18_{RVi}	0
i17_{RVi}	i18_{RVi}	0.00222693
i1_{RVi}	i19_{RVi}	0.00111408
i2_{RVi}	i19_{RVi}	0
i3_{RVi}	i19_{RVi}	0.00111282
i4_{RVi}	i19_{RVi}	0
i5_{RVi}	i19_{RVi}	0.00111282
i6_{RVi}	i19_{RVi}	0
i7_{RVi}	i19_{RVi}	0
i8_{RVi}	i19_{RVi}	0
i9_{RVi}	i19_{RVi}	0
i10_{RVi}	i19_{RVi}	0.00111282
i11_{RVi}	i19_{RVi}	0
i12_{RVi}	i19_{RVi}	0
i13_{RVi}	i19_{RVi}	0
i14_{RVi}	i19_{RVi}	0
i15_{RVi}	i19_{RVi}	0.00111408
i16_{RVi}	i19_{RVi}	0.00111282
i17_{RVi}	i19_{RVi}	0.00111282
i18_{RVi}	i19_{RVi}	0.00111282
i1_{RVi}	i20_{RVi}	0.00111408
i2_{RVi}	i20_{RVi}	0
i3_{RVi}	i20_{RVi}	0.00111282
i4_{RVi}	i20_{RVi}	0
i5_{RVi}	i20_{RVi}	0.00111282
i6_{RVi}	i20_{RVi}	0
i7_{RVi}	i20_{RVi}	0
i8_{RVi}	i20_{RVi}	0
i9_{RVi}	i20_{RVi}	0
i10_{RVi}	i20_{RVi}	0.00111282
i11_{RVi}	i20_{RVi}	0
i12_{RVi}	i20_{RVi}	0
i13_{RVi}	i20_{RVi}	0
i14_{RVi}	i20_{RVi}	0
i15_{RVi}	i20_{RVi}	0.00111408
i16_{RVi}	i20_{RVi}	0.00111282
i17_{RVi}	i20_{RVi}	0.00111282
i18_{RVi}	i20_{RVi}	0.00111282
i19_{RVi}	i20_{RVi}	0
i1_{RVi}	i21_{RVi}	0.00111408
i2_{RVi}	i21_{RVi}	0
i3_{RVi}	i21_{RVi}	0.00111282
i4_{RVi}	i21_{RVi}	0
i5_{RVi}	i21_{RVi}	0.00111282
i6_{RVi}	i21_{RVi}	0
i7_{RVi}	i21_{RVi}	0
i8_{RVi}	i21_{RVi}	0
i9_{RVi}	i21_{RVi}	0
i10_{RVi}	i21_{RVi}	0.00111282
i11_{RVi}	i21_{RVi}	0
i12_{RVi}	i21_{RVi}	0
i13_{RVi}	i21_{RVi}	0
i14_{RVi}	i21_{RVi}	0
i15_{RVi}	i21_{RVi}	0.00111408
i16_{RVi}	i21_{RVi}	0.00111282
i17_{RVi}	i21_{RVi}	0.00111282
i18_{RVi}	i21_{RVi}	0.00111282
i19_{RVi}	i21_{RVi}	0
i20_{RVi}	i21_{RVi}	0
i1_{RVi}	i22_{RVi}	0.00111408
i2_{RVi}	i22_{RVi}	0
i3_{RVi}	i22_{RVi}	0.00111282
i4_{RVi}	i22_{RVi}	0
i5_{RVi}	i22_{RVi}	0.00111282
i6_{RVi}	i22_{RVi}	0
i7_{RVi}	i22_{RVi}	0
i8_{RVi}	i22_{RVi}	0
i9_{RVi}	i22_{RVi}	0
i10_{RVi}	i22_{RVi}	0.00111282
i11_{RVi}	i22_{RVi}	0
i12_{RVi}	i22_{RVi}	0
i13_{RVi}	i22_{RVi}	0
i14_{RVi}	i22_{RVi}	0
i15_{RVi}	i22_{RVi}	0.00111408
i16_{RVi}	i22_{RVi}	0.00111282
i17_{RVi}	i22_{RVi}	0.00111282
i18_{RVi}	i22_{RVi}	0.00111282
i19_{RVi}	i22_{RVi}	0
i20_{RVi}	i22_{RVi}	0
i21_{RVi}	i22_{RVi}	0
i1_{RVi}	i23_{RVi}	0.00111408
i2_{RVi}	i23_{RVi}	0
i3_{RVi}	i23_{RVi}	0.00111282
i4_{RVi}	i23_{RVi}	0
i5_{RVi}	i23_{RVi}	0.00111282
i6_{RVi}	i23_{RVi}	0
i7_{RVi}	i23_{RVi}	0
i8_{RVi}	i23_{RVi}	0
i9_{RVi}	i23_{RVi}	0
i10_{RVi}	i23_{RVi}	0.00111282
i11_{RVi}	i23_{RVi}	0
i12_{RVi}	i23_{RVi}	0
i13_{RVi}	i23_{RVi}	0
i14_{RVi}	i23_{RVi}	0
i15_{RVi}	i23_{RVi}	0.00111408
i16_{RVi}	i23_{RVi}	0.00111282
i17_{RVi}	i23_{RVi}	0.00111282
i18_{RVi}	i23_{RVi}	0.00111282
i19_{RVi}	i23_{RVi}	0
i20_{RVi}	i23_{RVi}	0
i21_{RVi}	i23_{RVi}	0
i22_{RVi}	i23_{RVi}	0
i1_{RVi}	i24_{RVi}	0.00111408
i2_{RVi}	i24_{RVi}	0
i3_{RVi}	i24_{RVi}	0.00111282
i4_{RVi}	i24_{RVi}	0
i5_{RVi}	i24_{RVi}	0.00111282
i6_{RVi}	i24_{RVi}	0
i7_{RVi}	i24_{RVi}	0
i8_{RVi}	i24_{RVi}	0
i9_{RVi}	i24_{RVi}	0
i10_{RVi}	i24_{RVi}	0.00111282
i11_{RVi}	i24_{RVi}	0
i12_{RVi}	i24_{RVi}	0
i13_{RVi}	i24_{RVi}	0
i14_{RVi}	i24_{RVi}	0
i15_{RVi}	i24_{RVi}	0.00111408
i16_{RVi}	i24_{RVi}	0.00111282
i17_{RVi}	i24_{RVi}	0.00111282
i18_{RVi}	i24_{RVi}	0.00111282
i19_{RVi}	i24_{RVi}	0
i20_{RVi}	i24_{RVi}	0
i21_{RVi}	i24_{RVi}	0
i22_{RVi}	i24_{RVi}	0
i23_{RVi}	i24_{RVi}	0
i1_{RVi}	i25_{RVi}	0.00111408
i2_{RVi}	i25_{RVi}	0
i3_{RVi}	i25_{RVi}	0.00111282
i4_{RVi}	i25_{RVi}	0
i5_{RVi}	i25_{RVi}	0.00111282
i6_{RVi}	i25_{RVi}	0
i7_{RVi}	i25_{RVi}	0
i8_{RVi}	i25_{RVi}	0
i9_{RVi}	i25_{RVi}	0
i10_{RVi}	i25_{RVi}	0.00111282
i11_{RVi}	i25_{RVi}	0
i12_{RVi}	i25_{RVi}	0
i13_{RVi}	i25_{RVi}	0
i14_{RVi}	i25_{RVi}	0
i15_{RVi}	i25_{RVi}	0.00111408
i16_{RVi}	i25_{RVi}	0.00111282
i17_{RVi}	i25_{RVi}	0.00111282
i18_{RVi}	i25_{RVi}	0.00111282
i19_{RVi}	i25_{RVi}	0
i20_{RVi}	i25_{RVi}	0
i21_{RVi}	i25_{RVi}	0
i22_{RVi}	i25_{RVi}	0
i23_{RVi}	i25_{RVi}	0
i24_{RVi}	i25_{RVi}	0
i1_{RVi}	i26_{RVi}	0.00334616
i2_{RVi}	i26_{RVi}	0.00222693
i3_{RVi}	i26_{RVi}	0.00334234
i4_{RVi}	i26_{RVi}	0.00222693
i5_{RVi}	i26_{RVi}	0.00334234
i6_{RVi}	i26_{RVi}	0.00222693
i7_{RVi}	i26_{RVi}	0.00222693
i8_{RVi}	i26_{RVi}	0.00222693
i9_{RVi}	i26_{RVi}	0.00222693
i10_{RVi}	i26_{RVi}	0.00334234
i11_{RVi}	i26_{RVi}	0.00222693
i12_{RVi}	i26_{RVi}	0.00222693
i13_{RVi}	i26_{RVi}	0.00222693
i14_{RVi}	i26_{RVi}	0.00222693
i15_{RVi}	i26_{RVi}	0.00334616
i16_{RVi}	i26_{RVi}	0.00334234
i17_{RVi}	i26_{RVi}	0.00334234
i18_{RVi}	i26_{RVi}	0.00334234
i19_{RVi}	i26_{RVi}	0.00222693
i20_{RVi}	i26_{RVi}	0.00222693
i21_{RVi}	i26_{RVi}	0.00222693
i22_{RVi}	i26_{RVi}	0.00222693
i23_{RVi}	i26_{RVi}	0.00222693
i24_{RVi}	i26_{RVi}	0.00222693
i25_{RVi}	i26_{RVi}	0.00222693
i1_{RVi}	i27_{RVi}	0.00111408
i2_{RVi}	i27_{RVi}	0
i3_{RVi}	i27_{RVi}	0.00111282
i4_{RVi}	i27_{RVi}	0
i5_{RVi}	i27_{RVi}	0.00111282
i6_{RVi}	i27_{RVi}	0
i7_{RVi}	i27_{RVi}	0
i8_{RVi}	i27_{RVi}	0
i9_{RVi}	i27_{RVi}	0
i10_{RVi}	i27_{RVi}	0.00111282
i11_{RVi}	i27_{RVi}	0
i12_{RVi}	i27_{RVi}	0
i13_{RVi}	i27_{RVi}	0
i14_{RVi}	i27_{RVi}	0
i15_{RVi}	i27_{RVi}	0.00111408
i16_{RVi}	i27_{RVi}	0.00111282
i17_{RVi}	i27_{RVi}	0.00111282
i18_{RVi}	i27_{RVi}	0.00111282
i19_{RVi}	i27_{RVi}	0
i20_{RVi}	i27_{RVi}	0
i21_{RVi}	i27_{RVi}	0
i22_{RVi}	i27_{RVi}	0
i23_{RVi}	i27_{RVi}	0
i24_{RVi}	i27_{RVi}	0
i25_{RVi}	i27_{RVi}	0
i26_{RVi}	i27_{RVi}	0.00222693
i1_{RVi}	i28_{RVi}	0.00222947
i2_{RVi}	i28_{RVi}	0.00111282
i3_{RVi}	i28_{RVi}	0.00222693
i4_{RVi}	i28_{RVi}	0.00111282
i5_{RVi}	i28_{RVi}	0.00222693
i6_{RVi}	i28_{RVi}	0.00111282
i7_{RVi}	i28_{RVi}	0.00111282
i8_{RVi}	i28_{RVi}	0.00111282
i9_{RVi}	i28_{RVi}	0.00111282
i10_{RVi}	i28_{RVi}	0.00222693
i11_{RVi}	i28_{RVi}	0.00111282
i12_{RVi}	i28_{RVi}	0.00111282
i13_{RVi}	i28_{RVi}	0.00111282
i14_{RVi}	i28_{RVi}	0.00111282
i15_{RVi}	i28_{RVi}	0.00222947
i16_{RVi}	i28_{RVi}	0.00222693
i17_{RVi}	i28_{RVi}	0.00222693
i18_{RVi}	i28_{RVi}	0.00222693
i19_{RVi}	i28_{RVi}	0.00111282
i20_{RVi}	i28_{RVi}	0.00111282
i21_{RVi}	i28_{RVi}	0.00111282
i22_{RVi}	i28_{RVi}	0.00111282
i23_{RVi}	i28_{RVi}	0.00111282
i24_{RVi}	i28_{RVi}	0.00111282
i25_{RVi}	i28_{RVi}	0.00111282
i26_{RVi}	i28_{RVi}	0.00334234
i27_{RVi}	i28_{RVi}	0.00111282
i1_{RVi}	i29_{RVi}	0.00111408
i2_{RVi}	i29_{RVi}	0
i3_{RVi}	i29_{RVi}	0.00111282
i4_{RVi}	i29_{RVi}	0
i5_{RVi}	i29_{RVi}	0.00111282
i6_{RVi}	i29_{RVi}	0
i7_{RVi}	i29_{RVi}	0
i8_{RVi}	i29_{RVi}	0
i9_{RVi}	i29_{RVi}	0
i10_{RVi}	i29_{RVi}	0.00111282
i11_{RVi}	i29_{RVi}	0
i12_{RVi}	i29_{RVi}	0
i13_{RVi}	i29_{RVi}	0
i14_{RVi}	i29_{RVi}	0
i15_{RVi}	i29_{RVi}	0.00111408
i16_{RVi}	i29_{RVi}	0.00111282
i17_{RVi}	i29_{RVi}	0.00111282
i18_{RVi}	i29_{RVi}	0.00111282
i19_{RVi}	i29_{RVi}	0
i20_{RVi}	i29_{RVi}	0
i21_{RVi}	i29_{RVi}	0
i22_{RVi}	i29_{RVi}	0
i23_{RVi}	i29_{RVi}	0
i24_{RVi}	i29_{RVi}	0
i25_{RVi}	i29_{RVi}	0
i26_{RVi}	i29_{RVi}	0.00222693
i27_{RVi}	i29_{RVi}	0
i28_{RVi}	i29_{RVi}	0.00111282
i1_{RVi}	i30_{RVi}	0.00111408
i2_{RVi}	i30_{RVi}	0
i3_{RVi}	i30_{RVi}	0.00111282
i4_{RVi}	i30_{RVi}	0
i5_{RVi}	i30_{RVi}	0.00111282
i6_{RVi}	i30_{RVi}	0
i7_{RVi}	i30_{RVi}	0
i8_{RVi}	i30_{RVi}	0
i9_{RVi}	i30_{RVi}	0
i10_{RVi}	i30_{RVi}	0.00111282
i11_{RVi}	i30_{RVi}	0
i12_{RVi}	i30_{RVi}	0
i13_{RVi}	i30_{RVi}	0
i14_{RVi}	i30_{RVi}	0
i15_{RVi}	i30_{RVi}	0.00111408
i16_{RVi}	i30_{RVi}	0.00111282
i17_{RVi}	i30_{RVi}	0.00111282
i18_{RVi}	i30_{RVi}	0.00111282
i19_{RVi}	i30_{RVi}	0
i20_{RVi}	i30_{RVi}	0
i21_{RVi}	i30_{RVi}	0
i22_{RVi}	i30_{RVi}	0
i23_{RVi}	i30_{RVi}	0
i24_{RVi}	i30_{RVi}	0
i25_{RVi}	i30_{RVi}	0
i26_{RVi}	i30_{RVi}	0.00222693
i27_{RVi}	i30_{RVi}	0
i28_{RVi}	i30_{RVi}	0.00111282
i29_{RVi}	i30_{RVi}	0
i1_{RVi}	s1_{RVs}	0.00222947
i2_{RVi}	s1_{RVs}	0.00111282
i3_{RVi}	s1_{RVs}	0.00222693
i4_{RVi}	s1_{RVs}	0.00111282
i5_{RVi}	s1_{RVs}	0.00222693
i6_{RVi}	s1_{RVs}	0.00111282
i7_{RVi}	s1_{RVs}	0.00111282
i8_{RVi}	s1_{RVs}	0.00111282
i9_{RVi}	s1_{RVs}	0.00111282
i10_{RVi}	s1_{RVs}	0.00222693
i11_{RVi}	s1_{RVs}	0.00111282
i12_{RVi}	s1_{RVs}	0.00111282
i13_{RVi}	s1_{RVs}	0.00111282
i14_{RVi}	s1_{RVs}	0.00111282
i15_{RVi}	s1_{RVs}	0.00222947
i16_{RVi}	s1_{RVs}	0.00222693
i17_{RVi}	s1_{RVs}	0.00222693
i18_{RVi}	s1_{RVs}	0.00222693
i19_{RVi}	s1_{RVs}	0.00111282
i20_{RVi}	s1_{RVs}	0.00111282
i21_{RVi}	s1_{RVs}	0.00111282
i22_{RVi}	s1_{RVs}	0.00111282
i23_{RVi}	s1_{RVs}	0.00111282
i24_{RVi}	s1_{RVs}	0.00111282
i25_{RVi}	s1_{RVs}	0.00111282
i26_{RVi}	s1_{RVs}	0.00334234
i27_{RVi}	s1_{RVs}	0.00111282
i28_{RVi}	s1_{RVs}	0.00222693
i29_{RVi}	s1_{RVs}	0.00111282
i30_{RVi}	s1_{RVs}	0.00111282
i1_{RVi}	s2_{RVs}	0.011237
i2_{RVi}	s2_{RVs}	0.0100958
i3_{RVi}	s2_{RVs}	0.0112241
i4_{RVi}	s2_{RVs}	0.0100958
i5_{RVi}	s2_{RVs}	0.0112241
i6_{RVi}	s2_{RVs}	0.0100958
i7_{RVi}	s2_{RVs}	0.0100958
i8_{RVi}	s2_{RVs}	0.0100958
i9_{RVi}	s2_{RVs}	0.0100958
i10_{RVi}	s2_{RVs}	0.0112241
i11_{RVi}	s2_{RVs}	0.0100958
i12_{RVi}	s2_{RVs}	0.0100958
i13_{RVi}	s2_{RVs}	0.0100958
i14_{RVi}	s2_{RVs}	0.0100958
i15_{RVi}	s2_{RVs}	0.011237
i16_{RVi}	s2_{RVs}	0.0112241
i17_{RVi}	s2_{RVs}	0.0112241
i18_{RVi}	s2_{RVs}	0.0112241
i19_{RVi}	s2_{RVs}	0.0100958
i20_{RVi}	s2_{RVs}	0.0100958
i21_{RVi}	s2_{RVs}	0.0100958
i22_{RVi}	s2_{RVs}	0.0100958
i23_{RVi}	s2_{RVs}	0.0100958
i24_{RVi}	s2_{RVs}	0.0100958
i25_{RVi}	s2_{RVs}	0.0100958
i26_{RVi}	s2_{RVs}	0.0123537
i27_{RVi}	s2_{RVs}	0.0100958
i28_{RVi}	s2_{RVs}	0.0112241
i29_{RVi}	s2_{RVs}	0.0100958
i30_{RVi}	s2_{RVs}	0.0100958
s1_{RVs}	s2_{RVs}	0.00896876
i1_{RVi}	s3_{RVs}	0.013523
i2_{RVi}	s3_{RVs}	0.0123745
i3_{RVi}	s3_{RVs}	0.0135073
i4_{RVi}	s3_{RVs}	0.0123745
i5_{RVi}	s3_{RVs}	0.0135073
i6_{RVi}	s3_{RVs}	0.0123745
i7_{RVi}	s3_{RVs}	0.0123745
i8_{RVi}	s3_{RVs}	0.0123745
i9_{RVi}	s3_{RVs}	0.0123745
i10_{RVi}	s3_{RVs}	0.0135073
i11_{RVi}	s3_{RVs}	0.0123745
i12_{RVi}	s3_{RVs}	0.0123745
i13_{RVi}	s3_{RVs}	0.0123745
i14_{RVi}	s3_{RVs}	0.0123745
i15_{RVi}	s3_{RVs}	0.013523
i16_{RVi}	s3_{RVs}	0.0135073
i17_{RVi}	s3_{RVs}	0.0135073
i18_{RVi}	s3_{RVs}	0.0135073
i19_{RVi}	s3_{RVs}	0.0123745
i20_{RVi}	s3_{RVs}	0.0123745
i21_{RVi}	s3_{RVs}	0.0123745
i22_{RVi}	s3_{RVs}	0.0123745
i23_{RVi}	s3_{RVs}	0.0123745
i24_{RVi}	s3_{RVs}	0.0123745
i25_{RVi}	s3_{RVs}	0.0123745
i26_{RVi}	s3_{RVs}	0.0146415
i27_{RVi}	s3_{RVs}	0.0123745
i28_{RVi}	s3_{RVs}	0.0135073
i29_{RVi}	s3_{RVs}	0.0123745
i30_{RVi}	s3_{RVs}	0.0123745
s1_{RVs}	s3_{RVs}	0.0112429
s2_{RVs}	s3_{RVs}	0.00223062
i1_{RVi}	s4_{RVs}	0.0123823
i2_{RVi}	s4_{RVs}	0.011237
i3_{RVi}	s4_{RVs}	0.012368
i4_{RVi}	s4_{RVs}	0.011237
i5_{RVi}	s4_{RVs}	0.012368
i6_{RVi}	s4_{RVs}	0.011237
i7_{RVi}	s4_{RVs}	0.011237
i8_{RVi}	s4_{RVs}	0.011237
i9_{RVi}	s4_{RVs}	0.011237
i10_{RVi}	s4_{RVs}	0.012368
i11_{RVi}	s4_{RVs}	0.011237
i12_{RVi}	s4_{RVs}	0.011237
i13_{RVi}	s4_{RVs}	0.011237
i14_{RVi}	s4_{RVs}	0.011237
i15_{RVi}	s4_{RVs}	0.0123823
i16_{RVi}	s4_{RVs}	0.012368
i17_{RVi}	s4_{RVs}	0.012368
i18_{RVi}	s4_{RVs}	0.012368
i19_{RVi}	s4_{RVs}	0.011237
i20_{RVi}	s4_{RVs}	0.011237
i21_{RVi}	s4_{RVs}	0.011237
i22_{RVi}	s4_{RVs}	0.011237
i23_{RVi}	s4_{RVs}	0.011237
i24_{RVi}	s4_{RVs}	0.011237
i25_{RVi}	s4_{RVs}	0.011237
i26_{RVi}	s4_{RVs}	0.0135003
i27_{RVi}	s4_{RVs}	0.011237
i28_{RVi}	s4_{RVs}	0.012368
i29_{RVi}	s4_{RVs}	0.011237
i30_{RVi}	s4_{RVs}	0.011237
s1_{RVs}	s4_{RVs}	0.0101074
s2_{RVs}	s4_{RVs}	0.00111408
s3_{RVs}	s4_{RVs}	0.00111339
i1_{RVi}	s5_{RVs}	0.00447156
i2_{RVi}	s5_{RVs}	0.00334789
i3_{RVi}	s5_{RVs}	0.00446646
i4_{RVi}	s5_{RVs}	0.00334789
i5_{RVi}	s5_{RVs}	0.00446646
i6_{RVi}	s5_{RVs}	0.00334789
i7_{RVi}	s5_{RVs}	0.00334789
i8_{RVi}	s5_{RVs}	0.00334789
i9_{RVi}	s5_{RVs}	0.00334789
i10_{RVi}	s5_{RVs}	0.00446646
i11_{RVi}	s5_{RVs}	0.00334789
i12_{RVi}	s5_{RVs}	0.00334789
i13_{RVi}	s5_{RVs}	0.00334789
i14_{RVi}	s5_{RVs}	0.00334789
i15_{RVi}	s5_{RVs}	0.00447156
i16_{RVi}	s5_{RVs}	0.00446646
i17_{RVi}	s5_{RVs}	0.00446646
i18_{RVi}	s5_{RVs}	0.00446646
i19_{RVi}	s5_{RVs}	0.00334789
i20_{RVi}	s5_{RVs}	0.00334789
i21_{RVi}	s5_{RVs}	0.00334789
i22_{RVi}	s5_{RVs}	0.00334789
i23_{RVi}	s5_{RVs}	0.00334789
i24_{RVi}	s5_{RVs}	0.00334789
i25_{RVi}	s5_{RVs}	0.00334789
i26_{RVi}	s5_{RVs}	0.00558633
i27_{RVi}	s5_{RVs}	0.00334789
i28_{RVi}	s5_{RVs}	0.00446646
i29_{RVi}	s5_{RVs}	0.00334789
i30_{RVi}	s5_{RVs}	0.00334789
s1_{RVs}	s5_{RVs}	0.00223062
s2_{RVs}	s5_{RVs}	0.0089744
s3_{RVs}	s5_{RVs}	0.00896876
s4_{RVs}	s5_{RVs}	0.00783899
i1_{RVi}	s6_{RVs}	0.0135159
i2_{RVi}	s6_{RVs}	0.012368
i3_{RVi}	s6_{RVs}	0.0135003
i4_{RVi}	s6_{RVs}	0.012368
i5_{RVi}	s6_{RVs}	0.0135003
i6_{RVi}	s6_{RVs}	0.012368
i7_{RVi}	s6_{RVs}	0.012368
i8_{RVi}	s6_{RVs}	0.012368
i9_{RVi}	s6_{RVs}	0.012368
i10_{RVi}	s6_{RVs}	0.0135003
i11_{RVi}	s6_{RVs}	0.012368
i12_{RVi}	s6_{RVs}	0.012368
i13_{RVi}	s6_{RVs}	0.012368
i14_{RVi}	s6_{RVs}	0.012368
i15_{RVi}	s6_{RVs}	0.0135159
i16_{RVi}	s6_{RVs}	0.0135003
i17_{RVi}	s6_{RVs}	0.0135003
i18_{RVi}	s6_{RVs}	0.0135003
i19_{RVi}	s6_{RVs}	0.012368
i20_{RVi}	s6_{RVs}	0.012368
i21_{RVi}	s6_{RVs}	0.012368
i22_{RVi}	s6_{RVs}	0.012368
i23_{RVi}	s6_{RVs}	0.012368
i24_{RVi}	s6_{RVs}	0.012368
i25_{RVi}	s6_{RVs}	0.012368
i26_{RVi}	s6_{RVs}	0.0146339
i27_{RVi}	s6_{RVs}	0.012368
i28_{RVi}	s6_{RVs}	0.0135003
i29_{RVi}	s6_{RVs}	0.012368
i30_{RVi}	s6_{RVs}	0.012368
s1_{RVs}	s6_{RVs}	0.011237
s2_{RVs}	s6_{RVs}	0.00222947
s3_{RVs}	s6_{RVs}	0.00222808
s4_{RVs}	s6_{RVs}	0.00111282
s5_{RVs}	s6_{RVs}	0.00896409
i1_{RVi}	s7_{RVs}	0.0123823
i2_{RVi}	s7_{RVs}	0.011237
i3_{RVi}	s7_{RVs}	0.012368
i4_{RVi}	s7_{RVs}	0.011237
i5_{RVi}	s7_{RVs}	0.012368
i6_{RVi}	s7_{RVs}	0.011237
i7_{RVi}	s7_{RVs}	0.011237
i8_{RVi}	s7_{RVs}	0.011237
i9_{RVi}	s7_{RVs}	0.011237
i10_{RVi}	s7_{RVs}	0.012368
i11_{RVi}	s7_{RVs}	0.011237
i12_{RVi}	s7_{RVs}	0.011237
i13_{RVi}	s7_{RVs}	0.011237
i14_{RVi}	s7_{RVs}	0.011237
i15_{RVi}	s7_{RVs}	0.0123823
i16_{RVi}	s7_{RVs}	0.012368
i17_{RVi}	s7_{RVs}	0.012368
i18_{RVi}	s7_{RVs}	0.012368
i19_{RVi}	s7_{RVs}	0.011237
i20_{RVi}	s7_{RVs}	0.011237
i21_{RVi}	s7_{RVs}	0.011237
i22_{RVi}	s7_{RVs}	0.011237
i23_{RVi}	s7_{RVs}	0.011237
i24_{RVi}	s7_{RVs}	0.011237
i25_{RVi}	s7_{RVs}	0.011237
i26_{RVi}	s7_{RVs}	0.0135003
i27_{RVi}	s7_{RVs}	0.011237
i28_{RVi}	s7_{RVs}	0.012368
i29_{RVi}	s7_{RVs}	0.011237
i30_{RVi}	s7_{RVs}	0.011237
s1_{RVs}	s7_{RVs}	0.0101074
s2_{RVs}	s7_{RVs}	0.00111408
s3_{RVs}	s7_{RVs}	0.00111339
s4_{RVs}	s7_{RVs}	0
s5_{RVs}	s7_{RVs}	0.00783899
s6_{RVs}	s7_{RVs}	0.00111282
i1_{RVi}	s8_{RVs}	0.010101
i2_{RVi}	s8_{RVs}	0.00896312
i3_{RVi}	s8_{RVs}	0.0100894
i4_{RVi}	s8_{RVs}	0.00896312
i5_{RVi}	s8_{RVs}	0.0100894
i6_{RVi}	s8_{RVs}	0.00896312
i7_{RVi}	s8_{RVs}	0.00896312
i8_{RVi}	s8_{RVs}	0.00896312
i9_{RVi}	s8_{RVs}	0.00896312
i10_{RVi}	s8_{RVs}	0.0100894
i11_{RVi}	s8_{RVs}	0.00896312
i12_{RVi}	s8_{RVs}	0.00896312
i13_{RVi}	s8_{RVs}	0.00896312
i14_{RVi}	s8_{RVs}	0.00896312
i15_{RVi}	s8_{RVs}	0.010101
i16_{RVi}	s8_{RVs}	0.0100894
i17_{RVi}	s8_{RVs}	0.0100894
i18_{RVi}	s8_{RVs}	0.0100894
i19_{RVi}	s8_{RVs}	0.00896312
i20_{RVi}	s8_{RVs}	0.00896312
i21_{RVi}	s8_{RVs}	0.00896312
i22_{RVi}	s8_{RVs}	0.00896312
i23_{RVi}	s8_{RVs}	0.00896312
i24_{RVi}	s8_{RVs}	0.00896312
i25_{RVi}	s8_{RVs}	0.00896312
i26_{RVi}	s8_{RVs}	0.011217
i27_{RVi}	s8_{RVs}	0.00896312
i28_{RVi}	s8_{RVs}	0.0100894
i29_{RVi}	s8_{RVs}	0.00896312
i30_{RVi}	s8_{RVs}	0.00896312
s1_{RVs}	s8_{RVs}	0.00783815
s2_{RVs}	s8_{RVs}	0.00559914
s3_{RVs}	s8_{RVs}	0.00334998
s4_{RVs}	s8_{RVs}	0.00447156
s5_{RVs}	s8_{RVs}	0.00558284
s6_{RVs}	s8_{RVs}	0.00559273
s7_{RVs}	s8_{RVs}	0.00447156
i1_{RVi}	s9_{RVs}	0.0123823
i2_{RVi}	s9_{RVs}	0.011237
i3_{RVi}	s9_{RVs}	0.012368
i4_{RVi}	s9_{RVs}	0.011237
i5_{RVi}	s9_{RVs}	0.012368
i6_{RVi}	s9_{RVs}	0.011237
i7_{RVi}	s9_{RVs}	0.011237
i8_{RVi}	s9_{RVs}	0.011237
i9_{RVi}	s9_{RVs}	0.011237
i10_{RVi}	s9_{RVs}	0.012368
i11_{RVi}	s9_{RVs}	0.011237
i12_{RVi}	s9_{RVs}	0.011237
i13_{RVi}	s9_{RVs}	0.011237
i14_{RVi}	s9_{RVs}	0.011237
i15_{RVi}	s9_{RVs}	0.0123823
i16_{RVi}	s9_{RVs}	0.012368
i17_{RVi}	s9_{RVs}	0.012368
i18_{RVi}	s9_{RVs}	0.012368
i19_{RVi}	s9_{RVs}	0.011237
i20_{RVi}	s9_{RVs}	0.011237
i21_{RVi}	s9_{RVs}	0.011237
i22_{RVi}	s9_{RVs}	0.011237
i23_{RVi}	s9_{RVs}	0.011237
i24_{RVi}	s9_{RVs}	0.011237
i25_{RVi}	s9_{RVs}	0.011237
i26_{RVi}	s9_{RVs}	0.0135003
i27_{RVi}	s9_{RVs}	0.011237
i28_{RVi}	s9_{RVs}	0.012368
i29_{RVi}	s9_{RVs}	0.011237
i30_{RVi}	s9_{RVs}	0.011237
s1_{RVs}	s9_{RVs}	0.0101074
s2_{RVs}	s9_{RVs}	0.00111408
s3_{RVs}	s9_{RVs}	0.00111339
s4_{RVs}	s9_{RVs}	0
s5_{RVs}	s9_{RVs}	0.00783899
s6_{RVs}	s9_{RVs}	0.00111282
s7_{RVs}	s9_{RVs}	0
s8_{RVs}	s9_{RVs}	0.00447156
i1_{RVi}	s10_{RVs}	0.00222947
i2_{RVi}	s10_{RVs}	0.00111282
i3_{RVi}	s10_{RVs}	0.00222693
i4_{RVi}	s10_{RVs}	0.00111282
i5_{RVi}	s10_{RVs}	0.00222693
i6_{RVi}	s10_{RVs}	0.00111282
i7_{RVi}	s10_{RVs}	0.00111282
i8_{RVi}	s10_{RVs}	0.00111282
i9_{RVi}	s10_{RVs}	0.00111282
i10_{RVi}	s10_{RVs}	0.00222693
i11_{RVi}	s10_{RVs}	0.00111282
i12_{RVi}	s10_{RVs}	0.00111282
i13_{RVi}	s10_{RVs}	0.00111282
i14_{RVi}	s10_{RVs}	0.00111282
i15_{RVi}	s10_{RVs}	0.00222947
i16_{RVi}	s10_{RVs}	0.00222693
i17_{RVi}	s10_{RVs}	0.00222693
i18_{RVi}	s10_{RVs}	0.00222693
i19_{RVi}	s10_{RVs}	0.00111282
i20_{RVi}	s10_{RVs}	0.00111282
i21_{RVi}	s10_{RVs}	0.00111282
i22_{RVi}	s10_{RVs}	0.00111282
i23_{RVi}	s10_{RVs}	0.00111282
i24_{RVi}	s10_{RVs}	0.00111282
i25_{RVi}	s10_{RVs}	0.00111282
i26_{RVi}	s10_{RVs}	0.00334234
i27_{RVi}	s10_{RVs}	0.00111282
i28_{RVi}	s10_{RVs}	0.00222693
i29_{RVi}	s10_{RVs}	0.00111282
i30_{RVi}	s10_{RVs}	0.00111282
s1_{RVs}	s10_{RVs}	0
s2_{RVs}	s10_{RVs}	0.00896876
s3_{RVs}	s10_{RVs}	0.0112429
s4_{RVs}	s10_{RVs}	0.0101074
s5_{RVs}	s10_{RVs}	0.00223062
s6_{RVs}	s10_{RVs}	0.011237
s7_{RVs}	s10_{RVs}	0.0101074
s8_{RVs}	s10_{RVs}	0.00783815
s9_{RVs}	s10_{RVs}	0.0101074
i1_{RVi}	s11_{RVs}	0.013523
i2_{RVi}	s11_{RVs}	0.0123745
i3_{RVi}	s11_{RVs}	0.0135073
i4_{RVi}	s11_{RVs}	0.0123745
i5_{RVi}	s11_{RVs}	0.0135073
i6_{RVi}	s11_{RVs}	0.0123745
i7_{RVi}	s11_{RVs}	0.0123745
i8_{RVi}	s11_{RVs}	0.0123745
i9_{RVi}	s11_{RVs}	0.0123745
i10_{RVi}	s11_{RVs}	0.0135073
i11_{RVi}	s11_{RVs}	0.0123745
i12_{RVi}	s11_{RVs}	0.0123745
i13_{RVi}	s11_{RVs}	0.0123745
i14_{RVi}	s11_{RVs}	0.0123745
i15_{RVi}	s11_{RVs}	0.013523
i16_{RVi}	s11_{RVs}	0.0135073
i17_{RVi}	s11_{RVs}	0.0135073
i18_{RVi}	s11_{RVs}	0.0135073
i19_{RVi}	s11_{RVs}	0.0123745
i20_{RVi}	s11_{RVs}	0.0123745
i21_{RVi}	s11_{RVs}	0.0123745
i22_{RVi}	s11_{RVs}	0.0123745
i23_{RVi}	s11_{RVs}	0.0123745
i24_{RVi}	s11_{RVs}	0.0123745
i25_{RVi}	s11_{RVs}	0.0123745
i26_{RVi}	s11_{RVs}	0.0146415
i27_{RVi}	s11_{RVs}	0.0123745
i28_{RVi}	s11_{RVs}	0.0135073
i29_{RVi}	s11_{RVs}	0.0123745
i30_{RVi}	s11_{RVs}	0.0123745
s1_{RVs}	s11_{RVs}	0.0112429
s2_{RVs}	s11_{RVs}	0.00223062
s3_{RVs}	s11_{RVs}	0
s4_{RVs}	s11_{RVs}	0.00111339
s5_{RVs}	s11_{RVs}	0.00896876
s6_{RVs}	s11_{RVs}	0.00222808
s7_{RVs}	s11_{RVs}	0.00111339
s8_{RVs}	s11_{RVs}	0.00334998
s9_{RVs}	s11_{RVs}	0.00111339
s10_{RVs}	s11_{RVs}	0.0112429
i1_{RVi}	s12_{RVs}	0.00222947
i2_{RVi}	s12_{RVs}	0.00111282
i3_{RVi}	s12_{RVs}	0.00222693
i4_{RVi}	s12_{RVs}	0.00111282
i5_{RVi}	s12_{RVs}	0.00222693
i6_{RVi}	s12_{RVs}	0.00111282
i7_{RVi}	s12_{RVs}	0.00111282
i8_{RVi}	s12_{RVs}	0.00111282
i9_{RVi}	s12_{RVs}	0.00111282
i10_{RVi}	s12_{RVs}	0.00222693
i11_{RVi}	s12_{RVs}	0.00111282
i12_{RVi}	s12_{RVs}	0.00111282
i13_{RVi}	s12_{RVs}	0.00111282
i14_{RVi}	s12_{RVs}	0.00111282
i15_{RVi}	s12_{RVs}	0.00222947
i16_{RVi}	s12_{RVs}	0.00222693
i17_{RVi}	s12_{RVs}	0.00222693
i18_{RVi}	s12_{RVs}	0.00222693
i19_{RVi}	s12_{RVs}	0.00111282
i20_{RVi}	s12_{RVs}	0.00111282
i21_{RVi}	s12_{RVs}	0.00111282
i22_{RVi}	s12_{RVs}	0.00111282
i23_{RVi}	s12_{RVs}	0.00111282
i24_{RVi}	s12_{RVs}	0.00111282
i25_{RVi}	s12_{RVs}	0.00111282
i26_{RVi}	s12_{RVs}	0.00334234
i27_{RVi}	s12_{RVs}	0.00111282
i28_{RVi}	s12_{RVs}	0.00222693
i29_{RVi}	s12_{RVs}	0.00111282
i30_{RVi}	s12_{RVs}	0.00111282
s1_{RVs}	s12_{RVs}	0
s2_{RVs}	s12_{RVs}	0.00896876
s3_{RVs}	s12_{RVs}	0.0112429
s4_{RVs}	s12_{RVs}	0.0101074
s5_{RVs}	s12_{RVs}	0.00223062
s6_{RVs}	s12_{RVs}	0.011237
s7_{RVs}	s12_{RVs}	0.0101074
s8_{RVs}	s12_{RVs}	0.00783815
s9_{RVs}	s12_{RVs}	0.0101074
s10_{RVs}	s12_{RVs}	0
s11_{RVs}	s12_{RVs}	0.0112429
i1_{RVi}	s13_{RVs}	0.011237
i2_{RVi}	s13_{RVs}	0.0100958
i3_{RVi}	s13_{RVs}	0.0112241
i4_{RVi}	s13_{RVs}	0.0100958
i5_{RVi}	s13_{RVs}	0.0112241
i6_{RVi}	s13_{RVs}	0.0100958
i7_{RVi}	s13_{RVs}	0.0100958
i8_{RVi}	s13_{RVs}	0.0100958
i9_{RVi}	s13_{RVs}	0.0100958
i10_{RVi}	s13_{RVs}	0.0112241
i11_{RVi}	s13_{RVs}	0.0100958
i12_{RVi}	s13_{RVs}	0.0100958
i13_{RVi}	s13_{RVs}	0.0100958
i14_{RVi}	s13_{RVs}	0.0100958
i15_{RVi}	s13_{RVs}	0.011237
i16_{RVi}	s13_{RVs}	0.0112241
i17_{RVi}	s13_{RVs}	0.0112241
i18_{RVi}	s13_{RVs}	0.0112241
i19_{RVi}	s13_{RVs}	0.0100958
i20_{RVi}	s13_{RVs}	0.0100958
i21_{RVi}	s13_{RVs}	0.0100958
i22_{RVi}	s13_{RVs}	0.0100958
i23_{RVi}	s13_{RVs}	0.0100958
i24_{RVi}	s13_{RVs}	0.0100958
i25_{RVi}	s13_{RVs}	0.0100958
i26_{RVi}	s13_{RVs}	0.0123537
i27_{RVi}	s13_{RVs}	0.0100958
i28_{RVi}	s13_{RVs}	0.0112241
i29_{RVi}	s13_{RVs}	0.0100958
i30_{RVi}	s13_{RVs}	0.0100958
s1_{RVs}	s13_{RVs}	0.00896876
s2_{RVs}	s13_{RVs}	0
s3_{RVs}	s13_{RVs}	0.00223062
s4_{RVs}	s13_{RVs}	0.00111408
s5_{RVs}	s13_{RVs}	0.0089744
s6_{RVs}	s13_{RVs}	0.00222947
s7_{RVs}	s13_{RVs}	0.00111408
s8_{RVs}	s13_{RVs}	0.00559914
s9_{RVs}	s13_{RVs}	0.00111408
s10_{RVs}	s13_{RVs}	0.00896876
s11_{RVs}	s13_{RVs}	0.00223062
s12_{RVs}	s13_{RVs}	0.00896876
i1_{RVi}	s14_{RVs}	0.0135159
i2_{RVi}	s14_{RVs}	0.012368
i3_{RVi}	s14_{RVs}	0.0135003
i4_{RVi}	s14_{RVs}	0.012368
i5_{RVi}	s14_{RVs}	0.0135003
i6_{RVi}	s14_{RVs}	0.012368
i7_{RVi}	s14_{RVs}	0.012368
i8_{RVi}	s14_{RVs}	0.012368
i9_{RVi}	s14_{RVs}	0.012368
i10_{RVi}	s14_{RVs}	0.0135003
i11_{RVi}	s14_{RVs}	0.012368
i12_{RVi}	s14_{RVs}	0.012368
i13_{RVi}	s14_{RVs}	0.012368
i14_{RVi}	s14_{RVs}	0.012368
i15_{RVi}	s14_{RVs}	0.0135159
i16_{RVi}	s14_{RVs}	0.0135003
i17_{RVi}	s14_{RVs}	0.0135003
i18_{RVi}	s14_{RVs}	0.0135003
i19_{RVi}	s14_{RVs}	0.012368
i20_{RVi}	s14_{RVs}	0.012368
i21_{RVi}	s14_{RVs}	0.012368
i22_{RVi}	s14_{RVs}	0.012368
i23_{RVi}	s14_{RVs}	0.012368
i24_{RVi}	s14_{RVs}	0.012368
i25_{RVi}	s14_{RVs}	0.012368
i26_{RVi}	s14_{RVs}	0.0146339
i27_{RVi}	s14_{RVs}	0.012368
i28_{RVi}	s14_{RVs}	0.0135003
i29_{RVi}	s14_{RVs}	0.012368
i30_{RVi}	s14_{RVs}	0.012368
s1_{RVs}	s14_{RVs}	0.011237
s2_{RVs}	s14_{RVs}	0.00222947
s3_{RVs}	s14_{RVs}	0.00222808
s4_{RVs}	s14_{RVs}	0.00111282
s5_{RVs}	s14_{RVs}	0.00896409
s6_{RVs}	s14_{RVs}	0
s7_{RVs}	s14_{RVs}	0.00111282
s8_{RVs}	s14_{RVs}	0.00559273
s9_{RVs}	s14_{RVs}	0.00111282
s10_{RVs}	s14_{RVs}	0.011237
s11_{RVs}	s14_{RVs}	0.00222808
s12_{RVs}	s14_{RVs}	0.011237
s13_{RVs}	s14_{RVs}	0.00222947
i1_{RVi}	s15_{RVs}	0.00446925
i2_{RVi}	s15_{RVs}	0.00334616
i3_{RVi}	s15_{RVs}	0.00446414
i4_{RVi}	s15_{RVs}	0.00334616
i5_{RVi}	s15_{RVs}	0.00446414
i6_{RVi}	s15_{RVs}	0.00334616
i7_{RVi}	s15_{RVs}	0.00334616
i8_{RVi}	s15_{RVs}	0.00334616
i9_{RVi}	s15_{RVs}	0.00334616
i10_{RVi}	s15_{RVs}	0.00446414
i11_{RVi}	s15_{RVs}	0.00334616
i12_{RVi}	s15_{RVs}	0.00334616
i13_{RVi}	s15_{RVs}	0.00334616
i14_{RVi}	s15_{RVs}	0.00334616
i15_{RVi}	s15_{RVs}	0.00446925
i16_{RVi}	s15_{RVs}	0.00446414
i17_{RVi}	s15_{RVs}	0.00446414
i18_{RVi}	s15_{RVs}	0.00446414
i19_{RVi}	s15_{RVs}	0.00334616
i20_{RVi}	s15_{RVs}	0.00334616
i21_{RVi}	s15_{RVs}	0.00334616
i22_{RVi}	s15_{RVs}	0.00334616
i23_{RVi}	s15_{RVs}	0.00334616
i24_{RVi}	s15_{RVs}	0.00334616
i25_{RVi}	s15_{RVs}	0.00334616
i26_{RVi}	s15_{RVs}	0.00558344
i27_{RVi}	s15_{RVs}	0.00334616
i28_{RVi}	s15_{RVs}	0.00446414
i29_{RVi}	s15_{RVs}	0.00334616
i30_{RVi}	s15_{RVs}	0.00334616
s1_{RVs}	s15_{RVs}	0.00222947
s2_{RVs}	s15_{RVs}	0.011237
s3_{RVs}	s15_{RVs}	0.0112299
s4_{RVs}	s15_{RVs}	0.0100958
s5_{RVs}	s15_{RVs}	0.00222808
s6_{RVs}	s15_{RVs}	0.0112241
s7_{RVs}	s15_{RVs}	0.0100958
s8_{RVs}	s15_{RVs}	0.00782917
s9_{RVs}	s15_{RVs}	0.0100958
s10_{RVs}	s15_{RVs}	0.00222947
s11_{RVs}	s15_{RVs}	0.0112299
s12_{RVs}	s15_{RVs}	0.00222947
s13_{RVs}	s15_{RVs}	0.011237
s14_{RVs}	s15_{RVs}	0.0112241
i1_{RVi}	s16_{RVs}	0.011237
i2_{RVi}	s16_{RVs}	0.0100958
i3_{RVi}	s16_{RVs}	0.0112241
i4_{RVi}	s16_{RVs}	0.0100958
i5_{RVi}	s16_{RVs}	0.0112241
i6_{RVi}	s16_{RVs}	0.0100958
i7_{RVi}	s16_{RVs}	0.0100958
i8_{RVi}	s16_{RVs}	0.0100958
i9_{RVi}	s16_{RVs}	0.0100958
i10_{RVi}	s16_{RVs}	0.0112241
i11_{RVi}	s16_{RVs}	0.0100958
i12_{RVi}	s16_{RVs}	0.0100958
i13_{RVi}	s16_{RVs}	0.0100958
i14_{RVi}	s16_{RVs}	0.0100958
i15_{RVi}	s16_{RVs}	0.011237
i16_{RVi}	s16_{RVs}	0.0112241
i17_{RVi}	s16_{RVs}	0.0112241
i18_{RVi}	s16_{RVs}	0.0112241
i19_{RVi}	s16_{RVs}	0.0100958
i20_{RVi}	s16_{RVs}	0.0100958
i21_{RVi}	s16_{RVs}	0.0100958
i22_{RVi}	s16_{RVs}	0.0100958
i23_{RVi}	s16_{RVs}	0.0100958
i24_{RVi}	s16_{RVs}	0.0100958
i25_{RVi}	s16_{RVs}	0.0100958
i26_{RVi}	s16_{RVs}	0.0123537
i27_{RVi}	s16_{RVs}	0.0100958
i28_{RVi}	s16_{RVs}	0.0112241
i29_{RVi}	s16_{RVs}	0.0100958
i30_{RVi}	s16_{RVs}	0.0100958
s1_{RVs}	s16_{RVs}	0.00896876
s2_{RVs}	s16_{RVs}	0
s3_{RVs}	s16_{RVs}	0.00223062
s4_{RVs}	s16_{RVs}	0.00111408
s5_{RVs}	s16_{RVs}	0.0089744
s6_{RVs}	s16_{RVs}	0.00222947
s7_{RVs}	s16_{RVs}	0.00111408
s8_{RVs}	s16_{RVs}	0.00559914
s9_{RVs}	s16_{RVs}	0.00111408
s10_{RVs}	s16_{RVs}	0.00896876
s11_{RVs}	s16_{RVs}	0.00223062
s12_{RVs}	s16_{RVs}	0.00896876
s13_{RVs}	s16_{RVs}	0
s14_{RVs}	s16_{RVs}	0.00222947
s15_{RVs}	s16_{RVs}	0.011237
i1_{RVi}	s17_{RVs}	0.0123823
i2_{RVi}	s17_{RVs}	0.011237
i3_{RVi}	s17_{RVs}	0.012368
i4_{RVi}	s17_{RVs}	0.011237
i5_{RVi}	s17_{RVs}	0.012368
i6_{RVi}	s17_{RVs}	0.011237
i7_{RVi}	s17_{RVs}	0.011237
i8_{RVi}	s17_{RVs}	0.011237
i9_{RVi}	s17_{RVs}	0.011237
i10_{RVi}	s17_{RVs}	0.012368
i11_{RVi}	s17_{RVs}	0.011237
i12_{RVi}	s17_{RVs}	0.011237
i13_{RVi}	s17_{RVs}	0.011237
i14_{RVi}	s17_{RVs}	0.011237
i15_{RVi}	s17_{RVs}	0.0123823
i16_{RVi}	s17_{RVs}	0.012368
i17_{RVi}	s17_{RVs}	0.012368
i18_{RVi}	s17_{RVs}	0.012368
i19_{RVi}	s17_{RVs}	0.011237
i20_{RVi}	s17_{RVs}	0.011237
i21_{RVi}	s17_{RVs}	0.011237
i22_{RVi}	s17_{RVs}	0.011237
i23_{RVi}	s17_{RVs}	0.011237
i24_{RVi}	s17_{RVs}	0.011237
i25_{RVi}	s17_{RVs}	0.011237
i26_{RVi}	s17_{RVs}	0.0135003
i27_{RVi}	s17_{RVs}	0.011237
i28_{RVi}	s17_{RVs}	0.012368
i29_{RVi}	s17_{RVs}	0.011237
i30_{RVi}	s17_{RVs}	0.011237
s1_{RVs}	s17_{RVs}	0.0101074
s2_{RVs}	s17_{RVs}	0.00111408
s3_{RVs}	s17_{RVs}	0.00111339
s4_{RVs}	s17_{RVs}	0
s5_{RVs}	s17_{RVs}	0.00783899
s6_{RVs}	s17_{RVs}	0.00111282
s7_{RVs}	s17_{RVs}	0
s8_{RVs}	s17_{RVs}	0.00447156
s9_{RVs}	s17_{RVs}	0
s10_{RVs}	s17_{RVs}	0.0101074
s11_{RVs}	s17_{RVs}	0.00111339
s12_{RVs}	s17_{RVs}	0.0101074
s13_{RVs}	s17_{RVs}	0.00111408
s14_{RVs}	s17_{RVs}	0.00111282
s15_{RVs}	s17_{RVs}	0.0100958
s16_{RVs}	s17_{RVs}	0.00111408
i1_{RVi}	s18_{RVs}	0.0123823
i2_{RVi}	s18_{RVs}	0.011237
i3_{RVi}	s18_{RVs}	0.012368
i4_{RVi}	s18_{RVs}	0.011237
i5_{RVi}	s18_{RVs}	0.012368
i6_{RVi}	s18_{RVs}	0.011237
i7_{RVi}	s18_{RVs}	0.011237
i8_{RVi}	s18_{RVs}	0.011237
i9_{RVi}	s18_{RVs}	0.011237
i10_{RVi}	s18_{RVs}	0.012368
i11_{RVi}	s18_{RVs}	0.011237
i12_{RVi}	s18_{RVs}	0.011237
i13_{RVi}	s18_{RVs}	0.011237
i14_{RVi}	s18_{RVs}	0.011237
i15_{RVi}	s18_{RVs}	0.0123823
i16_{RVi}	s18_{RVs}	0.012368
i17_{RVi}	s18_{RVs}	0.012368
i18_{RVi}	s18_{RVs}	0.012368
i19_{RVi}	s18_{RVs}	0.011237
i20_{RVi}	s18_{RVs}	0.011237
i21_{RVi}	s18_{RVs}	0.011237
i22_{RVi}	s18_{RVs}	0.011237
i23_{RVi}	s18_{RVs}	0.011237
i24_{RVi}	s18_{RVs}	0.011237
i25_{RVi}	s18_{RVs}	0.011237
i26_{RVi}	s18_{RVs}	0.0135003
i27_{RVi}	s18_{RVs}	0.011237
i28_{RVi}	s18_{RVs}	0.012368
i29_{RVi}	s18_{RVs}	0.011237
i30_{RVi}	s18_{RVs}	0.011237
s1_{RVs}	s18_{RVs}	0.0101074
s2_{RVs}	s18_{RVs}	0.00111408
s3_{RVs}	s18_{RVs}	0.00111339
s4_{RVs}	s18_{RVs}	0
s5_{RVs}	s18_{RVs}	0.00783899
s6_{RVs}	s18_{RVs}	0.00111282
s7_{RVs}	s18_{RVs}	0
s8_{RVs}	s18_{RVs}	0.00447156
s9_{RVs}	s18_{RVs}	0
s10_{RVs}	s18_{RVs}	0.0101074
s11_{RVs}	s18_{RVs}	0.00111339
s12_{RVs}	s18_{RVs}	0.0101074
s13_{RVs}	s18_{RVs}	0.00111408
s14_{RVs}	s18_{RVs}	0.00111282
s15_{RVs}	s18_{RVs}	0.0100958
s16_{RVs}	s18_{RVs}	0.00111408
s17_{RVs}	s18_{RVs}	0
i1_{RVi}	s19_{RVs}	0.013523
i2_{RVi}	s19_{RVs}	0.0123745
i3_{RVi}	s19_{RVs}	0.0135073
i4_{RVi}	s19_{RVs}	0.0123745
i5_{RVi}	s19_{RVs}	0.0135073
i6_{RVi}	s19_{RVs}	0.0123745
i7_{RVi}	s19_{RVs}	0.0123745
i8_{RVi}	s19_{RVs}	0.0123745
i9_{RVi}	s19_{RVs}	0.0123745
i10_{RVi}	s19_{RVs}	0.0135073
i11_{RVi}	s19_{RVs}	0.0123745
i12_{RVi}	s19_{RVs}	0.0123745
i13_{RVi}	s19_{RVs}	0.0123745
i14_{RVi}	s19_{RVs}	0.0123745
i15_{RVi}	s19_{RVs}	0.013523
i16_{RVi}	s19_{RVs}	0.0135073
i17_{RVi}	s19_{RVs}	0.0135073
i18_{RVi}	s19_{RVs}	0.0135073
i19_{RVi}	s19_{RVs}	0.0123745
i20_{RVi}	s19_{RVs}	0.0123745
i21_{RVi}	s19_{RVs}	0.0123745
i22_{RVi}	s19_{RVs}	0.0123745
i23_{RVi}	s19_{RVs}	0.0123745
i24_{RVi}	s19_{RVs}	0.0123745
i25_{RVi}	s19_{RVs}	0.0123745
i26_{RVi}	s19_{RVs}	0.0146415
i27_{RVi}	s19_{RVs}	0.0123745
i28_{RVi}	s19_{RVs}	0.0135073
i29_{RVi}	s19_{RVs}	0.0123745
i30_{RVi}	s19_{RVs}	0.0123745
s1_{RVs}	s19_{RVs}	0.0112429
s2_{RVs}	s19_{RVs}	0.00223062
s3_{RVs}	s19_{RVs}	0
s4_{RVs}	s19_{RVs}	0.00111339
s5_{RVs}	s19_{RVs}	0.00896876
s6_{RVs}	s19_{RVs}	0.00222808
s7_{RVs}	s19_{RVs}	0.00111339
s8_{RVs}	s19_{RVs}	0.00334998
s9_{RVs}	s19_{RVs}	0.00111339
s10_{RVs}	s19_{RVs}	0.0112429
s11_{RVs}	s19_{RVs}	0
s12_{RVs}	s19_{RVs}	0.0112429
s13_{RVs}	s19_{RVs}	0.00223062
s14_{RVs}	s19_{RVs}	0.00222808
s15_{RVs}	s19_{RVs}	0.0112299
s16_{RVs}	s19_{RVs}	0.00223062
s17_{RVs}	s19_{RVs}	0.00111339
s18_{RVs}	s19_{RVs}	0.00111339
i1_{RVi}	s20_{RVs}	0.00446925
i2_{RVi}	s20_{RVs}	0.00334616
i3_{RVi}	s20_{RVs}	0.00446414
i4_{RVi}	s20_{RVs}	0.00334616
i5_{RVi}	s20_{RVs}	0.00446414
i6_{RVi}	s20_{RVs}	0.00334616
i7_{RVi}	s20_{RVs}	0.00334616
i8_{RVi}	s20_{RVs}	0.00334616
i9_{RVi}	s20_{RVs}	0.00334616
i10_{RVi}	s20_{RVs}	0.00446414
i11_{RVi}	s20_{RVs}	0.00334616
i12_{RVi}	s20_{RVs}	0.00334616
i13_{RVi}	s20_{RVs}	0.00334616
i14_{RVi}	s20_{RVs}	0.00334616
i15_{RVi}	s20_{RVs}	0.00446925
i16_{RVi}	s20_{RVs}	0.00446414
i17_{RVi}	s20_{RVs}	0.00446414
i18_{RVi}	s20_{RVs}	0.00446414
i19_{RVi}	s20_{RVs}	0.00334616
i20_{RVi}	s20_{RVs}	0.00334616
i21_{RVi}	s20_{RVs}	0.00334616
i22_{RVi}	s20_{RVs}	0.00334616
i23_{RVi}	s20_{RVs}	0.00334616
i24_{RVi}	s20_{RVs}	0.00334616
i25_{RVi}	s20_{RVs}	0.00334616
i26_{RVi}	s20_{RVs}	0.00558344
i27_{RVi}	s20_{RVs}	0.00334616
i28_{RVi}	s20_{RVs}	0.00446414
i29_{RVi}	s20_{RVs}	0.00334616
i30_{RVi}	s20_{RVs}	0.00334616
s1_{RVs}	s20_{RVs}	0.00222947
s2_{RVs}	s20_{RVs}	0.011237
s3_{RVs}	s20_{RVs}	0.0112299
s4_{RVs}	s20_{RVs}	0.0100958
s5_{RVs}	s20_{RVs}	0.00222808
s6_{RVs}	s20_{RVs}	0.0112241
s7_{RVs}	s20_{RVs}	0.0100958
s8_{RVs}	s20_{RVs}	0.00782917
s9_{RVs}	s20_{RVs}	0.0100958
s10_{RVs}	s20_{RVs}	0.00222947
s11_{RVs}	s20_{RVs}	0.0112299
s12_{RVs}	s20_{RVs}	0.00222947
s13_{RVs}	s20_{RVs}	0.011237
s14_{RVs}	s20_{RVs}	0.0112241
s15_{RVs}	s20_{RVs}	0
s16_{RVs}	s20_{RVs}	0.011237
s17_{RVs}	s20_{RVs}	0.0100958
s18_{RVs}	s20_{RVs}	0.0100958
s19_{RVs}	s20_{RVs}	0.0112299
i1_{RVi}	s21_{RVs}	0.0146662
i2_{RVi}	s21_{RVs}	0.0135144
i3_{RVi}	s21_{RVs}	0.0146492
i4_{RVi}	s21_{RVs}	0.0135144
i5_{RVi}	s21_{RVs}	0.0146492
i6_{RVi}	s21_{RVs}	0.0135144
i7_{RVi}	s21_{RVs}	0.0135144
i8_{RVi}	s21_{RVs}	0.0135144
i9_{RVi}	s21_{RVs}	0.0135144
i10_{RVi}	s21_{RVs}	0.0146492
i11_{RVi}	s21_{RVs}	0.0135144
i12_{RVi}	s21_{RVs}	0.0135144
i13_{RVi}	s21_{RVs}	0.0135144
i14_{RVi}	s21_{RVs}	0.0135144
i15_{RVi}	s21_{RVs}	0.0146662
i16_{RVi}	s21_{RVs}	0.0146492
i17_{RVi}	s21_{RVs}	0.0146492
i18_{RVi}	s21_{RVs}	0.0146492
i19_{RVi}	s21_{RVs}	0.0135144
i20_{RVi}	s21_{RVs}	0.0135144
i21_{RVi}	s21_{RVs}	0.0135144
i22_{RVi}	s21_{RVs}	0.0135144
i23_{RVi}	s21_{RVs}	0.0135144
i24_{RVi}	s21_{RVs}	0.0135144
i25_{RVi}	s21_{RVs}	0.0135144
i26_{RVi}	s21_{RVs}	0.0157854
i27_{RVi}	s21_{RVs}	0.0135144
i28_{RVi}	s21_{RVs}	0.0146492
i29_{RVi}	s21_{RVs}	0.0135144
i30_{RVi}	s21_{RVs}	0.0135144
s1_{RVs}	s21_{RVs}	0.0123809
s2_{RVs}	s21_{RVs}	0.00334962
s3_{RVs}	s21_{RVs}	0.00334753
s4_{RVs}	s21_{RVs}	0.00222923
s5_{RVs}	s21_{RVs}	0.010101
s6_{RVs}	s21_{RVs}	0.0033458
s7_{RVs}	s21_{RVs}	0.00222923
s8_{RVs}	s21_{RVs}	0.00672219
s9_{RVs}	s21_{RVs}	0.00222923
s10_{RVs}	s21_{RVs}	0.0123809
s11_{RVs}	s21_{RVs}	0.00334753
s12_{RVs}	s21_{RVs}	0.0123809
s13_{RVs}	s21_{RVs}	0.00334962
s14_{RVs}	s21_{RVs}	0.0033458
s15_{RVs}	s21_{RVs}	0.0123666
s16_{RVs}	s21_{RVs}	0.00334962
s17_{RVs}	s21_{RVs}	0.00222923
s18_{RVs}	s21_{RVs}	0.00222923
s19_{RVs}	s21_{RVs}	0.00334753
s20_{RVs}	s21_{RVs}	0.0123666
i1_{RVi}	s22_{RVs}	0.0123823
i2_{RVi}	s22_{RVs}	0.011237
i3_{RVi}	s22_{RVs}	0.012368
i4_{RVi}	s22_{RVs}	0.011237
i5_{RVi}	s22_{RVs}	0.012368
i6_{RVi}	s22_{RVs}	0.011237
i7_{RVi}	s22_{RVs}	0.011237
i8_{RVi}	s22_{RVs}	0.011237
i9_{RVi}	s22_{RVs}	0.011237
i10_{RVi}	s22_{RVs}	0.012368
i11_{RVi}	s22_{RVs}	0.011237
i12_{RVi}	s22_{RVs}	0.011237
i13_{RVi}	s22_{RVs}	0.011237
i14_{RVi}	s22_{RVs}	0.011237
i15_{RVi}	s22_{RVs}	0.0123823
i16_{RVi}	s22_{RVs}	0.012368
i17_{RVi}	s22_{RVs}	0.012368
i18_{RVi}	s22_{RVs}	0.012368
i19_{RVi}	s22_{RVs}	0.011237
i20_{RVi}	s22_{RVs}	0.011237
i21_{RVi}	s22_{RVs}	0.011237
i22_{RVi}	s22_{RVs}	0.011237
i23_{RVi}	s22_{RVs}	0.011237
i24_{RVi}	s22_{RVs}	0.011237
i25_{RVi}	s22_{RVs}	0.011237
i26_{RVi}	s22_{RVs}	0.0135003
i27_{RVi}	s22_{RVs}	0.011237
i28_{RVi}	s22_{RVs}	0.012368
i29_{RVi}	s22_{RVs}	0.011237
i30_{RVi}	s22_{RVs}	0.011237
s1_{RVs}	s22_{RVs}	0.0101074
s2_{RVs}	s22_{RVs}	0.00111408
s3_{RVs}	s22_{RVs}	0.00111339
s4_{RVs}	s22_{RVs}	0
s5_{RVs}	s22_{RVs}	0.00783899
s6_{RVs}	s22_{RVs}	0.00111282
s7_{RVs}	s22_{RVs}	0
s8_{RVs}	s22_{RVs}	0.00447156
s9_{RVs}	s22_{RVs}	0
s10_{RVs}	s22_{RVs}	0.0101074
s11_{RVs}	s22_{RVs}	0.00111339
s12_{RVs}	s22_{RVs}	0.0101074
s13_{RVs}	s22_{RVs}	0.00111408
s14_{RVs}	s22_{RVs}	0.00111282
s15_{RVs}	s22_{RVs}	0.0100958
s16_{RVs}	s22_{RVs}	0.00111408
s17_{RVs}	s22_{RVs}	0
s18_{RVs}	s22_{RVs}	0
s19_{RVs}	s22_{RVs}	0.00111339
s20_{RVs}	s22_{RVs}	0.0100958
s21_{RVs}	s22_{RVs}	0.00222923
i1_{RVi}	s23_{RVs}	0.0135159
i2_{RVi}	s23_{RVs}	0.012368
i3_{RVi}	s23_{RVs}	0.0135003
i4_{RVi}	s23_{RVs}	0.012368
i5_{RVi}	s23_{RVs}	0.0135003
i6_{RVi}	s23_{RVs}	0.012368
i7_{RVi}	s23_{RVs}	0.012368
i8_{RVi}	s23_{RVs}	0.012368
i9_{RVi}	s23_{RVs}	0.012368
i10_{RVi}	s23_{RVs}	0.0135003
i11_{RVi}	s23_{RVs}	0.012368
i12_{RVi}	s23_{RVs}	0.012368
i13_{RVi}	s23_{RVs}	0.012368
i14_{RVi}	s23_{RVs}	0.012368
i15_{RVi}	s23_{RVs}	0.0135159
i16_{RVi}	s23_{RVs}	0.0135003
i17_{RVi}	s23_{RVs}	0.0135003
i18_{RVi}	s23_{RVs}	0.0135003
i19_{RVi}	s23_{RVs}	0.012368
i20_{RVi}	s23_{RVs}	0.012368
i21_{RVi}	s23_{RVs}	0.012368
i22_{RVi}	s23_{RVs}	0.012368
i23_{RVi}	s23_{RVs}	0.012368
i24_{RVi}	s23_{RVs}	0.012368
i25_{RVi}	s23_{RVs}	0.012368
i26_{RVi}	s23_{RVs}	0.0146339
i27_{RVi}	s23_{RVs}	0.012368
i28_{RVi}	s23_{RVs}	0.0135003
i29_{RVi}	s23_{RVs}	0.012368
i30_{RVi}	s23_{RVs}	0.012368
s1_{RVs}	s23_{RVs}	0.011237
s2_{RVs}	s23_{RVs}	0.00222947
s3_{RVs}	s23_{RVs}	0.00222808
s4_{RVs}	s23_{RVs}	0.00111282
s5_{RVs}	s23_{RVs}	0.00896409
s6_{RVs}	s23_{RVs}	0.00222693
s7_{RVs}	s23_{RVs}	0.00111282
s8_{RVs}	s23_{RVs}	0.00559273
s9_{RVs}	s23_{RVs}	0.00111282
s10_{RVs}	s23_{RVs}	0.011237
s11_{RVs}	s23_{RVs}	0.00222808
s12_{RVs}	s23_{RVs}	0.011237
s13_{RVs}	s23_{RVs}	0.00222947
s14_{RVs}	s23_{RVs}	0.00222693
s15_{RVs}	s23_{RVs}	0.0112241
s16_{RVs}	s23_{RVs}	0.00222947
s17_{RVs}	s23_{RVs}	0.00111282
s18_{RVs}	s23_{RVs}	0.00111282
s19_{RVs}	s23_{RVs}	0.00222808
s20_{RVs}	s23_{RVs}	0.0112241
s21_{RVs}	s23_{RVs}	0.0033458
s22_{RVs}	s23_{RVs}	0.00111282
i1_{RVi}	s24_{RVs}	0.013523
i2_{RVi}	s24_{RVs}	0.0123745
i3_{RVi}	s24_{RVs}	0.0135073
i4_{RVi}	s24_{RVs}	0.0123745
i5_{RVi}	s24_{RVs}	0.0135073
i6_{RVi}	s24_{RVs}	0.0123745
i7_{RVi}	s24_{RVs}	0.0123745
i8_{RVi}	s24_{RVs}	0.0123745
i9_{RVi}	s24_{RVs}	0.0123745
i10_{RVi}	s24_{RVs}	0.0135073
i11_{RVi}	s24_{RVs}	0.0123745
i12_{RVi}	s24_{RVs}	0.0123745
i13_{RVi}	s24_{RVs}	0.0123745
i14_{RVi}	s24_{RVs}	0.0123745
i15_{RVi}	s24_{RVs}	0.013523
i16_{RVi}	s24_{RVs}	0.0135073
i17_{RVi}	s24_{RVs}	0.0135073
i18_{RVi}	s24_{RVs}	0.0135073
i19_{RVi}	s24_{RVs}	0.0123745
i20_{RVi}	s24_{RVs}	0.0123745
i21_{RVi}	s24_{RVs}	0.0123745
i22_{RVi}	s24_{RVs}	0.0123745
i23_{RVi}	s24_{RVs}	0.0123745
i24_{RVi}	s24_{RVs}	0.0123745
i25_{RVi}	s24_{RVs}	0.0123745
i26_{RVi}	s24_{RVs}	0.0146415
i27_{RVi}	s24_{RVs}	0.0123745
i28_{RVi}	s24_{RVs}	0.0135073
i29_{RVi}	s24_{RVs}	0.0123745
i30_{RVi}	s24_{RVs}	0.0123745
s1_{RVs}	s24_{RVs}	0.0112429
s2_{RVs}	s24_{RVs}	0.00223062
s3_{RVs}	s24_{RVs}	0
s4_{RVs}	s24_{RVs}	0.00111339
s5_{RVs}	s24_{RVs}	0.00896876
s6_{RVs}	s24_{RVs}	0.00222808
s7_{RVs}	s24_{RVs}	0.00111339
s8_{RVs}	s24_{RVs}	0.00334998
s9_{RVs}	s24_{RVs}	0.00111339
s10_{RVs}	s24_{RVs}	0.0112429
s11_{RVs}	s24_{RVs}	0
s12_{RVs}	s24_{RVs}	0.0112429
s13_{RVs}	s24_{RVs}	0.00223062
s14_{RVs}	s24_{RVs}	0.00222808
s15_{RVs}	s24_{RVs}	0.0112299
s16_{RVs}	s24_{RVs}	0.00223062
s17_{RVs}	s24_{RVs}	0.00111339
s18_{RVs}	s24_{RVs}	0.00111339
s19_{RVs}	s24_{RVs}	0
s20_{RVs}	s24_{RVs}	0.0112299
s21_{RVs}	s24_{RVs}	0.00334753
s22_{RVs}	s24_{RVs}	0.00111339
s23_{RVs}	s24_{RVs}	0.00222808
i1_{RVi}	s25_{RVs}	0.00222947
i2_{RVi}	s25_{RVs}	0.00111282
i3_{RVi}	s25_{RVs}	0.00222693
i4_{RVi}	s25_{RVs}	0.00111282
i5_{RVi}	s25_{RVs}	0.00222693
i6_{RVi}	s25_{RVs}	0.00111282
i7_{RVi}	s25_{RVs}	0.00111282
i8_{RVi}	s25_{RVs}	0.00111282
i9_{RVi}	s25_{RVs}	0.00111282
i10_{RVi}	s25_{RVs}	0.00222693
i11_{RVi}	s25_{RVs}	0.00111282
i12_{RVi}	s25_{RVs}	0.00111282
i13_{RVi}	s25_{RVs}	0.00111282
i14_{RVi}	s25_{RVs}	0.00111282
i15_{RVi}	s25_{RVs}	0.00222947
i16_{RVi}	s25_{RVs}	0.00222693
i17_{RVi}	s25_{RVs}	0.00222693
i18_{RVi}	s25_{RVs}	0.00222693
i19_{RVi}	s25_{RVs}	0.00111282
i20_{RVi}	s25_{RVs}	0.00111282
i21_{RVi}	s25_{RVs}	0.00111282
i22_{RVi}	s25_{RVs}	0.00111282
i23_{RVi}	s25_{RVs}	0.00111282
i24_{RVi}	s25_{RVs}	0.00111282
i25_{RVi}	s25_{RVs}	0.00111282
i26_{RVi}	s25_{RVs}	0.00334234
i27_{RVi}	s25_{RVs}	0.00111282
i28_{RVi}	s25_{RVs}	0.00222693
i29_{RVi}	s25_{RVs}	0.00111282
i30_{RVi}	s25_{RVs}	0.00111282
s1_{RVs}	s25_{RVs}	0
s2_{RVs}	s25_{RVs}	0.00896876
s3_{RVs}	s25_{RVs}	0.0112429
s4_{RVs}	s25_{RVs}	0.0101074
s5_{RVs}	s25_{RVs}	0.00223062
s6_{RVs}	s25_{RVs}	0.011237
s7_{RVs}	s25_{RVs}	0.0101074
s8_{RVs}	s25_{RVs}	0.00783815
s9_{RVs}	s25_{RVs}	0.0101074
s10_{RVs}	s25_{RVs}	0
s11_{RVs}	s25_{RVs}	0.0112429
s12_{RVs}	s25_{RVs}	0
s13_{RVs}	s25_{RVs}	0.00896876
s14_{RVs}	s25_{RVs}	0.011237
s15_{RVs}	s25_{RVs}	0.00222947
s16_{RVs}	s25_{RVs}	0.00896876
s17_{RVs}	s25_{RVs}	0.0101074
s18_{RVs}	s25_{RVs}	0.0101074
s19_{RVs}	s25_{RVs}	0.0112429
s20_{RVs}	s25_{RVs}	0.00222947
s21_{RVs}	s25_{RVs}	0.0123809
s22_{RVs}	s25_{RVs}	0.0101074
s23_{RVs}	s25_{RVs}	0.011237
s24_{RVs}	s25_{RVs}	0.0112429
i1_{RVi}	s26_{RVs}	0.00447156
i2_{RVi}	s26_{RVs}	0.00334789
i3_{RVi}	s26_{RVs}	0.00446646
i4_{RVi}	s26_{RVs}	0.00334789
i5_{RVi}	s26_{RVs}	0.00446646
i6_{RVi}	s26_{RVs}	0.00334789
i7_{RVi}	s26_{RVs}	0.00334789
i8_{RVi}	s26_{RVs}	0.00334789
i9_{RVi}	s26_{RVs}	0.00334789
i10_{RVi}	s26_{RVs}	0.00446646
i11_{RVi}	s26_{RVs}	0.00334789
i12_{RVi}	s26_{RVs}	0.00334789
i13_{RVi}	s26_{RVs}	0.00334789
i14_{RVi}	s26_{RVs}	0.00334789
i15_{RVi}	s26_{RVs}	0.00447156
i16_{RVi}	s26_{RVs}	0.00446646
i17_{RVi}	s26_{RVs}	0.00446646
i18_{RVi}	s26_{RVs}	0.00446646
i19_{RVi}	s26_{RVs}	0.00334789
i20_{RVi}	s26_{RVs}	0.00334789
i21_{RVi}	s26_{RVs}	0.00334789
i22_{RVi}	s26_{RVs}	0.00334789
i23_{RVi}	s26_{RVs}	0.00334789
i24_{RVi}	s26_{RVs}	0.00334789
i25_{RVi}	s26_{RVs}	0.00334789
i26_{RVi}	s26_{RVs}	0.00558633
i27_{RVi}	s26_{RVs}	0.00334789
i28_{RVi}	s26_{RVs}	0.00446646
i29_{RVi}	s26_{RVs}	0.00334789
i30_{RVi}	s26_{RVs}	0.00334789
s1_{RVs}	s26_{RVs}	0.00223062
s2_{RVs}	s26_{RVs}	0.0112429
s3_{RVs}	s26_{RVs}	0.0112358
s4_{RVs}	s26_{RVs}	0.010101
s5_{RVs}	s26_{RVs}	0.00222923
s6_{RVs}	s26_{RVs}	0.0112299
s7_{RVs}	s26_{RVs}	0.010101
s8_{RVs}	s26_{RVs}	0.00783323
s9_{RVs}	s26_{RVs}	0.010101
s10_{RVs}	s26_{RVs}	0.00223062
s11_{RVs}	s26_{RVs}	0.0112358
s12_{RVs}	s26_{RVs}	0.00223062
s13_{RVs}	s26_{RVs}	0.0112429
s14_{RVs}	s26_{RVs}	0.0112299
s15_{RVs}	s26_{RVs}	0.00222808
s16_{RVs}	s26_{RVs}	0.0112429
s17_{RVs}	s26_{RVs}	0.010101
s18_{RVs}	s26_{RVs}	0.010101
s19_{RVs}	s26_{RVs}	0.0112358
s20_{RVs}	s26_{RVs}	0.00222808
s21_{RVs}	s26_{RVs}	0.0123731
s22_{RVs}	s26_{RVs}	0.010101
s23_{RVs}	s26_{RVs}	0.0112299
s24_{RVs}	s26_{RVs}	0.0112358
s25_{RVs}	s26_{RVs}	0.00223062
i1_{RVi}	s27_{RVs}	0.0169336
i2_{RVi}	s27_{RVs}	0.0157771
i3_{RVi}	s27_{RVs}	0.016914
i4_{RVi}	s27_{RVs}	0.0157771
i5_{RVi}	s27_{RVs}	0.016914
i6_{RVi}	s27_{RVs}	0.0157771
i7_{RVi}	s27_{RVs}	0.0157771
i8_{RVi}	s27_{RVs}	0.0157771
i9_{RVi}	s27_{RVs}	0.0157771
i10_{RVi}	s27_{RVs}	0.016914
i11_{RVi}	s27_{RVs}	0.0157771
i12_{RVi}	s27_{RVs}	0.0157771
i13_{RVi}	s27_{RVs}	0.0157771
i14_{RVi}	s27_{RVs}	0.0157771
i15_{RVi}	s27_{RVs}	0.0169336
i16_{RVi}	s27_{RVs}	0.016914
i17_{RVi}	s27_{RVs}	0.016914
i18_{RVi}	s27_{RVs}	0.016914
i19_{RVi}	s27_{RVs}	0.0157771
i20_{RVi}	s27_{RVs}	0.0157771
i21_{RVi}	s27_{RVs}	0.0157771
i22_{RVi}	s27_{RVs}	0.0157771
i23_{RVi}	s27_{RVs}	0.0157771
i24_{RVi}	s27_{RVs}	0.0157771
i25_{RVi}	s27_{RVs}	0.0157771
i26_{RVi}	s27_{RVs}	0.0180522
i27_{RVi}	s27_{RVs}	0.0157771
i28_{RVi}	s27_{RVs}	0.016914
i29_{RVi}	s27_{RVs}	0.0157771
i30_{RVi}	s27_{RVs}	0.0157771
s1_{RVs}	s27_{RVs}	0.0146415
s2_{RVs}	s27_{RVs}	0.00558633
s3_{RVs}	s27_{RVs}	0.00558284
s4_{RVs}	s27_{RVs}	0.00446136
s5_{RVs}	s27_{RVs}	0.0123537
s6_{RVs}	s27_{RVs}	0.00557995
s7_{RVs}	s27_{RVs}	0.00446136
s8_{RVs}	s27_{RVs}	0.00896876
s9_{RVs}	s27_{RVs}	0.00446136
s10_{RVs}	s27_{RVs}	0.0146415
s11_{RVs}	s27_{RVs}	0.00558284
s12_{RVs}	s27_{RVs}	0.0146415
s13_{RVs}	s27_{RVs}	0.00558633
s14_{RVs}	s27_{RVs}	0.00557995
s15_{RVs}	s27_{RVs}	0.0146246
s16_{RVs}	s27_{RVs}	0.00558633
s17_{RVs}	s27_{RVs}	0.00446136
s18_{RVs}	s27_{RVs}	0.00446136
s19_{RVs}	s27_{RVs}	0.00558284
s20_{RVs}	s27_{RVs}	0.0146246
s21_{RVs}	s27_{RVs}	0.0067068
s22_{RVs}	s27_{RVs}	0.00446136
s23_{RVs}	s27_{RVs}	0.00557995
s24_{RVs}	s27_{RVs}	0.00558284
s25_{RVs}	s27_{RVs}	0.0146415
s26_{RVs}	s27_{RVs}	0.0146323
i1_{RVi}	s28_{RVs}	0.013523
i2_{RVi}	s28_{RVs}	0.0123745
i3_{RVi}	s28_{RVs}	0.0135073
i4_{RVi}	s28_{RVs}	0.0123745
i5_{RVi}	s28_{RVs}	0.0135073
i6_{RVi}	s28_{RVs}	0.0123745
i7_{RVi}	s28_{RVs}	0.0123745
i8_{RVi}	s28_{RVs}	0.0123745
i9_{RVi}	s28_{RVs}	0.0123745
i10_{RVi}	s28_{RVs}	0.0135073
i11_{RVi}	s28_{RVs}	0.0123745
i12_{RVi}	s28_{RVs}	0.0123745
i13_{RVi}	s28_{RVs}	0.0123745
i14_{RVi}	s28_{RVs}	0.0123745
i15_{RVi}	s28_{RVs}	0.013523
i16_{RVi}	s28_{RVs}	0.0135073
i17_{RVi}	s28_{RVs}	0.0135073
i18_{RVi}	s28_{RVs}	0.0135073
i19_{RVi}	s28_{RVs}	0.0123745
i20_{RVi}	s28_{RVs}	0.0123745
i21_{RVi}	s28_{RVs}	0.0123745
i22_{RVi}	s28_{RVs}	0.0123745
i23_{RVi}	s28_{RVs}	0.0123745
i24_{RVi}	s28_{RVs}	0.0123745
i25_{RVi}	s28_{RVs}	0.0123745
i26_{RVi}	s28_{RVs}	0.0146415
i27_{RVi}	s28_{RVs}	0.0123745
i28_{RVi}	s28_{RVs}	0.0135073
i29_{RVi}	s28_{RVs}	0.0123745
i30_{RVi}	s28_{RVs}	0.0123745
s1_{RVs}	s28_{RVs}	0.0112429
s2_{RVs}	s28_{RVs}	0.00223062
s3_{RVs}	s28_{RVs}	0
s4_{RVs}	s28_{RVs}	0.00111339
s5_{RVs}	s28_{RVs}	0.00896876
s6_{RVs}	s28_{RVs}	0.00222808
s7_{RVs}	s28_{RVs}	0.00111339
s8_{RVs}	s28_{RVs}	0.00334998
s9_{RVs}	s28_{RVs}	0.00111339
s10_{RVs}	s28_{RVs}	0.0112429
s11_{RVs}	s28_{RVs}	0
s12_{RVs}	s28_{RVs}	0.0112429
s13_{RVs}	s28_{RVs}	0.00223062
s14_{RVs}	s28_{RVs}	0.00222808
s15_{RVs}	s28_{RVs}	0.0112299
s16_{RVs}	s28_{RVs}	0.00223062
s17_{RVs}	s28_{RVs}	0.00111339
s18_{RVs}	s28_{RVs}	0.00111339
s19_{RVs}	s28_{RVs}	0
s20_{RVs}	s28_{RVs}	0.0112299
s21_{RVs}	s28_{RVs}	0.00334753
s22_{RVs}	s28_{RVs}	0.00111339
s23_{RVs}	s28_{RVs}	0.00222808
s24_{RVs}	s28_{RVs}	0
s25_{RVs}	s28_{RVs}	0.0112429
s26_{RVs}	s28_{RVs}	0.0112358
s27_{RVs}	s28_{RVs}	0.00558284
i1_{RVi}	s29_{RVs}	0.00334998
i2_{RVi}	s29_{RVs}	0.00222947
i3_{RVi}	s29_{RVs}	0.00334616
i4_{RVi}	s29_{RVs}	0.00222947
i5_{RVi}	s29_{RVs}	0.00334616
i6_{RVi}	s29_{RVs}	0.00222947
i7_{RVi}	s29_{RVs}	0.00222947
i8_{RVi}	s29_{RVs}	0.00222947
i9_{RVi}	s29_{RVs}	0.00222947
i10_{RVi}	s29_{RVs}	0.00334616
i11_{RVi}	s29_{RVs}	0.00222947
i12_{RVi}	s29_{RVs}	0.00222947
i13_{RVi}	s29_{RVs}	0.00222947
i14_{RVi}	s29_{RVs}	0.00222947
i15_{RVi}	s29_{RVs}	0.00334998
i16_{RVi}	s29_{RVs}	0.00334616
i17_{RVi}	s29_{RVs}	0.00334616
i18_{RVi}	s29_{RVs}	0.00334616
i19_{RVi}	s29_{RVs}	0.00222947
i20_{RVi}	s29_{RVs}	0.00222947
i21_{RVi}	s29_{RVs}	0.00222947
i22_{RVi}	s29_{RVs}	0.00222947
i23_{RVi}	s29_{RVs}	0.00222947
i24_{RVi}	s29_{RVs}	0.00222947
i25_{RVi}	s29_{RVs}	0.00222947
i26_{RVi}	s29_{RVs}	0.00446414
i27_{RVi}	s29_{RVs}	0.00222947
i28_{RVi}	s29_{RVs}	0.00334616
i29_{RVi}	s29_{RVs}	0.00222947
i30_{RVi}	s29_{RVs}	0.00222947
s1_{RVs}	s29_{RVs}	0.00111408
s2_{RVs}	s29_{RVs}	0.0101074
s3_{RVs}	s29_{RVs}	0.0123888
s4_{RVs}	s29_{RVs}	0.01125
s5_{RVs}	s29_{RVs}	0.00335171
s6_{RVs}	s29_{RVs}	0.0123823
s7_{RVs}	s29_{RVs}	0.01125
s8_{RVs}	s29_{RVs}	0.00897343
s9_{RVs}	s29_{RVs}	0.01125
s10_{RVs}	s29_{RVs}	0.00111408
s11_{RVs}	s29_{RVs}	0.0123888
s12_{RVs}	s29_{RVs}	0.00111408
s13_{RVs}	s29_{RVs}	0.0101074
s14_{RVs}	s29_{RVs}	0.0123823
s15_{RVs}	s29_{RVs}	0.00334998
s16_{RVs}	s29_{RVs}	0.0101074
s17_{RVs}	s29_{RVs}	0.01125
s18_{RVs}	s29_{RVs}	0.01125
s19_{RVs}	s29_{RVs}	0.0123888
s20_{RVs}	s29_{RVs}	0.00334998
s21_{RVs}	s29_{RVs}	0.0135301
s22_{RVs}	s29_{RVs}	0.01125
s23_{RVs}	s29_{RVs}	0.0123823
s24_{RVs}	s29_{RVs}	0.0123888
s25_{RVs}	s29_{RVs}	0.00111408
s26_{RVs}	s29_{RVs}	0.00335171
s27_{RVs}	s29_{RVs}	0.0157954
s28_{RVs}	s29_{RVs}	0.0123888
i1_{RVi}	s30_{RVs}	0.0169622
i2_{RVi}	s30_{RVs}	0.0158037
i3_{RVi}	s30_{RVs}	0.0169425
i4_{RVi}	s30_{RVs}	0.0158037
i5_{RVi}	s30_{RVs}	0.0169425
i6_{RVi}	s30_{RVs}	0.0158037
i7_{RVi}	s30_{RVs}	0.0158037
i8_{RVi}	s30_{RVs}	0.0158037
i9_{RVi}	s30_{RVs}	0.0158037
i10_{RVi}	s30_{RVs}	0.0169425
i11_{RVi}	s30_{RVs}	0.0158037
i12_{RVi}	s30_{RVs}	0.0158037
i13_{RVi}	s30_{RVs}	0.0158037
i14_{RVi}	s30_{RVs}	0.0158037
i15_{RVi}	s30_{RVs}	0.0169622
i16_{RVi}	s30_{RVs}	0.0169425
i17_{RVi}	s30_{RVs}	0.0169425
i18_{RVi}	s30_{RVs}	0.0169425
i19_{RVi}	s30_{RVs}	0.0158037
i20_{RVi}	s30_{RVs}	0.0158037
i21_{RVi}	s30_{RVs}	0.0158037
i22_{RVi}	s30_{RVs}	0.0158037
i23_{RVi}	s30_{RVs}	0.0158037
i24_{RVi}	s30_{RVs}	0.0158037
i25_{RVi}	s30_{RVs}	0.0158037
i26_{RVi}	s30_{RVs}	0.0180826
i27_{RVi}	s30_{RVs}	0.0158037
i28_{RVi}	s30_{RVs}	0.0169425
i29_{RVi}	s30_{RVs}	0.0158037
i30_{RVi}	s30_{RVs}	0.0158037
s1_{RVs}	s30_{RVs}	0.0146662
s2_{RVs}	s30_{RVs}	0.00559563
s3_{RVs}	s30_{RVs}	0.00559213
s4_{RVs}	s30_{RVs}	0.00446877
s5_{RVs}	s30_{RVs}	0.0123745
s6_{RVs}	s30_{RVs}	0.00558923
s7_{RVs}	s30_{RVs}	0.00446877
s8_{RVs}	s30_{RVs}	0.00898376
s9_{RVs}	s30_{RVs}	0.00446877
s10_{RVs}	s30_{RVs}	0.0146662
s11_{RVs}	s30_{RVs}	0.00559213
s12_{RVs}	s30_{RVs}	0.0146662
s13_{RVs}	s30_{RVs}	0.00559563
s14_{RVs}	s30_{RVs}	0.00558923
s15_{RVs}	s30_{RVs}	0.0146492
s16_{RVs}	s30_{RVs}	0.00559563
s17_{RVs}	s30_{RVs}	0.00446877
s18_{RVs}	s30_{RVs}	0.00446877
s19_{RVs}	s30_{RVs}	0.00559213
s20_{RVs}	s30_{RVs}	0.0146492
s21_{RVs}	s30_{RVs}	0.00671797
s22_{RVs}	s30_{RVs}	0.00446877
s23_{RVs}	s30_{RVs}	0.00558923
s24_{RVs}	s30_{RVs}	0.00559213
s25_{RVs}	s30_{RVs}	0.0146662
s26_{RVs}	s30_{RVs}	0.0146569
s27_{RVs}	s30_{RVs}	0.00896312
s28_{RVs}	s30_{RVs}	0.00559213
s29_{RVs}	s30_{RVs}	0.015822
i1_{RVi}	s31_{RVs}	0.013523
i2_{RVi}	s31_{RVs}	0.0123745
i3_{RVi}	s31_{RVs}	0.0135073
i4_{RVi}	s31_{RVs}	0.0123745
i5_{RVi}	s31_{RVs}	0.0135073
i6_{RVi}	s31_{RVs}	0.0123745
i7_{RVi}	s31_{RVs}	0.0123745
i8_{RVi}	s31_{RVs}	0.0123745
i9_{RVi}	s31_{RVs}	0.0123745
i10_{RVi}	s31_{RVs}	0.0135073
i11_{RVi}	s31_{RVs}	0.0123745
i12_{RVi}	s31_{RVs}	0.0123745
i13_{RVi}	s31_{RVs}	0.0123745
i14_{RVi}	s31_{RVs}	0.0123745
i15_{RVi}	s31_{RVs}	0.013523
i16_{RVi}	s31_{RVs}	0.0135073
i17_{RVi}	s31_{RVs}	0.0135073
i18_{RVi}	s31_{RVs}	0.0135073
i19_{RVi}	s31_{RVs}	0.0123745
i20_{RVi}	s31_{RVs}	0.0123745
i21_{RVi}	s31_{RVs}	0.0123745
i22_{RVi}	s31_{RVs}	0.0123745
i23_{RVi}	s31_{RVs}	0.0123745
i24_{RVi}	s31_{RVs}	0.0123745
i25_{RVi}	s31_{RVs}	0.0123745
i26_{RVi}	s31_{RVs}	0.0146415
i27_{RVi}	s31_{RVs}	0.0123745
i28_{RVi}	s31_{RVs}	0.0135073
i29_{RVi}	s31_{RVs}	0.0123745
i30_{RVi}	s31_{RVs}	0.0123745
s1_{RVs}	s31_{RVs}	0.0112429
s2_{RVs}	s31_{RVs}	0.00223062
s3_{RVs}	s31_{RVs}	0
s4_{RVs}	s31_{RVs}	0.00111339
s5_{RVs}	s31_{RVs}	0.00896876
s6_{RVs}	s31_{RVs}	0.00222808
s7_{RVs}	s31_{RVs}	0.00111339
s8_{RVs}	s31_{RVs}	0.00334998
s9_{RVs}	s31_{RVs}	0.00111339
s10_{RVs}	s31_{RVs}	0.0112429
s11_{RVs}	s31_{RVs}	0
s12_{RVs}	s31_{RVs}	0.0112429
s13_{RVs}	s31_{RVs}	0.00223062
s14_{RVs}	s31_{RVs}	0.00222808
s15_{RVs}	s31_{RVs}	0.0112299
s16_{RVs}	s31_{RVs}	0.00223062
s17_{RVs}	s31_{RVs}	0.00111339
s18_{RVs}	s31_{RVs}	0.00111339
s19_{RVs}	s31_{RVs}	0
s20_{RVs}	s31_{RVs}	0.0112299
s21_{RVs}	s31_{RVs}	0.00334753
s22_{RVs}	s31_{RVs}	0.00111339
s23_{RVs}	s31_{RVs}	0.00222808
s24_{RVs}	s31_{RVs}	0
s25_{RVs}	s31_{RVs}	0.0112429
s26_{RVs}	s31_{RVs}	0.0112358
s27_{RVs}	s31_{RVs}	0.00558284
s28_{RVs}	s31_{RVs}	0
s29_{RVs}	s31_{RVs}	0.0123888
s30_{RVs}	s31_{RVs}	0.00559213
i1_{RVi}	s32_{RVs}	0.0146755
i2_{RVi}	s32_{RVs}	0.013523
i3_{RVi}	s32_{RVs}	0.0146585
i4_{RVi}	s32_{RVs}	0.013523
i5_{RVi}	s32_{RVs}	0.0146585
i6_{RVi}	s32_{RVs}	0.013523
i7_{RVi}	s32_{RVs}	0.013523
i8_{RVi}	s32_{RVs}	0.013523
i9_{RVi}	s32_{RVs}	0.013523
i10_{RVi}	s32_{RVs}	0.0146585
i11_{RVi}	s32_{RVs}	0.013523
i12_{RVi}	s32_{RVs}	0.013523
i13_{RVi}	s32_{RVs}	0.013523
i14_{RVi}	s32_{RVs}	0.013523
i15_{RVi}	s32_{RVs}	0.0146755
i16_{RVi}	s32_{RVs}	0.0146585
i17_{RVi}	s32_{RVs}	0.0146585
i18_{RVi}	s32_{RVs}	0.0146585
i19_{RVi}	s32_{RVs}	0.013523
i20_{RVi}	s32_{RVs}	0.013523
i21_{RVi}	s32_{RVs}	0.013523
i22_{RVi}	s32_{RVs}	0.013523
i23_{RVi}	s32_{RVs}	0.013523
i24_{RVi}	s32_{RVs}	0.013523
i25_{RVi}	s32_{RVs}	0.013523
i26_{RVi}	s32_{RVs}	0.0157954
i27_{RVi}	s32_{RVs}	0.013523
i28_{RVi}	s32_{RVs}	0.0146585
i29_{RVi}	s32_{RVs}	0.013523
i30_{RVi}	s32_{RVs}	0.013523
s1_{RVs}	s32_{RVs}	0.0123888
s2_{RVs}	s32_{RVs}	0.00335171
s3_{RVs}	s32_{RVs}	0.00334962
s4_{RVs}	s32_{RVs}	0.00223062
s5_{RVs}	s32_{RVs}	0.0101074
s6_{RVs}	s32_{RVs}	0.00334789
s7_{RVs}	s32_{RVs}	0.00223062
s8_{RVs}	s32_{RVs}	0.00672641
s9_{RVs}	s32_{RVs}	0.00223062
s10_{RVs}	s32_{RVs}	0.0123888
s11_{RVs}	s32_{RVs}	0.00334962
s12_{RVs}	s32_{RVs}	0.0123888
s13_{RVs}	s32_{RVs}	0.00335171
s14_{RVs}	s32_{RVs}	0.00334789
s15_{RVs}	s32_{RVs}	0.0123745
s16_{RVs}	s32_{RVs}	0.00335171
s17_{RVs}	s32_{RVs}	0.00223062
s18_{RVs}	s32_{RVs}	0.00223062
s19_{RVs}	s32_{RVs}	0.00334962
s20_{RVs}	s32_{RVs}	0.0123745
s21_{RVs}	s32_{RVs}	0.00447109
s22_{RVs}	s32_{RVs}	0.00223062
s23_{RVs}	s32_{RVs}	0.00334789
s24_{RVs}	s32_{RVs}	0.00334962
s25_{RVs}	s32_{RVs}	0.0123888
s26_{RVs}	s32_{RVs}	0.0123809
s27_{RVs}	s32_{RVs}	0.006711
s28_{RVs}	s32_{RVs}	0.00334962
s29_{RVs}	s32_{RVs}	0.0135386
s30_{RVs}	s32_{RVs}	0.00672219
s31_{RVs}	s32_{RVs}	0.00334962
i1_{RVi}	s33_{RVs}	0.013523
i2_{RVi}	s33_{RVs}	0.0123745
i3_{RVi}	s33_{RVs}	0.0135073
i4_{RVi}	s33_{RVs}	0.0123745
i5_{RVi}	s33_{RVs}	0.0135073
i6_{RVi}	s33_{RVs}	0.0123745
i7_{RVi}	s33_{RVs}	0.0123745
i8_{RVi}	s33_{RVs}	0.0123745
i9_{RVi}	s33_{RVs}	0.0123745
i10_{RVi}	s33_{RVs}	0.0135073
i11_{RVi}	s33_{RVs}	0.0123745
i12_{RVi}	s33_{RVs}	0.0123745
i13_{RVi}	s33_{RVs}	0.0123745
i14_{RVi}	s33_{RVs}	0.0123745
i15_{RVi}	s33_{RVs}	0.013523
i16_{RVi}	s33_{RVs}	0.0135073
i17_{RVi}	s33_{RVs}	0.0135073
i18_{RVi}	s33_{RVs}	0.0135073
i19_{RVi}	s33_{RVs}	0.0123745
i20_{RVi}	s33_{RVs}	0.0123745
i21_{RVi}	s33_{RVs}	0.0123745
i22_{RVi}	s33_{RVs}	0.0123745
i23_{RVi}	s33_{RVs}	0.0123745
i24_{RVi}	s33_{RVs}	0.0123745
i25_{RVi}	s33_{RVs}	0.0123745
i26_{RVi}	s33_{RVs}	0.0146415
i27_{RVi}	s33_{RVs}	0.0123745
i28_{RVi}	s33_{RVs}	0.0135073
i29_{RVi}	s33_{RVs}	0.0123745
i30_{RVi}	s33_{RVs}	0.0123745
s1_{RVs}	s33_{RVs}	0.0112429
s2_{RVs}	s33_{RVs}	0.00223062
s3_{RVs}	s33_{RVs}	0.00222923
s4_{RVs}	s33_{RVs}	0.00111339
s5_{RVs}	s33_{RVs}	0.00896876
s6_{RVs}	s33_{RVs}	0.00222808
s7_{RVs}	s33_{RVs}	0.00111339
s8_{RVs}	s33_{RVs}	0.00559563
s9_{RVs}	s33_{RVs}	0.00111339
s10_{RVs}	s33_{RVs}	0.0112429
s11_{RVs}	s33_{RVs}	0.00222923
s12_{RVs}	s33_{RVs}	0.0112429
s13_{RVs}	s33_{RVs}	0.00223062
s14_{RVs}	s33_{RVs}	0.00222808
s15_{RVs}	s33_{RVs}	0.0112299
s16_{RVs}	s33_{RVs}	0.00223062
s17_{RVs}	s33_{RVs}	0.00111339
s18_{RVs}	s33_{RVs}	0.00111339
s19_{RVs}	s33_{RVs}	0.00222923
s20_{RVs}	s33_{RVs}	0.0112299
s21_{RVs}	s33_{RVs}	0.00334753
s22_{RVs}	s33_{RVs}	0.00111339
s23_{RVs}	s33_{RVs}	0.00222808
s24_{RVs}	s33_{RVs}	0.00222923
s25_{RVs}	s33_{RVs}	0.0112429
s26_{RVs}	s33_{RVs}	0.0112358
s27_{RVs}	s33_{RVs}	0.00558284
s28_{RVs}	s33_{RVs}	0.00222923
s29_{RVs}	s33_{RVs}	0.0123888
s30_{RVs}	s33_{RVs}	0.00559213
s31_{RVs}	s33_{RVs}	0.00222923
s32_{RVs}	s33_{RVs}	0.00334962
i1_{RVi}	s34_{RVs}	0.0123823
i2_{RVi}	s34_{RVs}	0.011237
i3_{RVi}	s34_{RVs}	0.012368
i4_{RVi}	s34_{RVs}	0.011237
i5_{RVi}	s34_{RVs}	0.012368
i6_{RVi}	s34_{RVs}	0.011237
i7_{RVi}	s34_{RVs}	0.011237
i8_{RVi}	s34_{RVs}	0.011237
i9_{RVi}	s34_{RVs}	0.011237
i10_{RVi}	s34_{RVs}	0.012368
i11_{RVi}	s34_{RVs}	0.011237
i12_{RVi}	s34_{RVs}	0.011237
i13_{RVi}	s34_{RVs}	0.011237
i14_{RVi}	s34_{RVs}	0.011237
i15_{RVi}	s34_{RVs}	0.0123823
i16_{RVi}	s34_{RVs}	0.012368
i17_{RVi}	s34_{RVs}	0.012368
i18_{RVi}	s34_{RVs}	0.012368
i19_{RVi}	s34_{RVs}	0.011237
i20_{RVi}	s34_{RVs}	0.011237
i21_{RVi}	s34_{RVs}	0.011237
i22_{RVi}	s34_{RVs}	0.011237
i23_{RVi}	s34_{RVs}	0.011237
i24_{RVi}	s34_{RVs}	0.011237
i25_{RVi}	s34_{RVs}	0.011237
i26_{RVi}	s34_{RVs}	0.0135003
i27_{RVi}	s34_{RVs}	0.011237
i28_{RVi}	s34_{RVs}	0.012368
i29_{RVi}	s34_{RVs}	0.011237
i30_{RVi}	s34_{RVs}	0.011237
s1_{RVs}	s34_{RVs}	0.0101074
s2_{RVs}	s34_{RVs}	0.00111408
s3_{RVs}	s34_{RVs}	0.00111339
s4_{RVs}	s34_{RVs}	0
s5_{RVs}	s34_{RVs}	0.00783899
s6_{RVs}	s34_{RVs}	0.00111282
s7_{RVs}	s34_{RVs}	0
s8_{RVs}	s34_{RVs}	0.00447156
s9_{RVs}	s34_{RVs}	0
s10_{RVs}	s34_{RVs}	0.0101074
s11_{RVs}	s34_{RVs}	0.00111339
s12_{RVs}	s34_{RVs}	0.0101074
s13_{RVs}	s34_{RVs}	0.00111408
s14_{RVs}	s34_{RVs}	0.00111282
s15_{RVs}	s34_{RVs}	0.0100958
s16_{RVs}	s34_{RVs}	0.00111408
[truncated: 347 more rows]

## Sheet: Caption
The list of pairwise genetic distances between individual quasispecies within primary granuloma sample (RVs) and the P1 CA6944 virus stock (RVi).
The number of base substitutions per site from between RVi (i1-i30) and RVs (s1-s39) sequences are shown. Analyses were conducted using the Maximum Composite Likelihood model [1]. The analysis involved 69 nucleotide sequences. Codon positions included were 1st+2nd+3rd. All positions containing gaps and missing data were eliminated. There were a total of 899 positions in the final dataset. Evoluti…
1. Tamura K., Nei M., and Kumar S. (2004). Prospects for inferring very large phylogenies by using the neighbor-joining method. Proceedings of the National Academy of Sciences (USA) 101:11030-11035.
2. Kumar S., Stecher G., and Tamura K. (2016). MEGA7: Molecular Evolutionary Genetics Analysis version 7.0 for bigger datasets.Molecular Biology and Evolution 33:1870-1874.
