# Supplementary material for: Infectious vaccine-derived rubella viruses emerge, persist, and evolve in cutaneous granulomas of children with primary immunodeficiencies
Source: PLoS Pathog. 2019 Oct 28;15(10):e1008080. doi: 10.1371/journal.ppat.1008080 (PMC6837625; doi:10.1371/journal.ppat.1008080)
Supplement: S5 Data — Data for each gene are located in a separate sheet. (XLSX) [file ppat.1008080.s010.xlsx]

## Sheet: S2 Data C
	Cumulative		Per Codon
codon	syn	nonsyn	syn	nonsyn	aa
1	0	0	0	0	M
2	0	0	0	0	A
3	0	0.17	0	0.17	S
4	0	0.17	0	0	T
5	0	0.17	0	0	T
6	0	0.17	0	0	P
7	0.33	0.17	0.33	0	I
8	0.67	0.17	0.33	0	T
9	0.67	0.17	0	0	M
10	0.67	0.17	0	0	E
11	0.67	0.17	0	0	D
12	0.67	0.17	0	0	L
13	0.67	0.17	0	0	Q
14	0.67	0.17	0	0	K
15	0.67	0.17	0	0	A
16	0.67	0.17	0	0	L
17	0.67	0.17	0	0	E
18	0.67	0.33	0	0.17	T
19	0.67	0.33	0	0	Q
20	0.67	0.33	0	0	S
21	0.67	0.5	0	0.17	R
22	0.83	0.83	0.17	0.33	A
23	1	0.83	0.17	0	L
24	1	0.83	0	0	R
25	1	1	0	0.17	A
26	1	1	0	0	E
27	1	1	0	0	L
28	1	1.17	0	0.17	A
29	1	1.17	0	0	A
30	1	1.17	0	0	G
31	1	1.33	0	0.17	A
32	1	1.67	0	0.33	S
33	1	1.67	0	0	Q
34	1.17	1.83	0.17	0.17	S
35	1.17	1.83	0	0	R
36	1.17	1.83	0	0	R
37	1.17	1.83	0	0	P
38	1.17	2	0	0.17	R
39	1.17	2	0	0	P
40	1.17	2	0	0	P
41	1.17	2	0	0	R
42	1.17	2.17	0	0.17	Q
43	1.33	2.17	0.17	0	R
44	1.33	2.17	0	0	D
45	1.33	2.17	0	0	S
46	1.33	2.17	0	0	S
47	1.33	2.17	0	0	T
48	1.33	2.33	0	0.17	T
49	1.5	2.33	0.17	0	G
50	2	2.33	0.5	0	D
51	2	2.33	0	0	D
52	2	2.33	0	0	S
53	2	2.5	0	0.17	G
54	2	2.5	0	0	R
55	2	2.5	0	0	D
56	2	2.67	0	0.17	S
57	2.17	2.67	0.17	0	G
58	2.17	2.67	0	0	G
59	2.17	2.67	0	0	P
60	2.33	2.67	0.17	0	R
61	2.33	2.67	0	0	R
62	2.33	2.67	0	0	R
63	2.33	2.67	0	0	R
64	2.33	2.67	0	0	G
65	2.5	2.67	0.17	0	N
66	2.5	2.67	0	0	R
67	2.5	2.67	0	0	G
68	2.5	2.67	0	0	R
69	2.5	2.67	0	0	G
70	2.5	2.83	0	0.17	Q
71	2.67	3	0.17	0.17	R
72	2.67	3	0	0	R
73	2.67	3	0	0	D
74	2.67	3	0	0	W
75	2.67	3	0	0	S
76	2.67	3	0	0	R
77	2.67	3	0	0	A
78	2.83	3	0.17	0	P
79	2.83	3	0	0	P
80	2.83	3	0	0	P
81	2.83	3	0	0	P
82	2.83	3	0	0	E
83	2.83	3	0	0	E
84	2.83	3	0	0	R
85	2.83	3	0	0	Q
86	2.83	3	0	0	E
87	3.17	3	0.33	0	S
88	3.17	3	0	0	R
89	3.17	3	0	0	S
90	3.17	3	0	0	Q
91	3.17	3	0	0	T
92	3.17	3	0	0	P
93	3.17	3	0	0	A
94	3.17	3	0	0	P
95	3.17	3.17	0	0.17	K
96	3.33	3.33	0.17	0.17	P
97	3.33	3.67	0	0.33	S
98	3.33	3.67	0	0	R
99	3.33	3.67	0	0	A
100	3.33	3.67	0	0	P
101	3.5	3.67	0.17	0	P
102	3.67	3.67	0.17	0	Q
103	3.67	3.67	0	0	Q
104	3.67	3.67	0	0	P
105	3.67	3.67	0	0	Q
106	3.83	3.67	0.17	0	P
107	3.83	3.67	0	0	P
108	4	3.67	0.17	0	R
109	4	3.67	0	0	M
110	4	3.67	0	0	Q
111	4	3.83	0	0.17	T
112	4	3.83	0	0	G
113	4	3.83	0	0	R
114	4	3.83	0	0	G
115	4	3.83	0	0	G
116	4.17	3.83	0.17	0	S
117	4.17	3.83	0	0	A
118	4.17	4	0	0.17	P
119	4.17	4.17	0	0.17	R
120	4.33	4.17	0.17	0	P
121	4.33	4.17	0	0	E
122	4.33	4.33	0	0.17	L
123	4.33	4.33	0	0	G
124	4.33	4.5	0	0.17	P
125	4.5	4.67	0.17	0.17	P
126	4.5	4.67	0	0	T
127	4.5	4.67	0	0	N
128	4.5	4.67	0	0	P
129	4.5	4.67	0	0	F
130	4.5	4.67	0	0	Q
131	4.5	4.67	0	0	A
132	4.5	4.67	0	0	A
133	4.5	4.67	0	0	V
134	4.5	4.67	0	0	A
135	4.5	4.67	0	0	R
136	4.5	4.67	0	0	G
137	4.67	4.67	0.17	0	L
138	4.67	4.67	0	0	R
139	4.83	4.67	0.17	0	P
140	5	4.67	0.17	0	P
141	5	5	0	0.33	L
142	5.17	5	0.17	0	H
143	5.33	5	0.17	0	D
144	5.33	5.17	0	0.17	P
145	5.33	5.5	0	0.33	D
146	5.5	5.67	0.17	0.17	T
147	5.5	5.67	0	0	E
148	5.5	5.67	0	0	A
149	5.5	5.67	0	0	P
150	5.83	5.67	0.33	0	T
151	5.83	5.67	0	0	E
152	5.83	5.67	0	0	A
153	6	5.67	0.17	0	C
154	6	5.67	0	0	V
155	6	5.67	0	0	T
156	6	5.67	0	0	S
157	6	5.67	0	0	W
158	6	5.67	0	0	L
159	6	5.67	0	0	W
160	6	5.67	0	0	S
161	6.17	5.67	0.17	0	E
162	6.17	5.67	0	0	G
163	6.17	5.83	0	0.17	E
164	6.17	6	0	0.17	G
165	6.17	6	0	0	A
166	6.17	6.5	0	0.5	V
167	6.33	6.5	0.17	0	F
168	6.33	6.5	0	0	Y
169	6.33	6.5	0	0	R
170	6.5	6.5	0.17	0	V
171	6.5	6.5	0	0	D
172	6.5	6.5	0	0	L
173	6.67	6.5	0.17	0	H
174	6.67	6.5	0	0	F
175	6.83	6.5	0.17	0	T
176	6.83	6.5	0	0	N
177	6.83	6.5	0	0	L
178	6.83	6.5	0	0	G
179	6.83	6.5	0	0	T
180	7	6.5	0.17	0	P
181	7	6.5	0	0	P
182	7.83	6.5	0.83	0	L
183	7.83	6.5	0	0	D
184	7.83	6.67	0	0.17	E
185	7.83	6.67	0	0	D
186	7.83	6.67	0	0	G
187	8	6.83	0.17	0.17	R
188	8	6.83	0	0	W
189	8	6.83	0	0	D
190	8.17	6.83	0.17	0	P
191	8.17	6.83	0	0	A
192	8.33	6.83	0.17	0	L
193	8.33	6.83	0	0	M
194	8.33	6.83	0	0	Y
195	8.33	6.83	0	0	N
196	8.33	6.83	0	0	P
197	8.33	6.83	0	0	C
198	8.33	6.83	0	0	G
199	8.5	6.83	0.17	0	P
200	8.5	6.83	0	0	E
201	8.5	6.83	0	0	P
202	8.5	6.83	0	0	P
203	8.5	6.83	0	0	A
204	8.5	6.83	0	0	H
205	8.5	6.83	0	0	V
206	8.5	6.83	0	0	V
207	8.5	6.83	0	0	R
208	8.5	6.83	0	0	A
209	8.5	6.83	0	0	Y
210	8.5	6.83	0	0	N
211	8.5	6.83	0	0	Q
212	8.5	6.83	0	0	P
213	8.5	6.83	0	0	A
214	8.5	6.83	0	0	G
215	8.5	6.83	0	0	D
216	8.5	6.83	0	0	V
217	8.5	6.83	0	0	R
218	8.5	6.83	0	0	G
219	8.5	6.83	0	0	V
220	8.5	6.83	0	0	W
221	8.67	6.83	0.17	0	G
222	8.83	6.83	0.17	0	K
223	9	6.83	0.17	0	G
224	9	6.83	0	0	E
225	9	6.83	0	0	R
226	9	6.83	0	0	T
227	9	6.83	0	0	Y
228	9	7	0	0.17	A
229	9	7	0	0	E
230	9	7	0	0	Q
231	9	7	0	0	D
232	9	7	0	0	F
233	9	7	0	0	R
234	9	7.17	0	0.17	V
235	9	7.17	0	0	G
236	9	7.17	0	0	G
237	9	7.33	0	0.17	T
238	9	7.33	0	0	R
239	9	7.33	0	0	W
240	9.17	7.33	0.17	0	H
241	9.17	7.33	0	0	R
242	9.17	7.33	0	0	L
243	9.33	7.33	0.17	0	L
244	9.33	7.33	0	0	R
245	9.33	7.33	0	0	M
246	9.5	7.33	0.17	0	P
247	9.5	7.33	0	0	V
248	9.5	7.33	0	0	R
249	9.5	7.33	0	0	G
250	9.67	7.33	0.17	0	L
251	9.67	7.33	0	0	D
252	9.83	7.33	0.17	0	G
253	10	7.33	0.17	0	D
254	10.17	7.33	0.17	0	S
255	10.17	7.33	0	0	A
256	10.33	7.33	0.17	0	P
257	10.33	7.33	0	0	L
258	10.33	7.33	0	0	P
259	10.33	7.33	0	0	P
260	10.67	7.33	0.33	0	H
261	10.67	7.33	0	0	T
262	10.67	7.5	0	0.17	T
263	10.67	7.5	0	0	E
264	10.83	7.5	0.17	0	R
265	10.83	7.5	0	0	I
266	10.83	7.67	0	0.17	E
267	11	7.83	0.17	0.17	T
268	11	7.83	0	0	R
269	11	7.83	0	0	S
270	11	8	0	0.17	A
271	11	8	0	0	R
272	11	8	0	0	H
273	11	8	0	0	P
274	11	8	0	0	W
275	11	8	0	0	R
276	11.67	8	0.67	0	I
277	11.67	8	0	0	R
278	11.67	8	0	0	F
279	11.67	8	0	0	G
280	11.67	8	0	0	A
281	11.83	8	0.17	0	P
282	11.83	8	0	0	Q
283	12	8.17	0.17	0.17	A
284	12.17	8.17	0.17	0	F
285	12.17	8.17	0	0	L
286	12.33	8.33	0.17	0.17	A
287	12.33	8.33	0	0	G
288	12.33	8.33	0	0	L
289	12.33	8.33	0	0	L
290	12.33	8.33	0	0	L
291	12.33	8.33	0	0	A
292	12.33	8.33	0	0	A
293	13.17	8.33	0.83	0	V
294	13.17	8.33	0	0	A
295	13.17	8.5	0	0.17	V
296	13.17	8.5	0	0	G
297	13.17	8.5	0	0	T
298	13.17	8.5	0	0	A
299	13.17	8.5	0	0	R
300	13.17	8.5	0	0	A

## Sheet: S2 Data E1
	Cumulative		Per Codon
codon	syn	nonsyn	syn	nonsyn	aa
1	0	0.00 0.	00 0.	00 E
2	0	0	0	0	E
3	0	0	0	0	A
4	0.17	0	0.17	0	F
5	0.17	0	0	0	T
6	0.17	0	0	0	Y
7	0.17	0	0	0	L
8	0.17	0	0	0	C
9	0.17	0	0	0	T
10	0.33	0	0.17	0	A
11	0.33	0	0	0	P
12	0.33	0	0	0	G
13	0.33	0	0	0	C
14	0.5	0	0.17	0	A
15	0.5	0	0	0	T
16	0.5	0	0	0	Q
17	0.5	0	0	0	A
18	0.5	0	0	0	P
19	0.5	0	0	0	V
20	0.67	0	0.17	0	P
21	0.67	0	0	0	V
22	0.67	0	0	0	R
23	1.33	0	0.67	0	L
24	1.5	1	0.17	1	A
25	1.5	1.17	0	0.17	G
26	1.5	1.17	0	0	V
27	1.5	1.17	0	0	R
28	1.5	1.17	0	0	F
29	1.67	1.17	0.17	0	E
30	1.67	1.17	0	0	S
31	1.67	1.17	0	0	K
32	1.67	1.33	0	0.17	I
33	1.83	1.33	0.17	0	V
34	1.83	1.33	0	0	D
35	1.83	1.33	0	0	G
36	1.83	1.33	0	0	G
37	1.83	1.33	0	0	C
38	1.83	1.33	0	0	F
39	1.83	1.33	0	0	A
40	1.83	1.33	0	0	P
41	1.83	1.33	0	0	W
42	1.83	1.33	0	0	D
43	1.83	1.33	0	0	L
44	1.83	1.33	0	0	E
45	1.83	1.33	0	0	A
46	1.83	1.33	0	0	T
47	1.83	1.33	0	0	G
48	1.83	1.33	0	0	A
49	2	1.33	0.17	0	C
50	2	1.5	0	0.17	I
51	2.17	1.5	0.17	0	C
52	2.17	1.5	0	0	E
53	2.5	1.5	0.33	0	I
54	2.5	1.5	0	0	P
55	2.5	1.5	0	0	T
56	2.5	1.5	0	0	D
57	2.5	1.67	0	0.17	V
58	2.5	1.67	0	0	S
59	2.5	1.67	0	0	C
60	2.5	1.67	0	0	E
61	2.5	1.67	0	0	G
62	2.5	1.67	0	0	L
63	2.5	1.67	0	0	G
64	2.5	1.67	0	0	A
65	2.5	1.67	0	0	W
66	2.5	1.67	0	0	V
67	2.67	1.67	0.17	0	P
68	2.67	1.83	0	0.17	T
69	2.67	1.83	0	0	A
70	2.67	2	0	0.17	P
71	2.67	2	0	0	C
72	2.67	2	0	0	A
73	2.67	2	0	0	R
74	2.83	2	0.17	0	I
75	2.83	2	0	0	W
76	2.83	2	0	0	N
77	2.83	2	0	0	G
78	2.83	2	0	0	T
79	2.83	2	0	0	Q
80	2.83	2	0	0	R
81	2.83	2	0	0	A
82	2.83	2	0	0	C
83	3	2	0.17	0	T
84	3.17	2.83	0.17	0.83	F
85	3.17	2.83	0	0	W
86	3.17	2.83	0	0	A
87	3.33	2.83	0.17	0	V
88	3.33	2.83	0	0	N
89	3.33	2.83	0	0	A
90	3.33	2.83	0	0	Y
91	3.33	2.83	0	0	S
92	3.33	2.83	0	0	S
93	3.5	2.83	0.17	0	G
94	3.5	2.83	0	0	G
95	3.5	3	0	0.17	Y
96	3.5	3	0	0	A
97	3.5	3	0	0	Q
98	3.5	3	0	0	L
99	3.5	3	0	0	A
100	3.5	3	0	0	S
101	3.5	3	0	0	Y
102	3.5	3	0	0	F
103	3.5	3	0	0	N
104	3.5	3	0	0	P
105	3.5	3	0	0	G
106	3.5	3	0	0	G
107	3.5	3	0	0	S
108	3.5	3	0	0	Y
109	3.5	3	0	0	Y
110	3.5	3	0	0	K
111	3.67	3	0.17	0	Q
112	3.67	3	0	0	Y
113	3.67	3	0	0	H
114	3.67	3	0	0	P
115	3.83	3	0.17	0	T
116	3.83	3	0	0	A
117	3.83	3	0	0	C
118	3.83	3.17	0	0.17	E
119	3.83	3.17	0	0	V
120	3.83	3.17	0	0	E
121	3.83	3.17	0	0	P
122	3.83	3.17	0	0	A
123	4.17	3.17	0.33	0	F
124	4.17	3.17	0	0	G
125	4.17	3.17	0	0	H
126	4.17	3.17	0	0	S
127	4.17	3.17	0	0	D
128	4.17	3.17	0	0	A
129	4.17	3.17	0	0	A
130	4.17	3.17	0	0	C
131	4.17	3.17	0	0	W
132	4.33	3.17	0.17	0	G
133	4.5	3.17	0.17	0	F
134	4.5	3.17	0	0	P
135	4.83	3.17	0.33	0	T
136	4.83	3.17	0	0	D
137	4.83	3.33	0	0.17	T
138	4.83	3.33	0	0	V
139	4.83	3.33	0	0	M
140	4.83	3.33	0	0	S
141	4.83	3.33	0	0	V
142	4.83	3.33	0	0	F
143	4.83	3.33	0	0	A
144	4.83	3.33	0	0	L
145	4.83	3.33	0	0	A
146	4.83	3.33	0	0	S
147	4.83	3.33	0	0	Y
148	4.83	3.33	0	0	V
149	4.83	3.33	0	0	Q
150	4.83	3.33	0	0	H
151	5	3.33	0.17	0	P
152	5.17	3.5	0.17	0.17	H
153	5.17	3.5	0	0	K
154	5.17	3.5	0	0	T
155	5.17	3.5	0	0	V
156	5.17	3.5	0	0	R
157	5.17	3.5	0	0	V
158	5.17	3.67	0	0.17	K
159	5.17	3.67	0	0	F
160	5.17	3.67	0	0	H
161	5.17	3.67	0	0	T
162	5.17	3.67	0	0	E
163	5.17	3.67	0	0	T
164	5.17	3.67	0	0	R
165	5.17	3.67	0	0	T
166	5.17	3.67	0	0	V
167	5.17	3.67	0	0	W
168	5.17	3.67	0	0	Q
169	5.17	3.67	0	0	L
170	5.33	3.67	0.17	0	S
171	5.5	3.67	0.17	0	V
172	5.5	3.67	0	0	A
173	5.5	3.67	0	0	G
174	5.67	3.83	0.17	0.17	V
175	5.67	4	0	0.17	S
176	6	4	0.33	0	C
177	6.17	4	0.17	0	N
178	6.17	4	0	0	V
179	6.33	4	0.17	0	T
180	6.33	4	0	0	T
181	6.5	4	0.17	0	E
182	6.5	4	0	0	H
183	6.5	4	0	0	P
184	6.83	4	0.33	0	F
185	6.83	4	0	0	C
186	6.83	4	0	0	N
187	6.83	4	0	0	T
188	6.83	4	0	0	P
189	6.83	4	0	0	H
190	6.83	4	0	0	G
191	7	4	0.17	0	Q
192	7	4	0	0	L
193	7	4	0	0	E
194	7	4	0	0	V
195	7	4	0	0	Q
196	7	4	0	0	V
197	7	4	0	0	P
198	7	4	0	0	P
199	7	4	0	0	D
200	7	4	0	0	P
201	7	4	0	0	G
202	7	4	0	0	D
203	7	4	0	0	L
204	7	4	0	0	V
205	7	4	0	0	E
206	7	4	0	0	Y
207	7	4	0	0	I
208	7	4	0	0	M
209	7	4	0	0	N
210	7	4.17	0	0.17	H
211	7	4.17	0	0	T
212	7	4.17	0	0	G
213	7	4.17	0	0	N
214	7	4.17	0	0	Q
215	7	4.17	0	0	Q
216	7	4.17	0	0	S
217	7	4.17	0	0	R
218	7	4.17	0	0	W
219	7	4.17	0	0	G
220	7	4.17	0	0	L
221	7	4.17	0	0	G
222	7	4.17	0	0	S
223	7	4.17	0	0	P
224	7	4.17	0	0	N
225	7.17	4.17	0.17	0	C
226	7.17	4.17	0	0	H
227	7.17	4.17	0	0	G
228	7.17	4.17	0	0	P
229	7.17	4.17	0	0	D
230	7.17	4.17	0	0	W
231	7.17	4.17	0	0	A
232	7.17	4.17	0	0	S
233	7.17	4.17	0	0	P
234	7.17	4.17	0	0	V
235	7.17	4.17	0	0	C
236	7.17	4.17	0	0	Q
237	7.17	4.17	0	0	R
238	7.17	4.17	0	0	H
239	7.17	4.17	0	0	S
240	7.17	4.17	0	0	P
241	7.17	4.17	0	0	D
242	7.17	4.17	0	0	C
243	7.17	4.17	0	0	S
244	7.17	4.17	0	0	R
245	7.33	4.33	0.17	0.17	L
246	7.33	4.33	0	0	V
247	7.5	4.33	0.17	0	G
248	7.5	4.33	0	0	A
249	7.5	4.33	0	0	T
250	7.67	4.33	0.17	0	P
251	7.67	4.33	0	0	E
252	8	4.33	0.33	0	R
253	8.17	4.33	0.17	0	P
254	8.17	4.33	0	0	R
255	8.17	4.33	0	0	L
256	8.17	4.33	0	0	R
257	8.33	4.33	0.17	0	L
258	8.5	4.33	0.17	0	V
259	8.5	4.33	0	0	D
260	8.67	4.5	0.17	0.17	A
261	8.67	4.5	0	0	D
262	8.67	4.5	0	0	D
263	8.67	4.5	0	0	P
264	8.67	4.5	0	0	L
265	8.67	4.5	0	0	L
266	8.67	4.5	0	0	R
267	8.67	4.5	0	0	T
268	8.67	4.5	0	0	A
269	9	4.5	0.33	0	P
270	9.17	4.5	0.17	0	G
271	9.17	4.5	0	0	P
272	9.33	4.5	0.17	0	G
273	9.33	4.5	0	0	E
274	9.33	4.5	0	0	V
275	9.33	4.5	0	0	W
276	9.33	4.5	0	0	V
277	9.33	4.5	0	0	T
278	9.33	4.5	0	0	P
279	9.67	4.5	0.33	0	V
280	9.67	5	0	0.5	I
281	9.67	5	0	0	G
282	9.67	5.17	0	0.17	S
283	9.83	5.17	0.17	0	Q
284	9.83	5.17	0	0	A
285	9.83	5.17	0	0	R
286	10	5.17	0.17	0	K
287	10	5.17	0	0	C
288	10	5.17	0	0	G
289	10.17	5.17	0.17	0	L
290	10.17	5.17	0	0	H
291	10.17	5.17	0	0	I
292	10.33	5.17	0.17	0	R
293	10.33	5.17	0	0	A
294	10.33	5.17	0	0	G
295	10.33	5.17	0	0	P
296	10.33	5.17	0	0	Y
297	10.33	5.17	0	0	G
298	10.33	5.17	0	0	H
299	10.33	5.17	0	0	A
300	10.33	5.17	0	0	T
301	10.83	5.17	0.5	0	V
302	10.83	5.17	0	0	E
303	10.83	5.17	0	0	M
304	11	5.17	0.17	0	P
305	11	5.17	0	0	E
306	11	5.17	0	0	W
307	11	5.17	0	0	I
308	11	5.17	0	0	H
309	11	5.17	0	0	A
310	11.17	5.17	0.17	0	H
311	11.17	5.17	0	0	T
312	11.17	5.17	0	0	T
313	11.33	5.17	0.17	0	S
314	11.33	5.17	0	0	D
315	11.67	5.17	0.33	0	P
316	11.67	5.17	0	0	W
317	11.67	5.17	0	0	H
318	11.67	5.17	0	0	P
319	11.67	5.17	0	0	P
320	11.67	5.17	0	0	G
321	11.67	5.17	0	0	P
322	11.83	5.17	0.17	0	L
323	11.83	5.17	0	0	G
324	12	5.17	0.17	0	L
325	12	5.17	0	0	K
326	12.33	5.17	0.33	0	F
327	12.33	5.17	0	0	K
328	12.33	5.17	0	0	T
329	12.33	5.33	0	0.17	V
330	12.33	5.33	0	0	R
331	12.33	5.33	0	0	P
332	12.33	5.33	0	0	V
333	12.5	5.67	0.17	0.33	A
334	12.5	5.67	0	0	L
335	12.5	5.67	0	0	P
336	12.67	5.67	0.17	0	R
337	12.83	5.67	0.17	0	A
338	12.83	5.67	0	0	L
339	12.83	5.67	0	0	A
340	12.83	5.67	0	0	P
341	12.83	5.67	0	0	P
342	12.83	5.67	0	0	R
343	13	5.67	0.17	0	N
344	13	5.67	0	0	V
345	13	5.67	0	0	R
346	13	5.67	0	0	V
347	13	5.67	0	0	T
348	13	5.67	0	0	G
349	13	5.67	0	0	C
350	13	5.67	0	0	Y
351	13	6	0	0.33	Q
352	13	6	0	0	C
353	13.33	6	0.33	0	G
354	13.5	6	0.17	0	T
355	13.67	6	0.17	0	P
356	13.67	6	0	0	A
357	13.67	6	0	0	L
358	13.67	6	0	0	V
359	13.67	6	0	0	E
360	13.67	6	0	0	G
361	13.83	6.33	0.17	0.33	L
362	13.83	6.33	0	0	A
363	14	6.33	0.17	0	P
364	14	6.33	0	0	G
365	14.17	6.33	0.17	0	G
366	14.33	6.33	0.17	0	G
367	14.33	6.33	0	0	N
368	14.33	6.33	0	0	C
369	14.5	6.33	0.17	0	H
370	14.83	6.33	0.33	0	L
371	15	6.33	0.17	0	T
372	15.33	6.33	0.33	0	V
373	15.33	6.33	0	0	N
374	15.5	6.33	0.17	0	G
375	15.5	6.33	0	0	E
376	15.5	6.33	0	0	D
377	15.5	6.33	0	0	V
378	15.5	6.33	0	0	G
379	15.5	6.33	0	0	A
380	15.5	6.33	0	0	F
381	15.67	6.33	0.17	0	P
382	15.67	6.33	0	0	P
383	15.67	6.33	0	0	G
384	15.67	6.5	0	0.17	K
385	16	6.5	0.33	0	F
386	16	6.5	0	0	V
387	16	6.5	0	0	T
388	16	6.67	0	0.17	A
389	16	6.67	0	0	A
390	16	6.67	0	0	L
391	16.17	6.67	0.17	0	L
392	16.33	6.67	0.17	0	N
393	16.33	6.67	0	0	T
394	16.33	6.67	0	0	P
395	16.33	6.67	0	0	P
396	16.33	6.67	0	0	P
397	16.33	6.67	0	0	Y
398	16.33	6.67	0	0	Q
399	16.33	6.67	0	0	V
400	16.33	6.67	0	0	S
401	16.33	6.67	0	0	C
402	16.33	6.67	0	0	G
403	16.33	6.67	0	0	G
404	16.33	6.67	0	0	E
405	16.5	6.67	0.17	0	S
406	16.67	6.67	0.17	0	D
407	16.67	6.67	0	0	R
408	16.67	6.67	0	0	A
409	16.67	6.67	0	0	S
410	16.67	6.67	0	0	A
411	16.67	6.67	0	0	R
412	16.67	6.67	0	0	V
413	16.67	6.67	0	0	I
414	16.67	6.67	0	0	D
415	16.67	6.83	0	0.17	P
416	16.67	6.83	0	0	A
417	16.67	6.83	0	0	A
418	16.67	6.83	0	0	Q
419	16.83	6.83	0.17	0	S
420	16.83	6.83	0	0	F
421	16.83	6.83	0	0	T
422	16.83	6.83	0	0	G
423	16.83	6.83	0	0	V
424	16.83	6.83	0	0	V
425	16.83	6.83	0	0	Y
426	16.83	6.83	0	0	G
427	16.83	6.83	0	0	T
428	16.83	6.83	0	0	H
429	16.83	7	0	0.17	T
430	16.83	7	0	0	T
431	16.83	7	0	0	A
432	17	7	0.17	0	V
433	17.17	7	0.17	0	S
434	17.17	7	0	0	E
435	17.17	7	0	0	T
436	17.17	7	0	0	R
437	17.17	7.17	0	0.17	Q
438	17.17	7.17	0	0	T
439	17.17	7.17	0	0	W
440	17.17	7.33	0	0.17	A
441	17.17	7.33	0	0	E
442	17.17	7.33	0	0	W
443	17.33	7.33	0.17	0	A
444	17.5	7.5	0.17	0.17	A
445	17.5	7.67	0	0.17	A
446	17.5	7.67	0	0	H
447	17.5	7.67	0	0	W
448	17.5	7.67	0	0	W
449	17.67	7.67	0.17	0	Q
450	17.83	7.67	0.17	0	L
451	18	7.67	0.17	0	T
452	18	7.67	0	0	L
453	18	7.67	0	0	G
454	18.33	7.67	0.33	0	A
455	18.33	7.67	0	0	I
456	18.33	7.67	0	0	C
457	18.33	7.67	0	0	A
458	18.33	7.67	0	0	L
459	18.33	7.67	0	0	L
460	18.33	7.67	0	0	L
461	18.33	7.67	0	0	A
462	18.33	7.67	0	0	G
463	18.33	7.67	0	0	L
464	18.5	7.67	0.17	0	L
465	18.5	7.67	0	0	A
466	18.5	7.67	0	0	C
467	18.5	7.67	0	0	C
468	18.5	7.67	0	0	A
469	18.5	7.67	0	0	K
470	18.5	7.67	0	0	C
471	18.5	7.67	0	0	L
472	18.5	7.67	0	0	Y
473	18.5	7.67	0	0	Y
474	18.5	7.67	0	0	L
475	18.5	7.67	0	0	R
476	18.5	7.67	0	0	G
477	18.5	7.67	0	0	A
478	18.5	7.83	0	0.17	I
479	18.5	7.83	0	0	A
480	18.5	7.83	0	0	P
481	18.5	7.83	0	0	R
482	18.5	7.83	0	0	Z

## Sheet: S2 Data E2
	Cumulative		Per Codon
codon	syn	nonsyn	syn	nonsyn	aa
1	0	0	0	0	G
2	0	0	0	0	L
3	0	0	0	0	Q
4	0	0	0	0	P
5	0	0	0	0	R
6	0	0	0	0	A
7	0.17	0	0.17	0	D
8	0.17	0	0	0	M
9	0.17	0	0	0	A
10	0.33	0	0.17	0	A
11	0.33	0.17	0	0.17	P
12	0.5	0.17	0.17	0	P
13	0.5	0.33	0	0.17	T
14	0.5	0.33	0	0	L
15	0.5	0.33	0	0	P
16	0.5	0.5	0	0.17	Q
17	0.5	0.5	0	0	P
18	0.5	0.5	0	0	P
19	0.5	0.5	0	0	R
20	0.5	0.5	0	0	A
21	0.5	0.5	0	0	H
22	0.67	0.67	0.17	0.17	G
23	0.67	0.67	0	0	Q
24	1	0.67	0.33	0	H
25	1	0.67	0	0	Y
26	1	0.67	0	0	G
27	1	0.67	0	0	H
28	1	0.67	0	0	H
29	1	0.67	0	0	H
30	1	0.67	0	0	H
31	1	0.67	0	0	Q
32	1	0.67	0	0	L
33	1	0.67	0	0	P
34	1	0.67	0	0	F
35	1.17	0.67	0.17	0	L
36	1.17	0.67	0	0	G
37	1.17	0.67	0	0	H
38	1.5	0.67	0.33	0	D
39	1.5	0.67	0	0	G
40	1.5	0.67	0	0	H
41	1.83	0.67	0.33	0	H
42	1.83	0.67	0	0	G
43	1.83	0.67	0	0	G
44	1.83	0.83	0	0.17	T
45	1.83	0.83	0	0	L
46	1.83	0.83	0	0	R
47	1.83	0.83	0	0	V
48	2	0.83	0.17	0	G
49	2	1	0	0.17	Q
50	2	1.17	0	0.17	H
51	2.17	1.67	0.17	0.5	H
52	2.17	1.83	0	0.17	R
53	2.17	1.83	0	0	N
54	2.5	1.83	0.33	0	A
55	2.5	1.83	0	0	S
56	2.67	1.83	0.17	0	D
57	2.67	1.83	0	0	V
58	2.67	1.83	0	0	L
59	2.67	1.83	0	0	P
60	2.67	1.83	0	0	G
61	2.67	1.83	0	0	H
62	2.67	1.83	0	0	W
63	2.83	1.83	0.17	0	L
64	2.83	1.83	0	0	Q
65	2.83	1.83	0	0	G
66	2.83	1.83	0	0	G
67	2.83	1.83	0	0	W
68	2.83	1.83	0	0	G
69	2.83	1.83	0	0	C
70	2.83	1.83	0	0	Y
71	2.83	1.83	0	0	N
72	2.83	1.83	0	0	L
73	2.83	1.83	0	0	S
74	2.83	1.83	0	0	D
75	2.83	1.83	0	0	W
76	2.83	1.83	0	0	H
77	2.83	1.83	0	0	Q
78	2.83	1.83	0	0	G
79	2.83	1.83	0	0	T
80	2.83	1.83	0	0	H
81	2.83	1.83	0	0	V
82	3	1.83	0.17	0	C
83	3	1.83	0	0	H
84	3	1.83	0	0	T
85	3	2	0	0.17	K
86	3	2	0	0	H
87	3	2	0	0	M
88	3	2	0	0	D
89	3	2	0	0	F
90	3	2	0	0	W
91	3	2	0	0	C
92	3	2	0	0	V
93	3	2	0	0	E
94	3	2	0	0	H
95	3.17	2.17	0.17	0.17	D
96	3.17	2.17	0	0	R
97	3.17	2.17	0	0	P
98	3.17	2.17	0	0	P
99	3.17	2.17	0	0	P
100	3.17	2.33	0	0.17	A
101	3.17	2.33	0	0	T
102	3.17	2.5	0	0.17	P
103	3.33	2.5	0.17	0	T
104	3.33	2.5	0	0	P
105	3.67	2.67	0.33	0.17	L
106	3.67	2.83	0	0.17	T
107	3.67	3	0	0.17	T
108	3.83	3.17	0.17	0.17	A
109	3.83	3.33	0	0.17	A
110	3.83	3.5	0	0.17	N
111	4	3.83	0.17	0.33	S
112	4	4	0	0.17	T
113	4	4.17	0	0.17	T
114	4	4.33	0	0.17	A
115	4	4.33	0	0	A
116	4	4.5	0	0.17	T
117	4	4.67	0	0.17	P
118	4	4.67	0	0	A
119	4	4.83	0	0.17	T
120	4	5	0	0.17	A
121	4	5.17	0	0.17	P
122	4	5.33	0	0.17	A
123	4.17	5.33	0.17	0	P
124	4.17	5.33	0	0	C
125	4.5	5.33	0.33	0	H
126	4.5	5.33	0	0	A
127	4.5	5.33	0	0	G
128	4.83	5.33	0.33	0	L
129	4.83	5.33	0	0	N
130	4.83	5.67	0	0.33	D
131	4.83	5.67	0	0	S
132	4.83	5.67	0	0	C
133	4.83	5.67	0	0	G
134	4.83	5.83	0	0.17	G
135	4.83	5.83	0	0	F
136	4.83	6.67	0	0.83	L
137	5	6.67	0.17	0	S
138	5	6.67	0	0	G
139	5	6.67	0	0	C
140	5	6.67	0	0	G
141	5	6.67	0	0	P
142	5	6.67	0	0	M
143	5	6.67	0	0	R
144	5	6.67	0	0	L
145	5	6.67	0	0	R
146	5	6.67	0	0	H
147	5	6.67	0	0	G
148	5	6.67	0	0	A
149	5	6.67	0	0	D
150	5.33	6.67	0.33	0	T
151	5.5	7	0.17	0.33	R
152	5.5	7	0	0	C
153	5.5	7	0	0	G
154	5.5	7	0	0	R
155	5.5	7	0	0	L
156	5.5	7	0	0	I
157	5.5	7	0	0	C
158	5.5	7	0	0	G
159	5.5	7	0	0	L
160	5.5	7	0	0	S
161	5.67	7	0.17	0	T
162	5.67	7	0	0	T
163	5.67	7	0	0	A
164	5.67	7	0	0	Q
165	5.67	7.17	0	0.17	Y
166	5.83	7.17	0.17	0	P
167	5.83	7.17	0	0	P
168	5.83	7.17	0	0	T
169	6	7.17	0.17	0	R
170	6.17	7.33	0.17	0.17	F
171	6.17	7.33	0	0	G
172	6.17	7.33	0	0	C
173	6.17	7.33	0	0	A
174	6.17	7.33	0	0	M
175	6.17	7.33	0	0	R
176	6.17	7.33	0	0	W
177	6.17	7.33	0	0	G
178	6.33	7.33	0.17	0	L
179	6.33	7.33	0	0	P
180	6.83	7.33	0.5	0	P
181	6.83	7.33	0	0	W
182	6.83	7.33	0	0	E
183	6.83	7.33	0	0	L
184	6.83	7.5	0	0.17	V
185	6.83	7.5	0	0	V
186	7	7.5	0.17	0	L
187	7	7.5	0	0	T
188	7	7.5	0	0	A
189	7	7.5	0	0	R
190	7	7.5	0	0	P
191	7.33	7.67	0.33	0.17	E
192	7.33	7.67	0	0	D
193	7.33	7.67	0	0	G
194	7.33	7.67	0	0	W
195	7.33	7.67	0	0	T
196	7.33	7.67	0	0	C
197	7.33	7.67	0	0	R
198	7.33	7.67	0	0	G
199	7.33	7.67	0	0	V
200	7.33	7.67	0	0	P
201	7.33	7.67	0	0	A
202	7.33	7.67	0	0	H
203	7.33	7.67	0	0	P
204	7.33	7.67	0	0	G
205	7.33	7.67	0	0	T
206	7.33	7.67	0	0	R
207	7.33	7.67	0	0	C
208	7.5	7.83	0.17	0.17	P
209	7.5	7.83	0	0	E
210	7.67	7.83	0.17	0	L
211	7.67	8	0	0.17	V
212	7.83	8	0.17	0	S
213	7.83	8	0	0	P
214	7.83	8.17	0	0.17	M
215	8	8.17	0.17	0	G
216	8.17	8.17	0.17	0	R
217	8.17	8.17	0	0	A
218	8.17	8.33	0	0.17	T
219	8.33	8.33	0.17	0	C
220	8.5	8.33	0.17	0	S
221	8.67	8.33	0.17	0	P
222	8.67	8.33	0	0	A
223	8.67	8.5	0	0.17	S
224	8.67	8.5	0	0	A
225	8.67	8.5	0	0	L
226	8.67	8.5	0	0	W
227	8.67	8.5	0	0	L
228	8.83	8.5	0.17	0	A
229	8.83	8.5	0	0	T
230	8.83	8.67	0	0.17	A
231	8.83	8.67	0	0	N
232	8.83	8.83	0	0.17	A
233	9	8.83	0.17	0	L
234	9	8.83	0	0	S
235	9	9	0	0.17	L
236	9	9	0	0	D
237	9	9	0	0	H
238	9.17	9	0.17	0	A
239	9.33	9	0.17	0	L
240	9.33	9.17	0	0.17	A
241	9.67	9.17	0.33	0	A
242	10.5	9.17	0.83	0	F
243	10.67	9.33	0.17	0.17	V
244	10.83	9.33	0.17	0	L
245	10.83	9.5	0	0.17	L
246	10.83	9.5	0	0	V
247	10.83	9.5	0	0	P
248	10.83	9.5	0	0	W
249	10.83	9.5	0	0	V
250	11	9.5	0.17	0	L
251	11	9.5	0	0	I
252	11.5	9.5	0.5	0	F
253	11.5	9.5	0	0	M
254	11.5	9.5	0	0	V
255	11.5	9.5	0	0	C
256	11.67	9.5	0.17	0	R
257	11.67	9.5	0	0	R
258	11.67	9.5	0	0	A
259	11.67	9.5	0	0	C
260	11.67	9.5	0	0	R
261	11.67	9.5	0	0	R
262	11.67	9.5	0	0	R
263	11.67	9.5	0	0	G
264	11.67	9.5	0	0	A
265	11.67	9.5	0	0	A
266	11.67	9.67	0	0.17	A
267	11.67	9.67	0	0	A
268	11.67	9.67	0	0	L
269	11.67	9.67	0	0	T
270	11.83	9.67	0.17	0	A
271	11.83	9.67	0	0	V
272	11.83	9.67	0	0	V
273	11.83	9.67	0	0	L
274	11.83	9.67	0	0	Q
275	11.83	9.67	0	0	G
276	11.83	9.67	0	0	Y
277	12	9.67	0.17	0	N
278	12	9.67	0	0	P
279	12	9.67	0	0	P
280	12	9.67	0	0	A
281	12	9.67	0	0	Y
282	12.17	9.67	0.17	0	G

## Sheet: S2 Data p90
	Cumulative		Per Codon
codon	syn	nonsyn	syn	nonsyn	aa
1	0	0	0	0	G
2	0	0	0	0	T
3	0	0	0	0	C
4	0.17	0	0.17	0	A
5	0.33	0	0.17	0	A
6	0.33	0	0	0	T
7	0.33	0	0	0	D
8	0.33	0	0	0	E
9	0.33	0.17	0	0.17	G
10	0.33	0.17	0	0	L
11	0.33	0.17	0	0	A
12	0.33	0.17	0	0	Q
13	0.33	0.17	0	0	A
14	0.33	0.17	0	0	Y
15	0.33	0.17	0	0	Y
16	0.33	0.17	0	0	D
17	0.5	0.17	0.17	0	D
18	0.5	0.17	0	0	L
19	0.5	0.17	0	0	E
20	0.5	0.17	0	0	V
21	0.5	0.17	0	0	R
22	0.5	0.17	0	0	R
23	0.5	0.17	0	0	L
24	0.67	0.17	0.17	0	G
25	0.67	0.17	0	0	D
26	0.67	0.17	0	0	D
27	0.67	0.17	0	0	A
28	0.67	0.17	0	0	M
29	0.67	0.17	0	0	A
30	0.67	0.17	0	0	R
31	0.67	0.17	0	0	A
32	0.67	0.17	0	0	A
33	1	0.17	0.33	0	L
34	1	0.17	0	0	A
35	1.17	0.17	0.17	0	S
36	1.17	0.17	0	0	V
37	1.17	0.17	0	0	Q
38	1.17	0.17	0	0	R
39	1.17	0.17	0	0	P
40	1.17	0.17	0	0	R
41	1.17	0.17	0	0	K
42	1.17	0.17	0	0	G
43	1.17	0.17	0	0	P
44	1.17	0.17	0	0	Y
45	1.17	0.17	0	0	N
46	1.33	0.33	0.17	0.17	I
47	1.33	0.33	0	0	R
48	1.33	0.33	0	0	V
49	1.33	0.33	0	0	W
50	1.5	0.33	0.17	0	N
51	1.5	0.33	0	0	M
52	1.5	0.33	0	0	A
53	1.67	0.33	0.17	0	A
54	1.67	0.33	0	0	G
55	1.67	0.33	0	0	A
56	1.67	0.33	0	0	G
57	1.67	0.33	0	0	K
58	1.67	0.33	0	0	T
59	1.67	0.33	0	0	T
60	1.83	0.33	0.17	0	R
61	2	0.33	0.17	0	I
62	2.33	0.33	0.33	0	L
63	2.33	0.33	0	0	A
64	2.33	0.33	0	0	A
65	3.17	0.33	0.83	0	F
66	3.17	0.33	0	0	T
67	3.17	0.5	0	0.17	R
68	3.17	0.5	0	0	E
69	3.17	0.5	0	0	D
70	3.17	0.5	0	0	L
71	3.5	0.5	0.33	0	Y
72	3.5	0.5	0	0	V
73	3.67	0.5	0.17	0	C
74	3.67	0.5	0	0	P
75	3.83	0.67	0.17	0.17	T
76	3.83	0.67	0	0	N
77	3.83	0.67	0	0	A
78	4.17	0.67	0.33	0	L
79	4.33	0.83	0.17	0.17	L
80	4.33	0.83	0	0	H
81	4.5	0.83	0.17	0	E
82	4.5	0.83	0	0	I
83	4.5	0.83	0	0	Q
84	4.5	0.83	0	0	A
85	4.5	0.83	0	0	K
86	4.5	0.83	0	0	L
87	4.5	0.83	0	0	R
88	4.5	0.83	0	0	A
89	4.5	0.83	0	0	R
90	4.5	0.83	0	0	D
91	4.67	0.83	0.17	0	I
92	4.67	0.83	0	0	D
93	5	0.83	0.33	0	V
94	5	0.83	0	0	K
95	5	0.83	0	0	N
96	5	0.83	0	0	A
97	5	0.83	0	0	A
98	5	0.83	0	0	T
99	5	0.83	0	0	Y
100	5	0.83	0	0	E
101	5	0.83	0	0	R
102	5	0.83	0	0	A
103	5	0.83	0	0	L
104	5.33	1	0.33	0.17	T
105	5.33	1	0	0	K
106	5.33	1	0	0	P
107	5.33	1	0	0	L
108	5.33	1	0	0	A
109	5.33	1	0	0	A
110	5.33	1	0	0	Y
111	5.33	1	0	0	R
112	5.33	1.17	0	0.17	R
113	5.33	1.17	0	0	I
114	5.33	1.17	0	0	Y
115	6	1.33	0.67	0.17	I
116	6	1.33	0	0	D
117	6	1.33	0	0	E
118	6	1.33	0	0	A
119	6.17	1.33	0.17	0	F
120	6.33	1.33	0.17	0	T
121	6.5	1.33	0.17	0	L
122	6.5	1.33	0	0	G
123	6.5	1.33	0	0	G
124	6.5	1.33	0	0	E
125	6.5	1.33	0	0	Y
126	6.5	1.33	0	0	C
127	6.5	1.33	0	0	A
128	6.5	1.33	0	0	F
129	6.67	1.33	0.17	0	V
130	6.67	1.33	0	0	A
131	6.67	1.33	0	0	S
132	6.67	1.33	0	0	Q
133	6.83	1.33	0.17	0	T
134	6.83	1.33	0	0	T
135	6.83	1.33	0	0	A
136	6.83	1.33	0	0	E
137	6.83	1.33	0	0	V
138	7	1.33	0.17	0	I
139	7	1.33	0	0	C
140	7	1.33	0	0	V
141	7	1.33	0	0	G
142	7	1.33	0	0	D
143	7	1.33	0	0	R
144	7.17	1.33	0.17	0	D
145	7.17	1.33	0	0	Q
146	7.17	1.33	0	0	C
147	7.17	1.33	0	0	G
148	7.17	1.33	0	0	P
149	7.17	1.33	0	0	H
150	7.33	1.33	0.17	0	Y
151	7.5	1.33	0.17	0	A
152	7.5	1.33	0	0	N
153	7.5	1.33	0	0	N
154	7.5	1.33	0	0	C
155	7.5	1.33	0	0	R
156	7.5	1.33	0	0	T
157	7.5	1.33	0	0	P
158	7.5	1.33	0	0	V
159	7.67	1.33	0.17	0	P
160	7.67	1.33	0	0	D
161	7.67	1.33	0	0	R
162	7.67	1.33	0	0	W
163	7.67	1.33	0	0	P
164	7.67	1.33	0	0	T
165	7.67	1.33	0	0	E
166	7.67	1.33	0	0	R
167	7.67	1.33	0	0	S
168	7.67	1.33	0	0	R
169	7.67	1.33	0	0	H
170	7.83	1.33	0.17	0	T
171	7.83	1.33	0	0	W
172	7.83	1.33	0	0	R
173	7.83	1.33	0	0	F
174	7.83	1.33	0	0	P
175	7.83	1.33	0	0	D
176	7.83	1.33	0	0	C
177	7.83	1.33	0	0	W
178	8.17	1.33	0.33	0	A
179	8.17	1.33	0	0	A
180	8.17	1.33	0	0	R
181	8.17	1.33	0	0	L
182	8.17	1.33	0	0	R
183	8.17	1.33	0	0	A
184	8.17	1.33	0	0	G
185	8.17	1.33	0	0	L
186	8.33	1.33	0.17	0	D
187	8.33	1.33	0	0	Y
188	8.33	1.33	0	0	D
189	8.33	1.33	0	0	I
190	8.33	1.33	0	0	E
191	8.33	1.33	0	0	G
192	8.33	1.33	0	0	E
193	8.33	1.33	0	0	R
194	8.33	1.33	0	0	T
195	8.33	1.33	0	0	G
196	8.33	1.33	0	0	T
197	9	1.33	0.67	0	F
198	9.17	1.33	0.17	0	A
199	9.5	1.33	0.33	0	C
200	9.5	1.33	0	0	N
201	9.5	1.33	0	0	L
202	9.5	1.33	0	0	W
203	9.5	1.33	0	0	D
204	9.5	1.33	0	0	G
205	9.5	1.33	0	0	R
206	9.5	1.33	0	0	Q
207	9.5	1.33	0	0	V
208	9.5	1.33	0	0	D
209	9.5	1.33	0	0	L
210	9.5	1.33	0	0	H
211	9.5	1.33	0	0	L
212	9.5	1.33	0	0	A
213	9.67	1.33	0.17	0	F
214	9.67	1.33	0	0	S
215	9.67	1.33	0	0	R
216	9.67	1.33	0	0	E
217	9.67	1.33	0	0	T
218	9.67	1.33	0	0	V
219	9.67	1.33	0	0	R
220	9.67	1.33	0	0	R
221	9.67	1.33	0	0	L
222	9.83	1.5	0.17	0.17	H
223	9.83	1.5	0	0	E
224	10	1.5	0.17	0	A
225	10	1.5	0	0	G
226	10	1.5	0	0	I
227	10.17	1.5	0.17	0	R
228	10.33	1.5	0.17	0	A
229	10.33	1.5	0	0	Y
230	10.33	1.5	0	0	T
231	10.5	1.5	0.17	0	V
232	10.5	1.5	0	0	R
233	10.67	1.5	0.17	0	E
234	10.67	1.5	0	0	A
235	10.67	1.5	0	0	Q
236	10.83	1.5	0.17	0	G
237	10.83	1.5	0	0	M
238	10.83	1.5	0	0	S
239	10.83	1.5	0	0	V
240	10.83	1.83	0	0.33	G
241	10.83	1.83	0	0	T
242	10.83	1.83	0	0	A
243	10.83	1.83	0	0	C
244	11	1.83	0.17	0	I
245	11.17	1.83	0.17	0	H
246	11.17	1.83	0	0	V
247	11.17	1.83	0	0	G
248	11.33	1.83	0.17	0	R
249	11.33	1.83	0	0	D
250	11.33	1.83	0	0	G
251	11.33	1.83	0	0	T
252	12.17	1.83	0.83	0	D
253	12.17	1.83	0	0	V
254	12.17	1.83	0	0	A
255	12.17	1.83	0	0	L
256	12.17	1.83	0	0	A
257	12.33	1.83	0.17	0	L
258	12.33	1.83	0	0	T
259	12.33	1.83	0	0	R
260	12.33	1.83	0	0	D
261	12.33	1.83	0	0	L
262	12.33	1.83	0	0	A
263	12.67	1.83	0.33	0	I
264	12.67	1.83	0	0	V
265	12.67	1.83	0	0	S
266	12.67	1.83	0	0	L
267	12.67	1.83	0	0	T
268	12.67	1.83	0	0	R
269	12.67	1.83	0	0	A
270	12.83	1.83	0.17	0	S
271	12.83	1.83	0	0	D
272	12.83	1.83	0	0	A
273	12.83	1.83	0	0	L
274	12.83	1.83	0	0	Y
275	13	1.83	0.17	0	L
276	13	1.83	0	0	H
277	13	1.83	0	0	E
278	13	1.83	0	0	L
279	13	1.83	0	0	E
280	13	1.83	0	0	D
281	13	1.83	0	0	G
282	13.17	1.83	0.17	0	S
283	13.33	1.83	0.17	0	L
284	13.33	1.83	0	0	R
285	13.33	1.83	0	0	A
286	13.33	1.83	0	0	A
287	13.33	1.83	0	0	G
288	13.33	1.83	0	0	L
289	13.33	1.83	0	0	S
290	13.33	1.83	0	0	A
291	13.33	1.83	0	0	F
292	13.83	2.33	0.5	0.5	L
293	13.83	2.33	0	0	D
294	13.83	2.33	0	0	A
295	13.83	2.33	0	0	G
296	13.83	2.33	0	0	A
297	14	2.33	0.17	0	L
298	14	2.33	0	0	A
299	14	2.33	0	0	E
300	14.17	2.33	0.17	0	L
301	14.17	2.33	0	0	K
302	14.17	2.33	0	0	E
303	14.17	2.33	0	0	V
304	14.17	2.33	0	0	P
305	14.17	2.33	0	0	A
306	14.17	2.67	0	0.33	G
307	14.17	2.67	0	0	I
308	14.17	2.67	0	0	D
309	14.17	2.67	0	0	R
310	14.17	2.67	0	0	V
311	14.17	2.67	0	0	V
312	14.17	2.67	0	0	A
313	14.17	2.67	0	0	V
314	14.17	2.67	0	0	E
315	14.17	2.67	0	0	Q
316	14.17	2.67	0	0	A
317	14.33	2.67	0.17	0	P
318	14.33	2.67	0	0	P
319	14.33	2.67	0	0	P
320	14.33	2.67	0	0	L
321	14.33	2.67	0	0	P
322	14.33	2.67	0	0	P
323	14.33	2.67	0	0	A
324	14.33	2.67	0	0	D
325	14.33	2.67	0	0	G
326	14.5	2.67	0.17	0	I
327	14.5	2.67	0	0	P
328	14.5	2.67	0	0	E
329	14.5	2.67	0	0	A
330	14.5	2.67	0	0	Q
331	14.5	2.67	0	0	D
332	14.5	2.67	0	0	V
333	14.5	2.67	0	0	P
334	14.5	2.67	0	0	P
335	14.5	2.67	0	0	F
336	14.5	2.67	0	0	C
337	14.5	2.67	0	0	P
338	14.67	2.67	0.17	0	R
339	14.83	2.67	0.17	0	T
340	15	2.67	0.17	0	L
341	15.17	2.67	0.17	0	E
342	15.17	2.67	0	0	E
343	15.17	2.67	0	0	L
344	15.17	2.67	0	0	V
345	15.17	2.67	0	0	F
346	15.17	2.67	0	0	G
347	15.17	2.67	0	0	R
348	15.17	2.67	0	0	A
349	15.17	2.67	0	0	G
350	15.17	2.67	0	0	H
351	15.17	2.67	0	0	P
352	15.17	2.67	0	0	H
353	15.33	2.67	0.17	0	Y
354	15.33	2.67	0	0	A
355	15.5	2.67	0.17	0	D
356	16.33	2.67	0.83	0	L
357	16.5	2.67	0.17	0	N
358	16.5	2.67	0	0	R
359	16.5	2.67	0	0	V
360	16.67	2.67	0.17	0	T
361	16.67	2.67	0	0	E
362	16.83	2.67	0.17	0	G
363	16.83	2.67	0	0	E
364	16.83	2.67	0	0	R
365	16.83	2.67	0	0	E
366	16.83	2.67	0	0	V
367	16.83	2.67	0	0	R
368	16.83	2.67	0	0	Y
369	16.83	2.67	0	0	M
370	16.83	2.67	0	0	R
371	17	2.67	0.17	0	I
372	17	2.67	0	0	S
373	17	2.67	0	0	R
374	17.17	2.67	0.17	0	H
375	17.17	2.67	0	0	L
376	17.17	2.67	0	0	L
377	17.17	2.67	0	0	N
378	17.17	2.67	0	0	K
379	17.17	2.67	0	0	N
380	17.17	2.67	0	0	H
381	17.33	2.67	0.17	0	T
382	17.33	2.67	0	0	E
383	17.33	2.67	0	0	M
384	17.33	2.67	0	0	P
385	17.33	2.67	0	0	G
386	17.33	2.67	0	0	T
387	17.33	2.67	0	0	E
388	17.33	2.67	0	0	R
389	17.33	2.67	0	0	V
390	17.33	2.67	0	0	L
391	17.5	2.67	0.17	0	S
392	17.5	2.67	0	0	A
393	17.5	2.67	0	0	V
394	17.5	2.67	0	0	C
395	17.5	2.67	0	0	A
396	17.5	2.67	0	0	V
397	17.5	2.67	0	0	R
398	17.5	2.67	0	0	R
399	17.5	2.67	0	0	Y
400	17.5	2.67	0	0	R
401	17.5	2.67	0	0	A
402	17.5	2.67	0	0	G
403	17.5	2.67	0	0	E
404	17.67	2.67	0.17	0	D
405	17.67	2.67	0	0	G
406	17.67	2.67	0	0	S
407	17.67	2.67	0	0	T
408	17.83	2.67	0.17	0	L
409	17.83	2.67	0	0	R
410	17.83	2.67	0	0	T
411	18	2.67	0.17	0	A
412	18	2.67	0	0	V
413	18	2.67	0	0	A
414	18	2.67	0	0	R
415	18	2.67	0	0	Q
416	18	2.67	0	0	H
417	18	2.67	0	0	P
418	18	2.67	0	0	R
419	18	2.67	0	0	P
420	18	2.67	0	0	F
421	18	2.67	0	0	R
422	18	2.67	0	0	Q
423	18.17	2.67	0.17	0	I
424	18.17	2.67	0	0	P
425	18.17	2.67	0	0	P
426	18.17	2.67	0	0	P
427	18.17	2.67	0	0	R
428	18.33	2.67	0.17	0	V
429	18.5	2.67	0.17	0	T
430	18.5	2.67	0	0	A
431	18.5	2.67	0	0	G
432	18.5	2.67	0	0	V
433	18.5	2.67	0	0	A
434	18.5	2.67	0	0	Q
435	18.5	2.67	0	0	E
436	18.5	2.67	0	0	W
437	18.5	2.67	0	0	R
438	18.5	2.67	0	0	M
439	18.5	2.67	0	0	T
440	18.5	2.67	0	0	Y
441	18.5	2.67	0	0	L
442	18.5	2.67	0	0	R
443	18.5	2.67	0	0	E
444	18.67	2.67	0.17	0	R
445	18.83	2.67	0.17	0	I
446	18.83	2.67	0	0	D
447	18.83	2.67	0	0	L
448	18.83	2.67	0	0	T
449	18.83	2.67	0	0	D
450	19	2.67	0.17	0	V
451	19	2.67	0	0	Y
452	19	2.67	0	0	T
453	19	2.67	0	0	Q
454	19	2.67	0	0	M
455	19	2.67	0	0	G
456	19	2.67	0	0	V
457	19	2.67	0	0	A
458	19	2.67	0	0	A
459	19	2.67	0	0	R
460	19	2.67	0	0	E
461	19	2.67	0	0	L
462	19.17	2.83	0.17	0.17	T
463	19.17	2.83	0	0	D
464	19.17	2.83	0	0	R
465	19.17	2.83	0	0	Y
466	19.17	2.83	0	0	A
467	19.17	2.83	0	0	R
468	19.17	2.83	0	0	R
469	19.17	2.83	0	0	Y
470	19.17	2.83	0	0	P
471	19.17	2.83	0	0	E
472	19.17	2.83	0	0	I
473	19.17	2.83	0	0	F
474	19.17	2.83	0	0	A
475	19.17	3	0	0.17	G
476	19.17	3	0	0	M
477	19.33	3	0.17	0	C
478	19.33	3	0	0	T
479	19.5	3	0.17	0	A
480	19.5	3	0	0	Q
481	19.5	3	0	0	S
482	19.5	3	0	0	L
483	19.5	3	0	0	S
484	19.5	3	0	0	V
485	19.5	3	0	0	P
486	19.5	3	0	0	A
487	19.5	3	0	0	F
488	19.67	3	0.17	0	L
489	19.67	3	0	0	K
490	19.67	3	0	0	A
491	19.67	3	0	0	T
492	19.67	3	0	0	L
493	19.67	3	0	0	K
494	19.67	3	0	0	C
495	19.67	3	0	0	V
496	19.67	3	0	0	D
497	19.67	3	0	0	A
498	19.67	3	0	0	A
499	20	3	0.33	0	L
500	20	3	0	0	G
501	20.17	3	0.17	0	P
502	20.17	3	0	0	R
503	20.17	3	0	0	D
504	20.33	3	0.17	0	T
505	20.33	3	0	0	E
506	20.5	3	0.17	0	D
507	20.5	3	0	0	C
508	20.67	3	0.17	0	H
509	20.67	3	0	0	A
510	21	3	0.33	0	A
511	21.33	3	0.33	0	Q
512	21.33	3	0	0	G
513	21.33	3	0	0	K
514	21.33	3	0	0	A
515	21.33	3	0	0	G
516	21.33	3	0	0	L
517	21.33	3	0	0	E
518	21.33	3	0	0	I
519	21.33	3	0	0	R
520	21.33	3	0	0	A
521	21.33	3	0	0	W
522	21.33	3	0	0	A
523	21.33	3	0	0	K
524	21.33	3	0	0	E
525	21.33	3	0	0	W
526	21.33	3	0	0	V
527	21.33	3.17	0	0.17	Q
528	21.33	3.17	0	0	V
529	21.33	3.17	0	0	M
530	21.5	3.17	0.17	0	S
531	21.67	3.17	0.17	0	P
532	21.83	3.17	0.17	0	H
533	21.83	3.17	0	0	F
534	21.83	3.17	0	0	R
535	22	3.17	0.17	0	A
536	22	3.17	0	0	I
537	22	3.17	0	0	Q
538	22	3.33	0	0.17	K
539	22	3.33	0	0	I
540	22	3.33	0	0	I
541	22	3.33	0	0	M
542	22	3.33	0	0	R
543	22	3.33	0	0	A
544	22	3.33	0	0	L
545	22	3.33	0	0	R
546	22	3.33	0	0	P
547	22	3.33	0	0	Q
548	22	3.33	0	0	F
549	22	3.33	0	0	L
550	22	3.33	0	0	V
551	22.33	3.33	0.33	0	A
552	22.67	3.33	0.33	0	A
553	22.67	3.33	0	0	G
554	22.67	3.33	0	0	H
555	22.67	3.33	0	0	T
556	22.83	3.33	0.17	0	E
557	22.83	3.33	0	0	P
558	22.83	3.33	0	0	E
559	22.83	3.33	0	0	V
560	22.83	3.33	0	0	D
561	22.83	3.33	0	0	A
562	22.83	3.33	0	0	W
563	22.83	3.33	0	0	W
564	22.83	3.33	0	0	Q
565	22.83	3.5	0	0.17	A
566	23	3.5	0.17	0	H
567	23	3.5	0	0	Y
568	23	3.5	0	0	T
569	23	3.5	0	0	T
570	23	3.5	0	0	N
571	23	3.5	0	0	A
572	23.5	3.5	0.5	0	I
573	23.5	3.5	0	0	E
574	23.5	3.5	0	0	V
575	23.5	3.5	0	0	D
576	23.83	3.5	0.33	0	F
577	23.83	3.5	0	0	T
578	23.83	3.5	0	0	E
579	24	3.5	0.17	0	F
580	24	3.5	0	0	D
581	24	3.5	0	0	M
582	24.17	3.67	0.17	0.17	N
583	24.17	3.67	0	0	Q
584	24.33	3.67	0.17	0	T
585	24.83	3.67	0.5	0	L
586	25	3.67	0.17	0	A
587	25	3.67	0	0	T
588	25	3.67	0	0	R
589	25.17	3.67	0.17	0	D
590	25.83	3.67	0.67	0	V
591	25.83	3.67	0	0	E
592	25.83	3.67	0	0	L
593	25.83	3.67	0	0	E
594	26	3.83	0.17	0.17	I
595	26	3.83	0	0	S
596	26	3.83	0	0	A
597	26	3.83	0	0	A
598	26	3.83	0	0	L
599	26	3.83	0	0	L
600	26	3.83	0	0	G
601	26	3.83	0	0	L
602	26	3.83	0	0	P
603	26	3.83	0	0	C
604	26	3.83	0	0	A
605	26	3.83	0	0	E
606	26	3.83	0	0	D
607	26	3.83	0	0	Y
608	26	3.83	0	0	R
609	26	3.83	0	0	A
610	26	3.83	0	0	L
611	26	3.83	0	0	R
612	26.17	3.83	0.17	0	A
613	26.17	3.83	0	0	G
614	26.17	3.83	0	0	S
615	26.17	3.83	0	0	Y
616	26.17	3.83	0	0	C
617	26.17	3.83	0	0	T
618	26.33	3.83	0.17	0	L
619	26.5	3.83	0.17	0	R
620	26.5	3.83	0	0	E
621	26.5	3.83	0	0	L
622	26.67	3.83	0.17	0	G
623	26.67	3.83	0	0	S
624	26.67	3.83	0	0	T
625	26.67	3.83	0	0	E
626	26.67	3.83	0	0	T
627	26.67	3.83	0	0	G
628	26.67	3.83	0	0	C
629	26.67	3.83	0	0	E
630	26.67	3.83	0	0	R
631	26.67	3.83	0	0	T
632	26.67	3.83	0	0	S
633	26.67	3.83	0	0	G
634	26.67	3.83	0	0	E
635	26.67	3.83	0	0	P
636	26.67	3.83	0	0	A
637	26.67	3.83	0	0	T
638	26.67	3.83	0	0	L
639	26.83	3.83	0.17	0	L
640	26.83	3.83	0	0	H
641	26.83	3.83	0	0	N
642	26.83	3.83	0	0	T
643	27	3.83	0.17	0	T
644	27	3.83	0	0	V
645	27	3.83	0	0	A
646	27	3.83	0	0	M
647	27.17	3.83	0.17	0	C
648	27.17	3.83	0	0	M
649	27.67	3.83	0.5	0	A
650	27.67	3.83	0	0	M
651	27.67	3.83	0	0	R
652	27.67	3.83	0	0	M
653	27.67	3.83	0	0	V
654	27.67	3.83	0	0	P
655	27.67	3.83	0	0	K
656	27.67	3.83	0	0	G
657	27.67	3.83	0	0	V
658	27.67	3.83	0	0	R
659	27.67	3.83	0	0	W
660	27.83	3.83	0.17	0	A
661	27.83	3.83	0	0	G
662	27.83	3.83	0	0	I
663	28	3.83	0.17	0	F
664	28	3.83	0	0	Q
665	28	3.83	0	0	G
666	28	3.83	0	0	D
667	28	3.83	0	0	D
668	28	3.83	0	0	M
669	28.17	3.83	0.17	0	V
670	28.17	3.83	0	0	I
671	28.17	3.83	0	0	F
672	28.17	3.83	0	0	L
673	28.17	3.83	0	0	P
674	28.17	3.83	0	0	E
675	28.17	3.83	0	0	G
676	28.17	3.83	0	0	A
677	28.17	3.83	0	0	R
678	28.17	3.83	0	0	S
679	28.17	3.83	0	0	A
680	28.33	3.83	0.17	0	A
681	28.33	3.83	0	0	L
682	28.5	3.83	0.17	0	K
683	28.5	3.83	0	0	W
684	28.67	3.83	0.17	0	T
685	28.67	3.83	0	0	P
686	28.67	3.83	0	0	A
687	28.83	3.83	0.17	0	E
688	28.83	3.83	0	0	V
689	28.83	3.83	0	0	G
690	28.83	3.83	0	0	L
691	29.17	3.83	0.33	0	F
692	29.17	3.83	0	0	G
693	29.33	3.83	0.17	0	F
694	29.33	4	0	0.17	H
695	29.5	4	0.17	0	I
696	29.67	4	0.17	0	P
697	29.67	4	0	0	V
698	29.67	4	0	0	K
699	29.67	4	0	0	H
700	29.67	4	0	0	V
701	29.67	4	0	0	S
702	29.67	4	0	0	T
703	29.83	4.17	0.17	0.17	P
704	29.83	4.17	0	0	T
705	30	4.17	0.17	0	P
706	30.17	4.17	0.17	0	S
707	30.17	4.17	0	0	F
708	30.17	4.17	0	0	C
709	30.17	4.17	0	0	G
710	30.17	4.17	0	0	H
711	30.17	4.17	0	0	V
712	30.17	4.17	0	0	G
713	30.17	4.17	0	0	T
714	30.17	4.17	0	0	A
715	30.33	4.17	0.17	0	A
716	30.33	4.17	0	0	G
717	30.5	4.17	0.17	0	L
718	30.67	4.17	0.17	0	F
719	30.83	4.17	0.17	0	H
720	30.83	4.17	0	0	D
721	31.17	4.17	0.33	0	V
722	31.17	4.17	0	0	M
723	31.17	4.17	0	0	H
724	31.17	4.17	0	0	Q
725	31.33	4.17	0.17	0	A
726	32	4.17	0.67	0	I
727	32	4.17	0	0	K
728	32	4.17	0	0	V
729	32	4.17	0	0	L
730	32	4.17	0	0	C
731	32	4.17	0	0	R
732	32	4.17	0	0	R
733	32.33	4.17	0.33	0	F
734	32.33	4.17	0	0	D
735	32.33	4.17	0	0	P
736	32.33	4.17	0	0	D
737	32.33	4.17	0	0	V
738	32.33	4.17	0	0	L
739	32.33	4.17	0	0	E
740	32.33	4.17	0	0	E
741	32.33	4.17	0	0	Q
742	32.33	4.17	0	0	Q
743	32.33	4.17	0	0	V
744	32.5	4.17	0.17	0	A
745	32.5	4.17	0	0	L
746	32.83	4.17	0.33	0	L
747	32.83	4.17	0	0	D
748	32.83	4.17	0	0	R
749	33	4.17	0.17	0	L
750	33	4.17	0	0	R
751	33	4.17	0	0	G
752	33	4.17	0	0	V
753	33	4.17	0	0	Y
754	33	4.17	0	0	A
755	33.17	4.17	0.17	0	A
756	33.17	4.17	0	0	L
757	33.17	4.17	0	0	P
758	33.17	4.17	0	0	D
759	33.33	4.17	0.17	0	T
760	33.33	4.17	0	0	V
761	33.5	4.17	0.17	0	A
762	33.5	4.17	0	0	A
763	33.67	4.17	0.17	0	N
764	33.67	4.17	0	0	A
765	33.67	4.17	0	0	A
766	33.67	4.17	0	0	Y
767	33.67	4.17	0	0	Y
768	33.67	4.17	0	0	D
769	33.83	4.17	0.17	0	Y
770	33.83	4.17	0	0	S
771	33.83	4.17	0	0	A
772	34	4.17	0.17	0	E
773	34.17	4.17	0.17	0	R
774	34.17	4.17	0	0	V
775	34.17	4.17	0	0	L
776	34.17	4.17	0	0	A
777	34.17	4.17	0	0	I
778	34.17	4.17	0	0	V
779	34.17	4.17	0	0	R
780	34.17	4.17	0	0	E
781	34.17	4.17	0	0	L
782	34.17	4.17	0	0	T
783	34.17	4.17	0	0	A
784	34.17	4.17	0	0	Y
785	34.17	4.17	0	0	A
786	34.17	4.17	0	0	R
787	34.17	4.17	0	0	G
788	34.17	4.17	0	0	R
789	34.17	4.17	0	0	G
790	34.17	4.17	0	0	L
791	34.17	4.17	0	0	D
792	34.17	4.17	0	0	H
793	34.17	4.17	0	0	P
794	34.33	4.17	0.17	0	A
795	34.33	4.17	0	0	T
796	35.17	4.17	0.83	0	I
797	35.17	4.17	0	0	G
798	35.17	4.17	0	0	A
799	35.33	4.17	0.17	0	L
800	35.33	4.17	0	0	E
801	35.33	4.17	0	0	E
802	35.5	4.17	0.17	0	I
803	35.5	4.17	0	0	Q
804	35.5	4.17	0	0	T
805	35.5	4.17	0	0	P
806	35.5	4.17	0	0	Y
807	35.5	4.17	0	0	A
808	35.67	4.17	0.17	0	R
809	35.67	4.17	0	0	A
810	35.67	4.17	0	0	N
811	35.67	4.17	0	0	L
812	35.67	4.17	0	0	H
813	35.67	4.17	0	0	D
814	35.67	4.17	0	0	A
815	35.67	4.17	0	0	D
816	35.67	4.17	0	0	Z

## Sheet: S2 Data p150
	Cumulative		Per Codon
codon	syn	nonsyn	syn	nonsyn	aa
1	0	0	0	0	M
2	0	0	0	0	E
3	0	0	0	0	R
4	0	0	0	0	L
5	0	0	0	0	L
6	0	0	0	0	D
7	0	0	0	0	E
8	0	0	0	0	V
9	0	0	0	0	L
10	0	0	0	0	A
11	0	0	0	0	P
12	0	0	0	0	G
13	0.17	0	0.17	0	G
14	0.17	0	0	0	P
15	0.33	0	0.17	0	Y
16	0.33	0	0	0	N
17	0.33	0	0	0	L
18	0.33	0	0	0	T
19	0.5	0	0.17	0	V
20	0.5	0	0	0	G
21	0.5	0	0	0	S
22	0.5	0	0	0	W
23	0.5	0	0	0	V
24	0.5	0	0	0	R
25	0.5	0	0	0	D
26	1	0	0.5	0	H
27	1	0	0	0	V
28	1	0	0	0	R
29	1	0	0	0	S
30	1.17	0	0.17	0	I
31	1.17	0	0	0	V
32	1.17	0	0	0	E
33	1.33	0	0.17	0	G
34	1.33	0	0	0	A
35	1.33	0	0	0	W
36	1.33	0	0	0	E
37	1.33	0	0	0	V
38	1.33	0	0	0	R
39	1.33	0	0	0	D
40	1.33	0	0	0	V
41	1.33	0	0	0	V
42	1.33	0	0	0	S
43	1.33	0	0	0	A
44	1.5	0	0.17	0	A
45	1.5	0	0	0	Q
46	1.5	0	0	0	K
47	1.5	0	0	0	R
48	1.5	0	0	0	A
49	1.67	0	0.17	0	I
50	1.67	0	0	0	V
51	1.67	0	0	0	A
52	1.67	0	0	0	V
53	1.67	0	0	0	I
54	1.67	0	0	0	P
55	1.67	0	0	0	R
56	1.67	0	0	0	P
57	1.67	0	0	0	V
58	1.67	0	0	0	F
59	1.67	0	0	0	T
60	1.67	0	0	0	Q
61	1.67	0	0	0	M
62	1.67	0	0	0	Q
63	1.67	0	0	0	V
64	1.67	0	0	0	S
65	1.67	0	0	0	D
66	1.67	0	0	0	H
67	1.67	0	0	0	P
68	1.67	0	0	0	A
69	1.67	0	0	0	L
70	1.67	0	0	0	H
71	1.67	0	0	0	A
72	1.67	0	0	0	I
73	1.67	0	0	0	S
74	1.67	0	0	0	R
75	1.67	0	0	0	Y
76	1.67	0	0	0	T
77	1.67	0	0	0	R
78	1.67	0	0	0	R
79	1.67	0	0	0	H
80	1.67	0	0	0	W
81	1.83	0	0.17	0	I
82	1.83	0	0	0	E
83	1.83	0	0	0	W
84	1.83	0	0	0	G
85	1.83	0	0	0	P
86	1.83	0	0	0	K
87	1.83	0	0	0	E
88	1.83	0	0	0	A
89	2	0	0.17	0	L
90	2	0	0	0	H
91	2	0	0	0	V
92	2.17	0	0.17	0	L
93	2.17	0	0	0	I
94	2.17	0	0	0	D
95	2.17	0	0	0	P
96	2.17	0	0	0	S
97	2.17	0	0	0	P
98	2.17	0	0	0	G
99	2.33	0	0.17	0	L
100	2.33	0	0	0	L
101	2.33	0	0	0	R
102	2.33	0	0	0	E
103	2.67	0.17	0.33	0.17	V
104	2.67	0.17	0	0	A
105	2.67	0.17	0	0	R
106	2.67	0.17	0	0	V
107	2.67	0.17	0	0	E
108	2.67	0.17	0	0	R
109	2.67	0.33	0	0.17	R
110	2.67	0.33	0	0	W
111	2.67	0.33	0	0	V
112	2.67	0.33	0	0	A
113	2.67	0.33	0	0	L
114	2.67	0.33	0	0	C
115	2.67	0.33	0	0	L
116	2.67	0.33	0	0	H
117	2.67	0.33	0	0	R
118	2.67	0.33	0	0	T
119	2.67	0.33	0	0	A
120	2.67	0.33	0	0	R
121	2.83	0.33	0.17	0	K
122	3	0.33	0.17	0	L
123	3	0.33	0	0	A
124	3	0.33	0	0	T
125	3	0.33	0	0	A
126	3	0.33	0	0	L
127	3	0.33	0	0	A
128	3	0.33	0	0	E
129	3	0.33	0	0	T
130	3	0.33	0	0	A
131	3.17	0.33	0.17	0	S
132	3.17	0.33	0	0	E
133	3.33	0.33	0.17	0	A
134	3.33	0.33	0	0	W
135	3.5	0.33	0.17	0	H
136	3.83	0.33	0.33	0	A
137	3.83	0.33	0	0	D
138	3.83	0.33	0	0	Y
139	3.83	0.33	0	0	V
140	3.83	0.33	0	0	C
141	3.83	0.33	0	0	A
142	3.83	0.33	0	0	L
143	3.83	0.33	0	0	R
144	3.83	0.33	0	0	G
145	3.83	0.33	0	0	A
146	3.83	0.33	0	0	P
147	3.83	0.33	0	0	S
148	3.83	0.33	0	0	G
149	3.83	0.33	0	0	P
150	3.83	0.33	0	0	F
151	3.83	0.33	0	0	Y
152	3.83	0.33	0	0	V
153	3.83	0.33	0	0	H
154	3.83	0.33	0	0	P
155	3.83	0.33	0	0	E
156	3.83	0.33	0	0	D
157	3.83	0.33	0	0	V
158	3.83	0.33	0	0	P
159	3.83	0.5	0	0.17	H
160	3.83	0.5	0	0	G
161	4	0.5	0.17	0	G
162	4	0.5	0	0	R
163	4	0.67	0	0.17	A
164	4	0.67	0	0	V
165	4	0.67	0	0	A
166	4	0.67	0	0	D
167	4	0.67	0	0	R
168	4	0.67	0	0	C
169	4	0.67	0	0	L
170	4.17	0.67	0.17	0	L
171	4.17	0.67	0	0	Y
172	4.17	0.67	0	0	Y
173	4.33	0.67	0.17	0	T
174	4.33	0.67	0	0	P
175	4.33	0.67	0	0	M
176	4.33	0.67	0	0	Q
177	4.33	0.67	0	0	M
178	4.33	0.67	0	0	C
179	4.33	0.67	0	0	E
180	4.5	0.67	0.17	0	L
181	4.5	0.67	0	0	M
182	4.5	0.67	0	0	R
183	4.67	0.67	0.17	0	T
184	4.67	0.67	0	0	I
185	4.67	0.67	0	0	D
186	4.67	0.67	0	0	A
187	4.67	0.67	0	0	T
188	4.67	0.67	0	0	L
189	4.83	0.67	0.17	0	L
190	4.83	0.67	0	0	V
191	4.83	0.67	0	0	A
192	5	0.67	0.17	0	V
193	5	0.67	0	0	D
194	5	0.67	0	0	L
195	5	0.67	0	0	W
196	5	0.67	0	0	P
197	5	0.67	0	0	V
198	5	0.67	0	0	A
199	5	0.67	0	0	L
200	5	0.67	0	0	A
201	5	0.67	0	0	A
202	5	0.67	0	0	H
203	5	0.83	0	0.17	V
204	5	0.83	0	0	G
205	5	0.83	0	0	D
206	5	0.83	0	0	D
207	5	0.83	0	0	W
208	5	0.83	0	0	D
209	5	0.83	0	0	D
210	5	0.83	0	0	L
211	5	0.83	0	0	G
212	5	0.83	0	0	I
213	5	0.83	0	0	A
214	5	0.83	0	0	W
215	5	0.83	0	0	H
216	5.5	1	0.5	0.17	L
217	5.5	1	0	0	D
218	5.5	1	0	0	H
219	5.67	1	0.17	0	D
220	5.67	1	0	0	G
221	5.67	1	0	0	G
222	5.83	1	0.17	0	C
223	5.83	1	0	0	P
224	5.83	1	0	0	A
225	5.83	1	0	0	D
226	6.17	1	0.33	0	C
227	6.17	1	0	0	R
228	6.33	1	0.17	0	G
229	6.33	1	0	0	A
230	6.67	1	0.33	0	G
231	6.67	1	0	0	A
232	6.67	1	0	0	G
233	6.83	1	0.17	0	P
234	6.83	1	0	0	T
235	6.83	1	0	0	P
236	6.83	1	0	0	G
237	6.83	1	0	0	Y
238	6.83	1	0	0	T
239	6.83	1	0	0	R
240	6.83	1	0	0	P
241	6.83	1	0	0	C
242	6.83	1	0	0	T
243	6.83	1	0	0	T
244	6.83	1	0	0	R
245	6.83	1	0	0	I
246	6.83	1	0	0	Y
247	6.83	1	0	0	Q
248	6.83	1	0	0	V
249	7	1	0.17	0	L
250	7	1	0	0	P
251	7	1.17	0	0.17	D
252	7	1.17	0	0	T
253	7	1.17	0	0	A
254	7	1.17	0	0	H
255	7.17	1.17	0.17	0	P
256	7.17	1.17	0	0	G
257	7.17	1.17	0	0	R
258	7.17	1.17	0	0	L
259	7.17	1.17	0	0	Y
260	7.17	1.17	0	0	R
261	7.33	1.17	0.17	0	C
262	7.33	1.17	0	0	G
263	7.33	1.17	0	0	P
264	7.33	1.17	0	0	R
265	7.33	1.17	0	0	L
266	7.33	1.17	0	0	W
267	7.33	1.17	0	0	T
268	7.33	1.17	0	0	R
269	7.33	1.17	0	0	D
270	7.33	1.17	0	0	C
271	7.33	1.17	0	0	A
272	7.33	1.17	0	0	V
273	7.5	1.17	0.17	0	A
274	7.5	1.17	0	0	E
275	7.83	1.17	0.33	0	L
276	7.83	1.17	0	0	S
277	7.83	1.17	0	0	W
278	7.83	1.17	0	0	E
279	7.83	1.17	0	0	V
280	7.83	1.17	0	0	A
281	8	1.17	0.17	0	Q
282	8.17	1.17	0.17	0	H
283	8.33	1.17	0.17	0	C
284	8.33	1.17	0	0	G
285	8.33	1.17	0	0	H
286	8.33	1.17	0	0	Q
287	8.33	1.17	0	0	A
288	8.33	1.17	0	0	R
289	8.33	1.33	0	0.17	V
290	8.33	1.33	0	0	R
291	8.33	1.33	0	0	A
292	8.33	1.33	0	0	V
293	8.33	1.33	0	0	R
294	8.33	1.5	0	0.17	C
295	8.33	1.5	0	0	T
296	8.33	1.5	0	0	L
297	8.67	1.5	0.33	0	P
298	8.83	1.5	0.17	0	I
299	8.83	1.5	0	0	R
300	8.83	1.5	0	0	H
301	8.83	1.5	0	0	V
302	8.83	1.5	0	0	R
303	8.83	1.5	0	0	S
304	8.83	1.5	0	0	L
305	9.17	1.5	0.33	0	Q
306	9.17	1.5	0	0	P
307	9.17	1.5	0	0	S
308	9.17	1.5	0	0	A
309	9.33	1.5	0.17	0	R
310	9.33	1.5	0	0	V
311	9.67	1.5	0.33	0	R
312	10.17	1.5	0.5	0	L
313	10.33	1.5	0.17	0	P
314	10.33	1.5	0	0	D
315	11.17	1.5	0.83	0	L
316	11.17	1.5	0	0	V
317	11.17	1.5	0	0	H
318	11.17	1.5	0	0	L
319	11.17	1.5	0	0	A
320	11.17	1.5	0	0	E
321	11.17	1.5	0	0	V
322	11.17	1.5	0	0	G
323	11.17	1.5	0	0	R
324	11.17	1.5	0	0	W
325	11.17	1.5	0	0	R
326	11.17	1.5	0	0	W
327	11.67	1.5	0.5	0	F
328	11.83	1.5	0.17	0	S
329	11.83	1.5	0	0	L
330	12	1.5	0.17	0	P
331	12	1.5	0	0	R
332	12	1.5	0	0	P
333	12	1.5	0	0	V
334	12	1.5	0	0	F
335	12	1.5	0	0	Q
336	12	1.5	0	0	R
337	12	1.5	0	0	M
338	12	1.5	0	0	L
339	12	1.5	0	0	S
340	12	1.5	0	0	Y
341	12	1.5	0	0	C
342	12	1.5	0	0	K
343	12	1.5	0	0	T
344	12	1.5	0	0	L
345	12	1.5	0	0	S
346	12	1.5	0	0	P
347	12	1.5	0	0	D
348	12	1.5	0	0	A
349	12	1.5	0	0	Y
350	12	1.5	0	0	Y
351	12	1.5	0	0	S
352	12	1.5	0	0	E
353	12	1.5	0	0	R
354	12	1.5	0	0	V
355	12.17	1.5	0.17	0	F
356	12.17	1.5	0	0	K
357	12.83	1.5	0.67	0	F
358	12.83	1.5	0	0	K
359	12.83	1.5	0	0	N
360	12.83	1.5	0	0	A
361	12.83	1.5	0	0	L
362	13	1.5	0.17	0	S
363	13	1.5	0	0	H
364	13	1.5	0	0	S
365	13.5	1.5	0.5	0	I
366	13.5	1.5	0	0	T
367	13.67	1.5	0.17	0	L
368	13.67	1.5	0	0	A
369	13.67	1.5	0	0	G
370	13.83	1.5	0.17	0	N
371	13.83	1.5	0	0	V
372	14	1.5	0.17	0	L
373	14	1.5	0	0	Q
374	14	1.5	0	0	E
375	14	1.5	0	0	G
376	14	1.5	0	0	W
377	14	1.5	0	0	K
378	14	1.5	0	0	G
379	14	1.5	0	0	T
380	14	1.5	0	0	C
381	14.33	1.5	0.33	0	A
382	14.33	1.5	0	0	E
383	14.33	1.5	0	0	E
384	14.33	1.5	0	0	D
385	14.33	1.5	0	0	A
386	14.5	1.5	0.17	0	L
387	14.5	1.5	0	0	C
388	14.5	1.5	0	0	A
389	14.67	1.5	0.17	0	Y
390	14.67	1.5	0	0	V
391	14.67	1.5	0	0	A
392	14.67	1.5	0	0	F
393	14.67	1.5	0	0	R
394	14.67	1.5	0	0	A
395	14.67	1.5	0	0	W
396	14.67	1.5	0	0	Q
397	14.83	1.5	0.17	0	S
398	14.83	1.5	0	0	N
399	14.83	1.5	0	0	A
400	14.83	1.5	0	0	R
401	14.83	1.5	0	0	L
402	14.83	1.5	0	0	A
403	14.83	1.5	0	0	G
404	15	1.5	0.17	0	I
405	15	1.5	0	0	M
406	15	1.5	0	0	K
407	15	1.5	0	0	S
408	15	1.5	0	0	A
409	15	1.5	0	0	K
410	15	1.5	0	0	R
411	15	1.5	0	0	C
412	15	1.5	0	0	A
413	15	1.5	0	0	A
414	15	1.5	0	0	D
415	15	1.5	0	0	S
416	15	1.5	0	0	L
417	15	1.5	0	0	S
418	15	1.5	0	0	V
419	15	1.5	0	0	A
420	15	1.5	0	0	G
421	15	1.5	0	0	W
422	15	1.5	0	0	L
423	15.17	1.5	0.17	0	D
424	15.17	1.5	0	0	T
425	15.17	1.5	0	0	I
426	15.17	1.5	0	0	W
427	15.17	2	0	0.5	G
428	15.17	2	0	0	A
429	15.17	2	0	0	I
430	15.17	2	0	0	K
431	15.17	2	0	0	R
432	15.33	2	0.17	0	F
433	15.5	2	0.17	0	F
434	15.5	2	0	0	G
435	15.67	2	0.17	0	S
436	15.67	2	0	0	V
437	15.67	2	0	0	P
438	15.67	2	0	0	L
439	15.67	2	0	0	A
440	15.67	2	0	0	E
441	15.83	2	0.17	0	R
442	15.83	2	0	0	M
443	15.83	2	0	0	E
444	15.83	2	0	0	E
445	15.83	2	0	0	W
446	15.83	2	0	0	E
447	15.83	2	0	0	Q
448	15.83	2	0	0	D
449	16	2	0.17	0	A
450	16.17	2	0.17	0	A
451	16.17	2	0	0	V
452	16.17	2	0	0	A
453	16.17	2	0	0	A
454	16.33	2	0.17	0	F
455	16.33	2	0	0	D
456	16.33	2	0	0	R
457	16.33	2	0	0	G
458	16.33	2	0	0	P
459	17.17	2	0.83	0	L
460	17.17	2	0	0	E
461	17.5	2	0.33	0	D
462	17.5	2	0	0	G
463	17.5	2	0	0	G
464	17.5	2.17	0	0.17	R
465	17.5	2.17	0	0	H
466	17.5	2.17	0	0	L
467	17.5	2.33	0	0.17	D
468	17.5	2.33	0	0	T
469	17.5	2.33	0	0	V
470	17.5	2.33	0	0	Q
471	17.5	2.33	0	0	P
472	17.5	2.33	0	0	P
473	17.5	2.33	0	0	K
474	17.5	2.5	0	0.17	S
475	17.5	2.5	0	0	P
476	17.5	2.5	0	0	P
477	17.5	2.5	0	0	R
478	17.5	2.5	0	0	P
479	17.5	2.5	0	0	E
480	17.5	2.5	0	0	I
481	17.67	2.5	0.17	0	A
482	17.67	2.5	0	0	A
483	17.67	2.5	0	0	T
484	17.67	2.5	0	0	W
485	17.67	2.5	0	0	I
486	17.67	2.5	0	0	V
487	17.83	2.5	0.17	0	H
488	17.83	2.67	0	0.17	A
489	17.83	2.67	0	0	A
490	17.83	2.67	0	0	S
491	17.83	2.83	0	0.17	A
492	17.83	2.83	0	0	D
493	17.83	2.83	0	0	R
494	17.83	2.83	0	0	H
495	18	2.83	0.17	0	C
496	18	2.83	0	0	A
497	18	2.83	0	0	C
498	18	2.83	0	0	A
499	18.17	2.83	0.17	0	P
500	18.17	2.83	0	0	R
501	18.17	2.83	0	0	C
502	18.17	2.83	0	0	D
503	18.17	2.83	0	0	V
504	18.17	2.83	0	0	P
505	18.17	3	0	0.17	R
506	18.17	3	0	0	E
507	18.33	3.33	0.17	0.33	R
508	18.33	3.33	0	0	P
509	18.33	3.5	0	0.17	S
510	18.33	3.5	0	0	A
511	18.33	3.5	0	0	P
512	18.33	3.5	0	0	A
513	18.33	3.67	0	0.17	G
514	18.33	3.67	0	0	P
515	18.33	3.67	0	0	P
516	18.67	3.67	0.33	0	D
517	18.67	3.67	0	0	D
518	18.67	3.83	0	0.17	E
519	18.67	4.17	0	0.33	A
520	18.67	4.17	0	0	L
521	18.67	4.17	0	0	I
522	18.67	4.17	0	0	P
523	18.83	4.17	0.17	0	P
524	18.83	4.17	0	0	W
525	18.83	4.17	0	0	L
526	18.83	4.17	0	0	F
527	18.83	4.17	0	0	A
528	18.83	4.17	0	0	E
529	18.83	4.17	0	0	R
530	19	4.17	0.17	0	R
531	19	4.17	0	0	A
532	19	4.17	0	0	L
533	19	4.17	0	0	R
534	19	4.17	0	0	C
535	19	4.17	0	0	R
536	19	4.17	0	0	E
537	19	4.17	0	0	W
538	19	4.17	0	0	D
539	19	4.17	0	0	F
540	19	4.17	0	0	E
541	19.33	4.17	0.33	0	V
542	19.33	4.17	0	0	L
543	19.33	4.17	0	0	R
544	19.33	4.17	0	0	A
545	19.33	4.17	0	0	R
546	19.33	4.17	0	0	A
547	19.5	4.17	0.17	0	D
548	19.5	4.17	0	0	T
549	19.5	4.17	0	0	A
550	19.5	4.17	0	0	A
551	19.5	4.5	0	0.33	A
552	19.5	4.5	0	0	P
553	19.5	4.5	0	0	A
554	19.5	4.5	0	0	P
555	19.5	4.5	0	0	L
556	19.5	4.5	0	0	A
557	19.5	4.5	0	0	P
558	19.5	4.5	0	0	R
559	19.67	4.5	0.17	0	P
560	19.83	4.5	0.17	0	A
561	19.83	4.5	0	0	R
562	19.83	4.5	0	0	Y
563	19.83	4.5	0	0	P
564	20.33	4.5	0.5	0	T
565	20.33	4.5	0	0	V
566	20.33	4.5	0	0	L
567	20.33	4.5	0	0	Y
568	20.33	4.5	0	0	R
569	20.33	4.5	0	0	H
570	20.33	4.5	0	0	P
571	20.33	4.5	0	0	A
572	20.33	4.5	0	0	H
573	20.33	4.5	0	0	H
574	20.33	4.5	0	0	G
575	20.33	4.5	0	0	P
576	20.33	4.5	0	0	W
577	20.33	4.5	0	0	L
578	20.33	4.5	0	0	T
579	20.33	4.5	0	0	L
580	20.33	4.5	0	0	D
581	20.33	4.5	0	0	E
582	20.5	4.5	0.17	0	P
583	20.5	4.5	0	0	G
584	20.5	4.5	0	0	E
585	20.5	4.5	0	0	A
586	20.67	4.5	0.17	0	D
587	20.67	4.5	0	0	A
588	20.67	4.5	0	0	A
589	20.67	4.5	0	0	L
590	20.67	4.5	0	0	V
591	20.67	4.5	0	0	L
592	20.83	4.5	0.17	0	C
593	20.83	4.5	0	0	D
594	20.83	4.5	0	0	P
595	20.83	4.5	0	0	L
596	20.83	4.5	0	0	G
597	20.83	4.5	0	0	Q
598	20.83	4.5	0	0	P
599	21	4.5	0.17	0	L
600	21	4.5	0	0	R
601	21	4.5	0	0	G
602	21.17	4.5	0.17	0	P
603	21.17	4.5	0	0	E
604	21.33	4.5	0.17	0	R
605	21.5	4.5	0.17	0	H
606	21.67	4.5	0.17	0	F
607	21.67	4.5	0	0	A
608	21.67	4.5	0	0	A
609	21.67	4.5	0	0	G
610	21.67	4.5	0	0	A
611	21.67	4.5	0	0	H
612	21.67	4.5	0	0	M
613	21.67	4.5	0	0	C
614	21.67	4.5	0	0	A
615	21.67	4.5	0	0	Q
616	21.67	4.5	0	0	A
617	21.67	4.5	0	0	R
618	21.67	4.5	0	0	G
619	21.67	4.5	0	0	L
620	21.67	4.5	0	0	Q
621	21.83	4.5	0.17	0	A
622	21.83	4.5	0	0	F
623	21.83	4.5	0	0	V
624	22	4.5	0.17	0	R
625	22	4.5	0	0	V
626	22	4.67	0	0.17	V
627	22	4.83	0	0.17	P
628	22	4.83	0	0	P
629	22	4.83	0	0	P
630	22	4.83	0	0	E
631	22	4.83	0	0	R
632	22	4.83	0	0	P
633	22	4.83	0	0	W
634	22.33	4.83	0.33	0	A
635	22.33	4.83	0	0	D
636	22.33	4.83	0	0	G
637	22.33	4.83	0	0	G
638	22.33	4.83	0	0	A
639	22.5	4.83	0.17	0	R
640	22.5	4.83	0	0	A
641	22.5	4.83	0	0	W
642	22.5	4.83	0	0	A
643	22.5	4.83	0	0	K
644	22.5	4.83	0	0	F
645	22.5	4.83	0	0	F
646	22.5	4.83	0	0	R
647	22.5	5	0	0.17	G
648	22.5	5	0	0	C
649	22.5	5	0	0	A
650	22.5	5	0	0	W
651	22.5	5	0	0	A
652	22.5	5	0	0	Q
653	22.5	5	0	0	R
654	22.83	5	0.33	0	L
655	22.83	5	0	0	L
656	22.83	5	0	0	G
657	22.83	5	0	0	E
658	22.83	5	0	0	P
659	22.83	5.17	0	0.17	A
660	22.83	5.17	0	0	V
661	22.83	5.17	0	0	M
662	22.83	5.17	0	0	H
663	22.83	5.17	0	0	L
664	22.83	5.17	0	0	P
665	22.83	5.17	0	0	Y
666	23.67	5.17	0.83	0	T
667	23.67	5.17	0	0	D
668	23.67	5.17	0	0	G
669	23.67	5.17	0	0	D
670	23.67	5.17	0	0	V
671	23.67	5.17	0	0	P
672	23.67	5.33	0	0.17	Q
673	23.67	5.33	0	0	L
674	23.83	5.33	0.17	0	I
675	23.83	5.33	0	0	A
676	24.17	5.33	0.33	0	L
677	24.17	5.33	0	0	A
678	24.33	5.33	0.17	0	L
679	24.33	5.33	0	0	R
680	24.5	5.33	0.17	0	T
681	24.5	5.33	0	0	L
682	24.5	5.33	0	0	A
683	24.5	5.33	0	0	Q
684	24.5	5.33	0	0	Q
685	24.5	5.33	0	0	G
686	24.5	5.33	0	0	A
687	24.5	5.33	0	0	A
688	24.5	5.33	0	0	L
689	24.5	5.33	0	0	A
690	24.5	5.33	0	0	L
691	24.67	5.33	0.17	0	S
692	24.67	5.33	0	0	V
693	24.83	5.33	0.17	0	R
694	24.83	5.33	0	0	D
695	24.83	5.33	0	0	L
696	24.83	5.33	0	0	P
697	24.83	5.33	0	0	G
698	24.83	5.33	0	0	G
699	24.83	5.33	0	0	A
700	24.83	5.5	0	0.17	A
701	25.17	5.5	0.33	0	F
702	25.17	5.5	0	0	D
703	25.17	5.5	0	0	A
704	25.33	5.5	0.17	0	N
705	25.33	5.5	0	0	A
706	25.5	5.5	0.17	0	V
707	25.83	5.5	0.33	0	T
708	25.83	5.67	0	0.17	A
709	25.83	5.67	0	0	A
710	25.83	5.67	0	0	V
711	25.83	5.67	0	0	R
712	25.83	5.83	0	0.17	A
713	25.83	5.83	0	0	G
714	25.83	5.83	0	0	P
715	25.83	5.83	0	0	G
716	25.83	5.83	0	0	Q
717	25.83	6	0	0.17	S
718	25.83	6.17	0	0.17	A
719	26	6.17	0.17	0	A
720	26	6.17	0	0	T
721	26	6.17	0	0	S
722	26	6.17	0	0	S
723	26	6.17	0	0	P
724	26.83	6.17	0.83	0	P
725	26.83	6.17	0	0	G
726	26.83	6.17	0	0	D
727	26.83	6.17	0	0	P
728	26.92	6.58	0.08	0.42	P
729	27.08	6.58	0.17	0	P
730	27.08	6.75	0	0.17	P
731	27.08	6.75	0	0	R
732	27.25	6.75	0.17	0	R
733	27.25	6.75	0	0	A
734	27.25	6.75	0	0	R
735	27.25	6.75	0	0	R
736	27.42	6.92	0.17	0.17	S
737	27.58	6.92	0.17	0	Q
738	27.75	6.92	0.17	0	R
739	27.75	7.08	0	0.17	H
740	27.75	7.25	0	0.17	S
741	27.92	7.25	0.17	0	D
742	27.92	7.25	0	0	A
743	28.08	7.25	0.17	0	R
744	28.08	7.25	0	0	G
745	28.08	7.25	0	0	T
746	28.17	7.67	0.08	0.42	P
747	28.17	7.67	0	0	P
748	28.17	7.67	0	0	P
749	28.17	7.67	0	0	A
750	28.17	7.83	0	0.17	P
751	28.17	8.67	0	0.83	A
752	28.17	8.67	0	0	R
753	28.17	8.67	0	0	D
754	28.17	8.67	0	0	P
755	28.17	8.67	0	0	P
756	28.17	8.67	0	0	P
757	28.17	8.83	0	0.17	P
758	28.33	8.83	0.17	0	A
759	28.33	8.83	0	0	P
760	28.33	8.83	0	0	S
761	28.33	8.83	0	0	P
762	28.33	8.83	0	0	P
763	28.33	8.83	0	0	A
764	28.33	8.83	0	0	P
765	28.33	8.83	0	0	P
766	28.33	9	0	0.17	R
767	28.33	9	0	0	A
768	28.33	9	0	0	G
769	28.5	9.33	0.17	0.33	D
770	28.5	9.33	0	0	P
771	28.5	9.33	0	0	V
772	28.5	9.33	0	0	P
773	28.67	9.33	0.17	0	P
774	28.67	9.33	0	0	T
775	28.67	9.33	0	0	S
776	28.67	9.33	0	0	A
777	28.67	9.33	0	0	G
778	28.67	9.33	0	0	P
779	28.67	9.33	0	0	A
780	28.67	9.33	0	0	D
781	28.67	9.33	0	0	R
782	28.67	9.5	0	0.17	A
783	28.67	9.5	0	0	R
784	28.67	9.5	0	0	D
785	28.83	9.5	0.17	0	A
786	28.83	9.5	0	0	E
787	29	9.5	0.17	0	L
788	29	9.5	0	0	E
789	29.17	9.5	0.17	0	V
790	29.17	9.5	0	0	A
791	29.17	9.67	0	0.17	Y
792	29.33	9.67	0.17	0	E
793	29.33	9.67	0	0	P
794	29.5	9.67	0.17	0	S
795	29.5	9.67	0	0	G
796	29.5	9.67	0	0	P
797	29.5	10	0	0.33	P
798	29.5	10.17	0	0.17	T
799	29.5	10.33	0	0.17	S
800	29.5	10.33	0	0	T
801	29.5	10.33	0	0	K
802	29.5	10.33	0	0	A
803	29.5	10.33	0	0	D
804	29.5	10.5	0	0.17	P
805	29.5	10.5	0	0	D
806	29.67	10.5	0.17	0	S
807	29.67	10.5	0	0	D
808	30.33	10.5	0.67	0	I
809	30.5	10.5	0.17	0	V
810	30.67	10.5	0.17	0	E
811	30.67	10.5	0	0	S
812	30.83	10.5	0.17	0	Y
813	30.83	10.67	0	0.17	A
814	30.83	10.67	0	0	R
815	30.83	10.67	0	0	A
816	30.83	10.67	0	0	A
817	30.83	10.67	0	0	G
818	31	10.67	0.17	0	P
819	31	10.67	0	0	V
820	31	10.67	0	0	H
821	31	10.83	0	0.17	L
822	31	10.83	0	0	R
823	31	10.83	0	0	V
824	31	10.83	0	0	R
825	31	10.83	0	0	D
826	31	10.83	0	0	I
827	31	10.83	0	0	M
828	31	10.83	0	0	D
829	31	10.83	0	0	P
830	31	10.83	0	0	P
831	31	10.83	0	0	P
832	31	10.83	0	0	G
833	31	10.83	0	0	C
834	31	10.83	0	0	K
835	31.17	10.83	0.17	0	V
836	31.17	10.83	0	0	V
837	31.33	10.83	0.17	0	V
838	31.5	10.83	0.17	0	N
839	31.5	10.83	0	0	A
840	31.5	10.83	0	0	A
841	31.83	10.83	0.33	0	N
842	31.83	10.83	0	0	E
843	31.83	10.83	0	0	G
844	31.83	10.83	0	0	L
845	31.83	10.83	0	0	L
846	32	10.83	0.17	0	A
847	32.17	10.83	0.17	0	G
848	32.17	10.83	0	0	S
849	32.17	10.83	0	0	G
850	32.17	10.83	0	0	V
851	32.17	10.83	0	0	C
852	32.17	10.83	0	0	G
853	32.17	10.83	0	0	A
854	32.83	10.83	0.67	0	I
855	32.83	10.83	0	0	F
856	33	10.83	0.17	0	A
857	33	10.83	0	0	N
858	33	10.83	0	0	A
859	33	10.83	0	0	T
860	33	10.83	0	0	A
861	33	10.83	0	0	A
862	33.83	10.83	0.83	0	L
863	34	10.83	0.17	0	A
864	34.17	10.83	0.17	0	A
865	34.17	10.83	0	0	D
866	34.17	10.83	0	0	C
867	34.17	10.83	0	0	R
868	34.17	10.83	0	0	R
869	34.17	10.83	0	0	L
870	34.17	10.83	0	0	A
871	34.17	10.83	0	0	P
872	34.17	10.83	0	0	C
873	34.17	10.83	0	0	P
874	34.17	10.83	0	0	T
875	34.17	10.83	0	0	G
876	34.17	10.83	0	0	E
877	34.17	10.83	0	0	A
878	34.17	10.83	0	0	V
879	34.17	10.83	0	0	A
880	34.17	10.83	0	0	T
881	34.17	10.83	0	0	P
882	34.17	10.83	0	0	G
883	34.33	11	0.17	0.17	H
884	34.33	11	0	0	G
885	34.33	11	0	0	C
886	34.33	11	0	0	G
887	34.33	11	0	0	Y
888	34.33	11	0	0	T
889	34.33	11.17	0	0.17	H
890	34.67	11.17	0.33	0	I
891	34.67	11.17	0	0	I
892	34.67	11.17	0	0	H
893	34.67	11.17	0	0	A
894	35.33	11.17	0.67	0	V
895	35.33	11.17	0	0	A
896	35.33	11.17	0	0	P
897	35.33	11.17	0	0	R
898	35.33	11.17	0	0	R
899	35.33	11.17	0	0	P
900	35.33	11.17	0	0	R
901	35.33	11.17	0	0	D
902	35.33	11.17	0	0	P
903	35.33	11.17	0	0	A
904	35.33	11.17	0	0	A
905	35.33	11.17	0	0	L
906	35.33	11.17	0	0	E
907	35.33	11.17	0	0	E
908	35.33	11.17	0	0	G
909	35.33	11.17	0	0	E
910	35.33	11.17	0	0	A
911	35.33	11.17	0	0	L
912	35.5	11.17	0.17	0	L
913	35.5	11.17	0	0	E
914	35.5	11.17	0	0	R
915	35.5	11.17	0	0	A
916	35.5	11.17	0	0	Y
917	35.67	11.17	0.17	0	R
918	35.67	11.17	0	0	S
919	36.17	11.17	0.5	0	I
920	36.33	11.17	0.17	0	V
921	36.33	11.17	0	0	A
922	36.33	11.17	0	0	L
923	36.5	11.17	0.17	0	A
924	36.67	11.17	0.17	0	A
925	36.67	11.17	0	0	A
926	36.67	11.17	0	0	R
927	36.67	11.17	0	0	R
928	36.67	11.17	0	0	W
929	36.67	11.17	0	0	A
930	36.67	11.5	0	0.33	R
931	37.5	11.5	0.83	0	V
932	37.5	11.5	0	0	A
933	37.5	11.5	0	0	C
934	37.5	11.5	0	0	P
935	37.5	11.5	0	0	L
936	37.67	11.5	0.17	0	L
937	37.67	11.5	0	0	G
938	37.67	11.5	0	0	A
939	37.67	11.5	0	0	G
940	37.83	11.5	0.17	0	V
941	37.83	11.5	0	0	Y
942	37.83	11.5	0	0	G
943	37.83	11.5	0	0	W
944	37.83	11.5	0	0	S
945	37.83	11.5	0	0	A
946	37.83	11.5	0	0	A
947	37.83	11.5	0	0	E
948	37.83	11.5	0	0	S
949	37.83	11.5	0	0	L
950	37.83	11.5	0	0	R
951	37.83	11.5	0	0	A
952	38	11.5	0.17	0	A
953	38.83	11.5	0.83	0	L
954	38.83	11.5	0	0	A
955	38.83	11.5	0	0	A
956	38.83	11.5	0	0	T
957	38.83	11.5	0	0	R
958	38.83	11.5	0	0	T
959	38.83	11.5	0	0	E
960	38.83	11.5	0	0	P
961	38.83	11.5	0	0	A
962	38.83	11.5	0	0	E
963	38.83	11.5	0	0	R
964	39	11.5	0.17	0	V
965	39	11.5	0	0	S
966	39.17	11.5	0.17	0	L
967	39.17	11.5	0	0	H
968	39.83	11.5	0.67	0	I
969	39.83	11.5	0	0	C
970	39.83	11.5	0	0	H
971	40	11.5	0.17	0	P
972	40	11.5	0	0	D
973	40	11.5	0	0	R
974	40	11.5	0	0	A
975	40	11.5	0	0	T
976	40	11.5	0	0	L
977	40	11.5	0	0	T
978	40	11.5	0	0	H
979	40	11.5	0	0	A
980	40.67	11.67	0.67	0.17	S
981	40.67	11.67	0	0	V
982	40.67	11.67	0	0	L
983	41.17	11.67	0.5	0	V
984	41.17	11.67	0	0	G
985	41.17	11.83	0	0.17	A
986	41.17	11.83	0	0	G
987	41.17	11.83	0	0	L
988	41.33	11.83	0.17	0	A
989	41.33	11.83	0	0	A
990	41.33	11.83	0	0	R
991	41.33	11.83	0	0	R
992	41.5	11.83	0.17	0	V
993	41.5	11.83	0	0	S
994	41.67	12	0.17	0.17	P
995	41.67	12	0	0	P
996	41.75	12.42	0.08	0.42	P
997	41.92	12.58	0.17	0.17	T
998	41.92	12.58	0	0	E
999	41.92	12.58	0	0	P
1000	42.08	12.58	0.17	0	L
1001	42.25	12.58	0.17	0	A
1002	42.25	12.75	0	0.17	S
1003	42.25	12.75	0	0	C
1004	42.25	12.75	0	0	P
1005	42.42	12.75	0.17	0	A
1006	42.58	12.75	0.17	0	G
1007	42.58	12.75	0	0	D
1008	42.58	12.75	0	0	P
1009	42.75	12.75	0.17	0	G
1010	42.75	12.92	0	0.17	R
1011	42.75	12.92	0	0	P
1012	42.75	12.92	0	0	A
1013	42.75	13.08	0	0.17	Q
1014	42.92	13.25	0.17	0.17	R
1015	43.08	13.25	0.17	0	S
1016	43.25	13.25	0.17	0	A
1017	43.25	13.42	0	0.17	S
1018	43.25	13.42	0	0	P
1019	43.25	13.58	0	0.17	P
1020	43.25	13.58	0	0	A
1021	43.25	13.58	0	0	T
1022	43.42	13.58	0.17	0	P
1023	43.42	13.58	0	0	L
1024	43.42	13.58	0	0	G
1025	43.42	13.75	0	0.17	D
1026	43.42	13.92	0	0.17	A
1027	43.42	13.92	0	0	T
1028	43.42	13.92	0	0	A
1029	43.42	13.92	0	0	P
1030	43.42	13.92	0	0	E
1031	43.42	13.92	0	0	P
1032	43.42	13.92	0	0	R
1033	43.42	13.92	0	0	G
1034	43.42	13.92	0	0	C
1035	43.42	13.92	0	0	Q
1036	43.42	13.92	0	0	G
1037	43.42	13.92	0	0	C
1038	43.42	13.92	0	0	E
1039	43.58	13.92	0.17	0	L
1040	43.58	13.92	0	0	C
1041	43.58	13.92	0	0	R
1042	43.58	13.92	0	0	Y
1043	43.58	13.92	0	0	T
1044	43.58	13.92	0	0	R
1045	43.58	13.92	0	0	V
1046	43.75	13.92	0.17	0	T
1047	43.75	13.92	0	0	N
1048	43.75	13.92	0	0	D
1049	43.75	13.92	0	0	R
1050	43.75	13.92	0	0	A
1051	44.08	13.92	0.33	0	Y
1052	44.08	13.92	0	0	V
1053	44.08	13.92	0	0	N
1054	44.08	13.92	0	0	L
1055	44.08	13.92	0	0	W
1056	44.08	13.92	0	0	L
1057	44.08	13.92	0	0	E
1058	44.08	13.92	0	0	R
1059	44.08	13.92	0	0	D
1060	44.08	13.92	0	0	R
1061	44.08	13.92	0	0	G
1062	44.08	13.92	0	0	A
1063	44.08	13.92	0	0	T
1064	44.08	13.92	0	0	S
1065	44.08	13.92	0	0	W
1066	44.08	13.92	0	0	A
1067	44.08	13.92	0	0	M
1068	44.08	13.92	0	0	R
1069	44.25	13.92	0.17	0	I
1070	44.25	13.92	0	0	P
1071	44.25	13.92	0	0	E
1072	44.25	13.92	0	0	V
1073	44.25	13.92	0	0	V
1074	44.25	13.92	0	0	V
1075	44.25	13.92	0	0	Y
1076	44.25	13.92	0	0	G
1077	44.25	13.92	0	0	P
1078	44.25	13.92	0	0	E
1079	44.42	13.92	0.17	0	H
1080	44.42	13.92	0	0	L
1081	44.42	13.92	0	0	A
1082	44.42	13.92	0	0	T
1083	44.42	13.92	0	0	H
1084	44.42	13.92	0	0	F
1085	44.42	13.92	0	0	P
1086	44.42	13.92	0	0	L
1087	44.42	13.92	0	0	N
1088	44.42	13.92	0	0	H
1089	44.42	13.92	0	0	Y
1090	44.75	13.92	0.33	0	S
1091	44.75	13.92	0	0	V
1092	44.92	13.92	0.17	0	L
1093	44.92	13.92	0	0	K
1094	44.92	13.92	0	0	P
1095	44.92	13.92	0	0	A
1096	44.92	13.92	0	0	E
1097	44.92	13.92	0	0	V
1098	44.92	13.92	0	0	R
1099	44.92	13.92	0	0	P
1100	44.92	13.92	0	0	P
1101	44.92	13.92	0	0	R
1102	44.92	13.92	0	0	G
1103	44.92	13.92	0	0	M
1104	44.92	13.92	0	0	C
1105	44.92	13.92	0	0	G
1106	45.08	13.92	0.17	0	S
1107	45.08	13.92	0	0	D
1108	45.08	13.92	0	0	M
1109	45.08	13.92	0	0	W
1110	45.08	13.92	0	0	R
1111	45.08	13.92	0	0	C
1112	45.08	13.92	0	0	R
1113	45.08	13.92	0	0	G
1114	45.08	13.92	0	0	W
1115	45.08	13.92	0	0	Q
1116	45.08	13.92	0	0	G
1117	45.08	14.58	0	0.67	V
1118	45.08	14.58	0	0	P
1119	45.25	14.58	0.17	0	Q
1120	45.25	14.58	0	0	V
1121	45.25	14.58	0	0	R
1122	45.25	14.58	0	0	C
1123	45.25	14.58	0	0	T
1124	45.25	14.58	0	0	P
1125	45.42	14.58	0.17	0	S
1126	45.42	14.58	0	0	N
1127	45.42	14.58	0	0	A
1128	45.42	14.58	0	0	H
1129	45.42	14.58	0	0	A
1130	45.42	14.58	0	0	A
1131	45.42	14.58	0	0	L
1132	45.42	14.58	0	0	C
1133	45.42	14.58	0	0	R
1134	45.58	14.58	0.17	0	T
1135	45.58	14.58	0	0	G
1136	45.58	14.58	0	0	V
1137	45.58	14.58	0	0	P
1138	45.75	14.58	0.17	0	P
1139	45.75	14.58	0	0	R
1140	45.75	14.58	0	0	V
1141	45.75	14.58	0	0	S
1142	45.75	14.58	0	0	T
1143	45.75	14.58	0	0	R
1144	45.75	14.58	0	0	G
1145	45.92	14.58	0.17	0	G
1146	45.92	14.58	0	0	E
1147	46.08	14.58	0.17	0	L
1148	46.08	14.58	0	0	D
1149	46.08	14.58	0	0	P
1150	46.08	14.58	0	0	N
1151	46.08	14.58	0	0	T
1152	46.25	14.58	0.17	0	C
1153	46.25	14.58	0	0	W
1154	46.25	14.58	0	0	L
1155	46.25	14.58	0	0	R
1156	46.25	14.58	0	0	A
1157	46.25	14.58	0	0	A
1158	46.25	14.58	0	0	A
1159	46.25	14.58	0	0	N
1160	46.42	14.58	0.17	0	V
1161	46.42	14.58	0	0	A
1162	46.42	14.58	0	0	Q
1163	46.42	14.58	0	0	A
1164	46.42	14.58	0	0	A
1165	46.42	14.58	0	0	R
1166	46.58	14.58	0.17	0	A
1167	46.58	14.58	0	0	C
1168	46.58	14.58	0	0	G
1169	46.58	14.58	0	0	A
1170	46.58	14.58	0	0	Y
1171	46.58	14.58	0	0	T
1172	46.58	14.58	0	0	S
1173	46.58	14.58	0	0	A
1174	46.58	14.58	0	0	G
1175	46.58	14.58	0	0	C
1176	46.58	14.58	0	0	P
1177	46.58	14.58	0	0	R
1178	46.58	14.58	0	0	C
1179	46.58	14.58	0	0	A
1180	46.75	14.58	0.17	0	Y
1181	46.75	14.58	0	0	G
1182	46.75	14.58	0	0	R
1183	46.75	14.58	0	0	A
1184	46.75	14.58	0	0	L
1185	46.75	14.58	0	0	S
1186	46.75	14.58	0	0	E
1187	46.75	14.58	0	0	A
1188	46.75	14.58	0	0	R
1189	47.08	14.58	0.33	0	T
1190	47.08	14.58	0	0	H
1191	47.08	14.58	0	0	E
1192	47.25	14.58	0.17	0	D
1193	47.25	14.58	0	0	F
1194	47.25	14.58	0	0	A
1195	47.42	14.58	0.17	0	A
1196	47.42	14.58	0	0	L
1197	47.42	14.58	0	0	S
1198	47.42	14.58	0	0	Q
1199	47.42	14.58	0	0	R
1200	47.42	14.58	0	0	W
1201	47.42	14.58	0	0	S
1202	47.42	14.58	0	0	A
1203	47.42	14.58	0	0	S
1204	47.42	14.58	0	0	H
1205	47.42	14.58	0	0	A
1206	47.42	14.58	0	0	D
1207	47.58	14.58	0.17	0	A
1208	47.75	14.58	0.17	0	S
1209	47.75	14.58	0	0	S
1210	47.75	14.58	0	0	D
1211	47.75	14.58	0	0	G
1212	47.75	14.58	0	0	T
1213	47.75	14.58	0	0	G
1214	47.75	14.58	0	0	D
1215	47.92	14.58	0.17	0	P
1216	47.92	14.58	0	0	L
1217	47.92	14.58	0	0	D
1218	47.92	14.58	0	0	P
1219	48.08	14.58	0.17	0	L
1220	48.08	14.58	0	0	M
1221	48.08	14.58	0	0	E
1222	48.08	14.58	0	0	T
1223	48.08	14.58	0	0	V
1224	48.08	14.58	0	0	G
1225	48.08	14.58	0	0	C
1226	48.25	14.75	0.17	0.17	A
1227	48.42	14.75	0.17	0	C
1228	48.42	14.75	0	0	S
1229	48.42	14.75	0	0	R
1230	48.58	14.75	0.17	0	V
1231	48.58	14.75	0	0	W
1232	48.58	14.75	0	0	V
1233	48.58	14.75	0	0	G
1234	48.58	14.75	0	0	S
1235	48.58	14.75	0	0	E
1236	48.58	14.75	0	0	H
1237	48.58	14.75	0	0	E
1238	48.58	14.75	0	0	A
1239	48.58	14.75	0	0	P
1240	48.58	14.92	0	0.17	P
1241	48.58	14.92	0	0	D
1242	48.58	14.92	0	0	H
1243	48.75	14.92	0.17	0	L
1244	48.75	14.92	0	0	L
1245	48.75	14.92	0	0	V
1246	48.75	14.92	0	0	S
1247	48.75	14.92	0	0	L
1248	48.75	14.92	0	0	H
1249	48.75	14.92	0	0	R
1250	48.75	14.92	0	0	A
1251	49.08	14.92	0.33	0	P
1252	49.08	14.92	0	0	N
1253	49.08	14.92	0	0	G
1254	49.08	14.92	0	0	P
1255	49.08	14.92	0	0	W
1256	49.08	14.92	0	0	G
1257	49.25	14.92	0.17	0	V
1258	49.25	14.92	0	0	V
1259	49.25	14.92	0	0	L
1260	49.25	14.92	0	0	E
1261	49.25	14.92	0	0	V
1262	49.25	14.92	0	0	R
1263	49.25	14.92	0	0	A
1264	49.25	14.92	0	0	R
1265	49.25	14.92	0	0	P
1266	49.25	14.92	0	0	E
1267	49.25	14.92	0	0	G
1268	49.25	14.92	0	0	G
1269	49.25	14.92	0	0	N
1270	49.25	14.92	0	0	P
1271	49.42	14.92	0.17	0	T
1272	49.42	14.92	0	0	G
1273	49.42	14.92	0	0	H
1274	50.08	14.92	0.67	0	F
1275	50.25	14.92	0.17	0	V
1276	50.25	14.92	0	0	C
1277	50.25	14.92	0	0	A
1278	50.25	14.92	0	0	V
1279	50.25	14.92	0	0	G
1280	50.25	14.92	0	0	G
1281	50.25	14.92	0	0	G
1282	50.25	14.92	0	0	P
1283	50.25	14.92	0	0	R
1284	50.25	14.92	0	0	R
1285	50.25	14.92	0	0	V
1286	50.25	14.92	0	0	S
1287	50.25	14.92	0	0	D
1288	50.25	14.92	0	0	R
1289	50.25	14.92	0	0	P
1290	50.25	14.92	0	0	H
1291	50.25	14.92	0	0	L
1292	50.25	14.92	0	0	W
1293	50.25	14.92	0	0	L
1294	50.25	14.92	0	0	A
1295	50.25	14.92	0	0	V
1296	50.25	14.92	0	0	P
1297	50.25	14.92	0	0	L
1298	50.25	14.92	0	0	S
1299	50.42	14.92	0.17	0	R
1300	50.42	14.92	0	0	G
1301	50.42	14.92	0	0	G
