# Supplementary material for: Infectious vaccine-derived rubella viruses emerge, persist, and evolve in cutaneous granulomas of children with primary immunodeficiencies
Source: PLoS Pathog. 2019 Oct 28;15(10):e1008080. doi: 10.1371/journal.ppat.1008080 (PMC6837625; doi:10.1371/journal.ppat.1008080)
Supplement: S6 Data — (XLSX) [file ppat.1008080.s011.xlsx]

## Sheet: S3 Data_Fig6a
base_change	A_to_U	U_to_A	A_to_G	U_to_C	A_to_C	U_to_G	G_to_C	C_to_G	G_to_U	C_to_A	G_to_A	C_to_U	ALL
TOTAL	10	3	60	141	9	5	43	27	18	20	71	586	993
RVs/California.USA/43.16/GR	1	0	8	16	1	1	3	4	1	1	9	48	93
RVs/Louisiana.USA/27.17/GR	1	0	4	11	1	1	3	4	1	3	7	72	108
RVs/Louisiana.USA/27.17/NP	1	0	4	9	0	1	5	5	2	3	10	79	119
RVs/Oulu.FIN/22.15/GR	2	1	16	38	2	0	9	3	6	4	22	185	288
RVs/RhodeIsland.USA/9.17/GR	4	0	18	42	2	1	16	8	2	5	20	115	233
RVs/Oregon.USA/05.18/GR	1	2	10	25	3	1	7	3	6	4	3	87	152
Normalized number of observed mutations to the number of opportunities in Fig 6a calculated as (#of X->Y mutations)/(#number X in genomes)/(years of observation)
base_change	A_to_U	U_to_A	A_to_G	U_to_C	A_to_C	U_to_G	G_to_C	C_to_G	G_to_U	C_to_A	G_to_A	C_to_U
RVs/California.USA/43.16/GR	7.64175e-05	0	0.00061134	0.0011719	7.64175e-05	7.3244e-05	0.000110632	0.00011764	3.68772e-05	2.941e-05	0.000331895	0.00141168
RVs/Louisiana.USA/27.17/GR	0.000137552	0	0.000550206	0.00145023	0.000137552	0.000131839	0.000199137	0.000211752	6.6379e-05	0.000158814	0.000464653	0.00381154
RVs/Louisiana.USA/27.17/NP	0.000137552	0	0.000550206	0.00118655	0	0.000131839	0.000331895	0.00026469	0.000132758	0.000158814	0.00066379	0.00418211
RVs/Oulu.FIN/22.15/GR	6.25234e-05	2.99634e-05	0.000500188	0.00113861	6.25234e-05	0	0.000135775	3.60941e-05	9.05169e-05	4.81255e-05	0.000331895	0.0022258
RVs/RhodeIsland.USA/9.17/GR	0.000171939	0	0.000773728	0.00173039	8.59697e-05	4.11997e-05	0.000331895	0.000132345	4.14869e-05	8.27157e-05	0.000414869	0.00190246
RVs/Oregon.USA/05.18/GR	6.25234e-05	0.000119854	0.000625234	0.00149817	0.00018757	5.99269e-05	0.000211206	7.21883e-05	0.000181034	9.6251e-05	9.05169e-05	0.00209346

## Sheet: S3 Data Fig6b ADAR sites
Position	RowId	iVDRV	Start_position	Reference_Allele	Mutant_Allele	CONTEXT....20.	times_refPos_mutated_inMAF	Gene.refGene	Variant_Classification	AAChange	Nucleotide_top_strand	ADAR1_inosine_prediction_top_strand	ADAR2_inosine_prediction_top_strand	Nucleotide_bottom_strand	ADAR1_inosine_prediction_bottom_strand	ADAR2_inosine_prediction_bottom_strand
1	NA	NA	NA	NA	NA	NA	NA	NA	NA	NA	C	0	0	G	0	0
2	NA	NA	NA	NA	NA	NA	NA	NA	NA	NA	A	-1	-1	U	0	0
3	NA	NA	NA	NA	NA	NA	NA	NA	NA	NA	A	-1	-1	U	0	0
4	NA	NA	NA	NA	NA	NA	NA	NA	NA	NA	U	0	0	A	-1	-1
5	NA	NA	NA	NA	NA	NA	NA	NA	NA	NA	G	0	0	C	0	0
6	NA	NA	NA	NA	NA	NA	NA	NA	NA	NA	G	0	0	C	0	0
7	NA	NA	NA	NA	NA	NA	NA	NA	NA	NA	G	0	0	C	0	0
8	NA	NA	NA	NA	NA	NA	NA	NA	NA	NA	A	2.19465	1.37685	U	0	0
9	NA	NA	NA	NA	NA	NA	NA	NA	NA	NA	G	0	0	C	0	0
10	NA	NA	NA	NA	NA	NA	NA	NA	NA	NA	C	0	0	G	0	0
11	NA	NA	NA	NA	NA	NA	NA	NA	NA	NA	U	0	0	A	82.3225	77.0618
12	NA	NA	NA	NA	NA	NA	NA	NA	NA	NA	A	22.409	29.824	U	0	0
13	NA	NA	NA	NA	NA	NA	NA	NA	NA	NA	U	0	0	A	0.764003	1.53226
14	NA	NA	NA	NA	NA	NA	NA	NA	NA	NA	C	0	0	G	0	0
15	NA	NA	NA	NA	NA	NA	NA	NA	NA	NA	G	0	0	C	0	0
16	NA	NA	NA	NA	NA	NA	NA	NA	NA	NA	G	0	0	C	0	0
17	NA	NA	NA	NA	NA	NA	NA	NA	NA	NA	A	1.22594	1.21292	U	0	0
18	NA	NA	NA	NA	NA	NA	NA	NA	NA	NA	C	0	0	G	0	0
19	NA	NA	NA	NA	NA	NA	NA	NA	NA	NA	C	0	0	G	0	0
20	NA	NA	NA	NA	NA	NA	NA	NA	NA	NA	U	0	0	A	1.39691	3.7668
21	NA	NA	NA	NA	NA	NA	NA	NA	NA	NA	C	0	0	G	0	0
22	NA	NA	NA	NA	NA	NA	NA	NA	NA	NA	G	0	0	C	0	0
23	NA	NA	NA	NA	NA	NA	NA	NA	NA	NA	C	0	0	G	0	0
24	NA	NA	NA	NA	NA	NA	NA	NA	NA	NA	U	0	0	A	75.7035	27.3441
25	NA	NA	NA	NA	NA	NA	NA	NA	NA	NA	U	0	0	A	44.6929	26.0042
26	NA	NA	NA	NA	NA	NA	NA	NA	NA	NA	A	96.7904	87.9944	U	0	0
27	NA	NA	NA	NA	NA	NA	NA	NA	NA	NA	G	0	0	C	0	0
28	NA	NA	NA	NA	NA	NA	NA	NA	NA	NA	G	0	0	C	0	0
29	NA	NA	NA	NA	NA	NA	NA	NA	NA	NA	A	1.55286	1.93556	U	0	0
30	NA	NA	NA	NA	NA	NA	NA	NA	NA	NA	C	0	0	G	0	0
31	NA	NA	NA	NA	NA	NA	NA	NA	NA	NA	U	0	0	A	2.25007	2.66831
32	NA	NA	NA	NA	NA	NA	NA	NA	NA	NA	C	0	0	G	0	0
33	NA	NA	NA	NA	NA	NA	NA	NA	NA	NA	C	0	0	G	0	0
34	NA	NA	NA	NA	NA	NA	NA	NA	NA	NA	U	0	0	A	70.0241	81.6327
35	NA	NA	NA	NA	NA	NA	NA	NA	NA	NA	A	31.1042	33.0489	U	0	0
36	NA	NA	NA	NA	NA	NA	NA	NA	NA	NA	U	0	0	A	15.7558	37.4933
37	NA	NA	NA	NA	NA	NA	NA	NA	NA	NA	U	0	0	A	1.35825	0.804574
38	NA	NA	NA	NA	NA	NA	NA	NA	NA	NA	C	0	0	G	0	0
39	NA	NA	NA	NA	NA	NA	NA	NA	NA	NA	C	0	0	G	0	0
40	NA	NA	NA	NA	NA	NA	NA	NA	NA	NA	C	0	0	G	0	0
41	NA	NA	NA	NA	NA	NA	NA	NA	NA	NA	A	4.3264	8.66977	U	0	0
42	NA	NA	NA	NA	NA	NA	NA	NA	NA	NA	U	0	0	A	3.34596	8.72131
43	NA	NA	NA	NA	NA	NA	NA	NA	NA	NA	G	0	0	C	0	0
44	NA	NA	NA	NA	NA	NA	NA	NA	NA	NA	G	0	0	C	0	0
45	NA	NA	NA	NA	NA	NA	NA	NA	NA	NA	A	1.00771	1.56783	U	0	0
46	NA	NA	NA	NA	NA	NA	NA	NA	NA	NA	G	0	0	C	0	0
47	NA	NA	NA	NA	NA	NA	NA	NA	NA	NA	A	1.62848	2.99868	U	0	0
48	NA	NA	NA	NA	NA	NA	NA	NA	NA	NA	G	0	0	C	0	0
49	NA	NA	NA	NA	NA	NA	NA	NA	NA	NA	A	1.03683	2.12519	U	0	0
50	NA	NA	NA	NA	NA	NA	NA	NA	NA	NA	C	0	0	G	0	0
51	NA	NA	NA	NA	NA	NA	NA	NA	NA	NA	U	0	0	A	2.16353	1.86595
52	NA	NA	NA	NA	NA	NA	NA	NA	NA	NA	C	0	0	G	0	0
53	NA	NA	NA	NA	NA	NA	NA	NA	NA	NA	C	0	0	G	0	0
54	NA	NA	NA	NA	NA	NA	NA	NA	NA	NA	U	0	0	A	32.7999	43.0147
55	NA	NA	NA	NA	NA	NA	NA	NA	NA	NA	A	67.8613	50.485	U	0	0
56	NA	NA	NA	NA	NA	NA	NA	NA	NA	NA	G	0	0	C	0	0
57	NA	NA	NA	NA	NA	NA	NA	NA	NA	NA	A	0.712493	0.755245	U	0	0
58	NA	NA	NA	NA	NA	NA	NA	NA	NA	NA	U	0	0	A	9.31332	4.76738
59	NA	NA	NA	NA	NA	NA	NA	NA	NA	NA	G	0	0	C	0	0
60	NA	NA	NA	NA	NA	NA	NA	NA	NA	NA	A	3.42231	2.97578	U	0	0
61	NA	NA	NA	NA	NA	NA	NA	NA	NA	NA	G	0	0	C	0	0
62	NA	NA	NA	NA	NA	NA	NA	NA	NA	NA	G	0	0	C	0	0
63	NA	NA	NA	NA	NA	NA	NA	NA	NA	NA	U	0	0	A	20.716	36.4961
64	NA	NA	NA	NA	NA	NA	NA	NA	NA	NA	U	0	0	A	1.51737	0.826657
65	NA	NA	NA	NA	NA	NA	NA	NA	NA	NA	C	0	0	G	0	0
66	NA	NA	NA	NA	NA	NA	NA	NA	NA	NA	U	0	0	A	29.2604	85.4235
67	NA	NA	NA	NA	NA	NA	NA	NA	NA	NA	U	0	0	A	5.82048	10.5419
68	NA	NA	NA	NA	NA	NA	NA	NA	NA	NA	G	0	0	C	0	0
69	NA	NA	NA	NA	NA	NA	NA	NA	NA	NA	C	0	0	G	0	0
70	NA	NA	NA	NA	NA	NA	NA	NA	NA	NA	C	0	0	G	0	0
71	NA	NA	NA	NA	NA	NA	NA	NA	NA	NA	C	0	0	G	0	0
72	NA	NA	NA	NA	NA	NA	NA	NA	NA	NA	C	0	0	G	0	0
73	NA	NA	NA	NA	NA	NA	NA	NA	NA	NA	C	0	0	G	0	0
74	NA	NA	NA	NA	NA	NA	NA	NA	NA	NA	G	0	0	C	0	0
75	NA	NA	NA	NA	NA	NA	NA	NA	NA	NA	G	0	0	C	0	0
76	NA	NA	NA	NA	NA	NA	NA	NA	NA	NA	U	0	0	A	4.88644	10.8755
77	NA	NA	NA	NA	NA	NA	NA	NA	NA	NA	G	0	0	C	0	0
78	NA	NA	NA	NA	NA	NA	NA	NA	NA	NA	G	0	0	C	0	0
79	202	RVs/Louisiana.USA/27.17/NP	79	G	A	gaggttcttgcccccggtggGccttataacttaaccgtcgg	1	ORF_1	synonymous SNV	p.G13G	G	0	0	C	0	0
80	NA	NA	NA	NA	NA	NA	NA	NA	NA	NA	C	0	0	G	0	0
81	NA	NA	NA	NA	NA	NA	NA	NA	NA	NA	C	0	0	G	0	0
82	NA	NA	NA	NA	NA	NA	NA	NA	NA	NA	U	0	0	A	77.0818	70.9121
83	NA	NA	NA	NA	NA	NA	NA	NA	NA	NA	U	0	0	A	32.9536	41.0629
84	NA	NA	NA	NA	NA	NA	NA	NA	NA	NA	A	56.6521	35.7473	U	0	0
85	842	RVs/Oregon.USA/05.18/GR	85	T	C	cttgcccccggtgggccttaTaacttaaccgtcggcagttg	1	ORF_1	synonymous SNV	p.Y15Y	U	0	0	A	41.3617	30.6257
86	NA	NA	NA	NA	NA	NA	NA	NA	NA	NA	A	32.278	15.6439	U	0	0
87	NA	NA	NA	NA	NA	NA	NA	NA	NA	NA	A	66.8792	25.3441	U	0	0
88	NA	NA	NA	NA	NA	NA	NA	NA	NA	NA	C	0	0	G	0	0
89	NA	NA	NA	NA	NA	NA	NA	NA	NA	NA	U	0	0	A	52.0425	29.4581
90	NA	NA	NA	NA	NA	NA	NA	NA	NA	NA	U	0	0	A	76.445	46.0614
91	NA	NA	NA	NA	NA	NA	NA	NA	NA	NA	A	56.7204	16.2483	U	0	0
92	NA	NA	NA	NA	NA	NA	NA	NA	NA	NA	A	32.7973	19.6543	U	0	0
93	NA	NA	NA	NA	NA	NA	NA	NA	NA	NA	C	0	0	G	0	0
94	NA	NA	NA	NA	NA	NA	NA	NA	NA	NA	C	0	0	G	0	0
95	NA	NA	NA	NA	NA	NA	NA	NA	NA	NA	G	0	0	C	0	0
96	NA	NA	NA	NA	NA	NA	NA	NA	NA	NA	U	0	0	A	0.970139	2.06635
97	843	RVs/Oregon.USA/05.18/GR	97	C	T	gggccttataacttaaccgtCggcagttgggtaagagacca	1	ORF_1	synonymous SNV	p.V19V	C	0	0	G	0	0
98	NA	NA	NA	NA	NA	NA	NA	NA	NA	NA	G	0	0	C	0	0
99	NA	NA	NA	NA	NA	NA	NA	NA	NA	NA	G	0	0	C	0	0
100	NA	NA	NA	NA	NA	NA	NA	NA	NA	NA	C	0	0	G	0	0
101	NA	NA	NA	NA	NA	NA	NA	NA	NA	NA	A	12.3055	17.2757	U	0	0
102	NA	NA	NA	NA	NA	NA	NA	NA	NA	NA	G	0	0	C	0	0
103	NA	NA	NA	NA	NA	NA	NA	NA	NA	NA	U	0	0	A	27.1168	43.0676
104	NA	NA	NA	NA	NA	NA	NA	NA	NA	NA	U	0	0	A	4.17126	5.04203
105	NA	NA	NA	NA	NA	NA	NA	NA	NA	NA	G	0	0	C	0	0
106	NA	NA	NA	NA	NA	NA	NA	NA	NA	NA	G	0	0	C	0	0
107	NA	NA	NA	NA	NA	NA	NA	NA	NA	NA	G	0	0	C	0	0
108	NA	NA	NA	NA	NA	NA	NA	NA	NA	NA	U	0	0	A	88.0951	21.3093
109	NA	NA	NA	NA	NA	NA	NA	NA	NA	NA	A	41.1618	40.0764	U	0	0
110	NA	NA	NA	NA	NA	NA	NA	NA	NA	NA	A	65.4555	64.3975	U	0	0
111	NA	NA	NA	NA	NA	NA	NA	NA	NA	NA	G	0	0	C	0	0
112	NA	NA	NA	NA	NA	NA	NA	NA	NA	NA	A	2.14534	3.23943	U	0	0
113	NA	NA	NA	NA	NA	NA	NA	NA	NA	NA	G	0	0	C	0	0
114	NA	NA	NA	NA	NA	NA	NA	NA	NA	NA	A	0.874208	1.56332	U	0	0
115	NA	NA	NA	NA	NA	NA	NA	NA	NA	NA	C	0	0	G	0	0
116	NA	NA	NA	NA	NA	NA	NA	NA	NA	NA	C	0	0	G	0	0
117	NA	NA	NA	NA	NA	NA	NA	NA	NA	NA	A	6.29234	28.7669	U	0	0
118	609	RVs/RhodeIsland.USA/9.17/GR	118	C	T	ggcagttgggtaagagaccaCgtccgctcaattgtcgaggg	3	ORF_1	synonymous SNV	p.H26H	C	0	0	G	0	0
118	321	RVs/Oulu.FIN/22.15/GR	118	C	T	ggcagttgggtaagagaccaCgtccgctcaattgtcgaggg	3	ORF_1	synonymous SNV	p.H26H	C	0	0	G	0	0
118	203	RVs/Louisiana.USA/27.17/NP	118	C	T	ggcagttgggtaagagaccaCgtccgctcaattgtcgaggg	3	ORF_1	synonymous SNV	p.H26H	C	0	0	G	0	0
119	NA	NA	NA	NA	NA	NA	NA	NA	NA	NA	G	0	0	C	0	0
120	NA	NA	NA	NA	NA	NA	NA	NA	NA	NA	U	0	0	A	1.19078	1.59992
121	NA	NA	NA	NA	NA	NA	NA	NA	NA	NA	C	0	0	G	0	0
122	NA	NA	NA	NA	NA	NA	NA	NA	NA	NA	C	0	0	G	0	0
123	NA	NA	NA	NA	NA	NA	NA	NA	NA	NA	G	0	0	C	0	0
124	NA	NA	NA	NA	NA	NA	NA	NA	NA	NA	C	0	0	G	0	0
125	NA	NA	NA	NA	NA	NA	NA	NA	NA	NA	U	0	0	A	1.67085	1.11809
126	NA	NA	NA	NA	NA	NA	NA	NA	NA	NA	C	0	0	G	0	0
127	NA	NA	NA	NA	NA	NA	NA	NA	NA	NA	A	10.7154	7.21594	U	0	0
128	NA	NA	NA	NA	NA	NA	NA	NA	NA	NA	A	13.1387	18.5451	U	0	0
129	NA	NA	NA	NA	NA	NA	NA	NA	NA	NA	U	0	0	A	19.5098	29.4853
130	1	RVs/California.USA/43.16/GR	130	T	C	agagaccacgtccgctcaatTgtcgagggcgcgtgggaagt	1	ORF_1	synonymous SNV	p.I30I	U	0	0	A	8.56184	8.74888
131	NA	NA	NA	NA	NA	NA	NA	NA	NA	NA	G	0	0	C	0	0
132	NA	NA	NA	NA	NA	NA	NA	NA	NA	NA	U	0	0	A	0.857374	1.05341
133	NA	NA	NA	NA	NA	NA	NA	NA	NA	NA	C	0	0	G	0	0
134	NA	NA	NA	NA	NA	NA	NA	NA	NA	NA	G	0	0	C	0	0
135	NA	NA	NA	NA	NA	NA	NA	NA	NA	NA	A	1.08292	3.51165	U	0	0
136	NA	NA	NA	NA	NA	NA	NA	NA	NA	NA	G	0	0	C	0	0
137	NA	NA	NA	NA	NA	NA	NA	NA	NA	NA	G	0	0	C	0	0
138	NA	NA	NA	NA	NA	NA	NA	NA	NA	NA	G	0	0	C	0	0
139	322	RVs/Oulu.FIN/22.15/GR	139	C	T	gtccgctcaattgtcgagggCgcgtgggaagtgcgcgatgt	1	ORF_1	synonymous SNV	p.G33G	C	0	0	G	0	0
140	NA	NA	NA	NA	NA	NA	NA	NA	NA	NA	G	0	0	C	0	0
141	NA	NA	NA	NA	NA	NA	NA	NA	NA	NA	C	0	0	G	0	0
142	NA	NA	NA	NA	NA	NA	NA	NA	NA	NA	G	0	0	C	0	0
143	NA	NA	NA	NA	NA	NA	NA	NA	NA	NA	U	0	0	A	6.05613	10.8915
144	NA	NA	NA	NA	NA	NA	NA	NA	NA	NA	G	0	0	C	0	0
145	NA	NA	NA	NA	NA	NA	NA	NA	NA	NA	G	0	0	C	0	0
146	NA	NA	NA	NA	NA	NA	NA	NA	NA	NA	G	0	0	C	0	0
147	NA	NA	NA	NA	NA	NA	NA	NA	NA	NA	A	1.44982	1.13906	U	0	0
148	NA	NA	NA	NA	NA	NA	NA	NA	NA	NA	A	34.4883	93.2904	U	0	0
149	NA	NA	NA	NA	NA	NA	NA	NA	NA	NA	G	0	0	C	0	0
150	NA	NA	NA	NA	NA	NA	NA	NA	NA	NA	U	0	0	A	5.72789	16.8244
151	NA	NA	NA	NA	NA	NA	NA	NA	NA	NA	G	0	0	C	0	0
152	NA	NA	NA	NA	NA	NA	NA	NA	NA	NA	C	0	0	G	0	0
153	NA	NA	NA	NA	NA	NA	NA	NA	NA	NA	G	0	0	C	0	0
154	NA	NA	NA	NA	NA	NA	NA	NA	NA	NA	C	0	0	G	0	0
155	NA	NA	NA	NA	NA	NA	NA	NA	NA	NA	G	0	0	C	0	0
156	NA	NA	NA	NA	NA	NA	NA	NA	NA	NA	A	0.994755	1.41732	U	0	0
157	NA	NA	NA	NA	NA	NA	NA	NA	NA	NA	U	0	0	A	5.22149	13.0496
158	NA	NA	NA	NA	NA	NA	NA	NA	NA	NA	G	0	0	C	0	0
159	NA	NA	NA	NA	NA	NA	NA	NA	NA	NA	U	0	0	A	20.4063	54.7008
160	NA	NA	NA	NA	NA	NA	NA	NA	NA	NA	U	0	0	A	4.35557	6.29653
161	NA	NA	NA	NA	NA	NA	NA	NA	NA	NA	G	0	0	C	0	0
162	NA	NA	NA	NA	NA	NA	NA	NA	NA	NA	U	0	0	A	21.7179	61.9652
163	NA	NA	NA	NA	NA	NA	NA	NA	NA	NA	U	0	0	A	29.129	14.2894
164	NA	NA	NA	NA	NA	NA	NA	NA	NA	NA	U	0	0	A	1.14321	0.922197
165	NA	NA	NA	NA	NA	NA	NA	NA	NA	NA	C	0	0	G	0	0
166	NA	NA	NA	NA	NA	NA	NA	NA	NA	NA	C	0	0	G	0	0
167	NA	NA	NA	NA	NA	NA	NA	NA	NA	NA	G	0	0	C	0	0
168	NA	NA	NA	NA	NA	NA	NA	NA	NA	NA	C	0	0	G	0	0
169	NA	NA	NA	NA	NA	NA	NA	NA	NA	NA	U	0	0	A	8.00065	19.7228
170	NA	NA	NA	NA	NA	NA	NA	NA	NA	NA	G	0	0	C	0	0
171	NA	NA	NA	NA	NA	NA	NA	NA	NA	NA	C	0	0	G	0	0
172	2	RVs/California.USA/43.16/GR	172	C	T	cgcgatgttgtttccgctgcCcaaaagcgggccatcgtagc	1	ORF_1	synonymous SNV	p.A44A	C	0	0	G	0	0
173	NA	NA	NA	NA	NA	NA	NA	NA	NA	NA	C	0	0	G	0	0
174	NA	NA	NA	NA	NA	NA	NA	NA	NA	NA	A	4.65011	8.10865	U	0	0
175	NA	NA	NA	NA	NA	NA	NA	NA	NA	NA	A	24.2686	34.4848	U	0	0
176	NA	NA	NA	NA	NA	NA	NA	NA	NA	NA	A	29.1192	20.1026	U	0	0
177	NA	NA	NA	NA	NA	NA	NA	NA	NA	NA	A	48.2706	41.6956	U	0	0
178	NA	NA	NA	NA	NA	NA	NA	NA	NA	NA	G	0	0	C	0	0
179	NA	NA	NA	NA	NA	NA	NA	NA	NA	NA	C	0	0	G	0	0
180	NA	NA	NA	NA	NA	NA	NA	NA	NA	NA	G	0	0	C	0	0
181	NA	NA	NA	NA	NA	NA	NA	NA	NA	NA	G	0	0	C	0	0
182	NA	NA	NA	NA	NA	NA	NA	NA	NA	NA	G	0	0	C	0	0
183	NA	NA	NA	NA	NA	NA	NA	NA	NA	NA	C	0	0	G	0	0
184	NA	NA	NA	NA	NA	NA	NA	NA	NA	NA	C	0	0	G	0	0
185	NA	NA	NA	NA	NA	NA	NA	NA	NA	NA	A	3.29053	11.1849	U	0	0
186	NA	NA	NA	NA	NA	NA	NA	NA	NA	NA	U	0	0	A	0.946699	2.15802
187	323	RVs/Oulu.FIN/22.15/GR	187	C	T	gctgcccaaaagcgggccatCgtagccgtgatacccagacc	1	ORF_1	synonymous SNV	p.I49I	C	0	0	G	0	0
188	NA	NA	NA	NA	NA	NA	NA	NA	NA	NA	G	0	0	C	0	0
189	NA	NA	NA	NA	NA	NA	NA	NA	NA	NA	U	0	0	A	37.0677	64.6421
190	NA	NA	NA	NA	NA	NA	NA	NA	NA	NA	A	65.4467	33.0097	U	0	0
191	NA	NA	NA	NA	NA	NA	NA	NA	NA	NA	G	0	0	C	0	0
192	NA	NA	NA	NA	NA	NA	NA	NA	NA	NA	C	0	0	G	0	0
193	NA	NA	NA	NA	NA	NA	NA	NA	NA	NA	C	0	0	G	0	0
194	NA	NA	NA	NA	NA	NA	NA	NA	NA	NA	G	0	0	C	0	0
195	NA	NA	NA	NA	NA	NA	NA	NA	NA	NA	U	0	0	A	12.6911	24.5925
196	NA	NA	NA	NA	NA	NA	NA	NA	NA	NA	G	0	0	C	0	0
197	NA	NA	NA	NA	NA	NA	NA	NA	NA	NA	A	1.79581	1.73844	U	0	0
198	NA	NA	NA	NA	NA	NA	NA	NA	NA	NA	U	0	0	A	25.7821	41.256
199	NA	NA	NA	NA	NA	NA	NA	NA	NA	NA	A	54.6777	30.86	U	0	0
200	NA	NA	NA	NA	NA	NA	NA	NA	NA	NA	C	0	0	G	0	0
201	NA	NA	NA	NA	NA	NA	NA	NA	NA	NA	C	0	0	G	0	0
202	NA	NA	NA	NA	NA	NA	NA	NA	NA	NA	C	0	0	G	0	0
203	NA	NA	NA	NA	NA	NA	NA	NA	NA	NA	A	5.70454	22.2469	U	0	0
204	NA	NA	NA	NA	NA	NA	NA	NA	NA	NA	G	0	0	C	0	0
205	NA	NA	NA	NA	NA	NA	NA	NA	NA	NA	A	1.50508	0.885927	U	0	0
206	NA	NA	NA	NA	NA	NA	NA	NA	NA	NA	C	0	0	G	0	0
207	NA	NA	NA	NA	NA	NA	NA	NA	NA	NA	C	0	0	G	0	0
208	NA	NA	NA	NA	NA	NA	NA	NA	NA	NA	U	0	0	A	6.66855	24.24
209	NA	NA	NA	NA	NA	NA	NA	NA	NA	NA	G	0	0	C	0	0
210	NA	NA	NA	NA	NA	NA	NA	NA	NA	NA	U	0	0	A	6.44641	20.8967
211	NA	NA	NA	NA	NA	NA	NA	NA	NA	NA	G	0	0	C	0	0
212	NA	NA	NA	NA	NA	NA	NA	NA	NA	NA	U	0	0	A	17.2651	25.6991
213	NA	NA	NA	NA	NA	NA	NA	NA	NA	NA	U	0	0	A	2.35352	1.02956
214	NA	NA	NA	NA	NA	NA	NA	NA	NA	NA	C	0	0	G	0	0
215	NA	NA	NA	NA	NA	NA	NA	NA	NA	NA	A	7.89939	10.4768	U	0	0
216	NA	NA	NA	NA	NA	NA	NA	NA	NA	NA	C	0	0	G	0	0
217	NA	NA	NA	NA	NA	NA	NA	NA	NA	NA	G	0	0	C	0	0
218	NA	NA	NA	NA	NA	NA	NA	NA	NA	NA	C	0	0	G	0	0
219	NA	NA	NA	NA	NA	NA	NA	NA	NA	NA	A	6.59087	14.5039	U	0	0
220	NA	NA	NA	NA	NA	NA	NA	NA	NA	NA	G	0	0	C	0	0
221	NA	NA	NA	NA	NA	NA	NA	NA	NA	NA	A	0.855536	1.06645	U	0	0
222	NA	NA	NA	NA	NA	NA	NA	NA	NA	NA	U	0	0	A	3.53707	4.6181
223	NA	NA	NA	NA	NA	NA	NA	NA	NA	NA	G	0	0	C	0	0
224	NA	NA	NA	NA	NA	NA	NA	NA	NA	NA	C	0	0	G	0	0
225	NA	NA	NA	NA	NA	NA	NA	NA	NA	NA	A	4.76635	20.3107	U	0	0
226	NA	NA	NA	NA	NA	NA	NA	NA	NA	NA	G	0	0	C	0	0
227	NA	NA	NA	NA	NA	NA	NA	NA	NA	NA	G	0	0	C	0	0
228	NA	NA	NA	NA	NA	NA	NA	NA	NA	NA	U	0	0	A	1.67389	0.797304
229	NA	NA	NA	NA	NA	NA	NA	NA	NA	NA	C	0	0	G	0	0
230	NA	NA	NA	NA	NA	NA	NA	NA	NA	NA	A	17.3384	21.6691	U	0	0
231	NA	NA	NA	NA	NA	NA	NA	NA	NA	NA	G	0	0	C	0	0
232	NA	NA	NA	NA	NA	NA	NA	NA	NA	NA	U	0	0	A	13.187	15.3181
233	NA	NA	NA	NA	NA	NA	NA	NA	NA	NA	G	0	0	C	0	0
234	NA	NA	NA	NA	NA	NA	NA	NA	NA	NA	A	1.04333	1.0436	U	0	0
235	NA	NA	NA	NA	NA	NA	NA	NA	NA	NA	U	0	0	A	1.27845	1.29447
236	NA	NA	NA	NA	NA	NA	NA	NA	NA	NA	C	0	0	G	0	0
237	NA	NA	NA	NA	NA	NA	NA	NA	NA	NA	A	12.1235	10.3047	U	0	0
238	NA	NA	NA	NA	NA	NA	NA	NA	NA	NA	C	0	0	G	0	0
239	NA	NA	NA	NA	NA	NA	NA	NA	NA	NA	C	0	0	G	0	0
240	NA	NA	NA	NA	NA	NA	NA	NA	NA	NA	C	0	0	G	0	0
241	NA	NA	NA	NA	NA	NA	NA	NA	NA	NA	A	5.22807	13.8687	U	0	0
242	NA	NA	NA	NA	NA	NA	NA	NA	NA	NA	G	0	0	C	0	0
243	NA	NA	NA	NA	NA	NA	NA	NA	NA	NA	C	0	0	G	0	0
244	NA	NA	NA	NA	NA	NA	NA	NA	NA	NA	A	8.40617	18.2068	U	0	0
245	NA	NA	NA	NA	NA	NA	NA	NA	NA	NA	C	0	0	G	0	0
246	NA	NA	NA	NA	NA	NA	NA	NA	NA	NA	U	0	0	A	1.18293	2.70888
247	NA	NA	NA	NA	NA	NA	NA	NA	NA	NA	C	0	0	G	0	0
248	NA	NA	NA	NA	NA	NA	NA	NA	NA	NA	C	0	0	G	0	0
249	NA	NA	NA	NA	NA	NA	NA	NA	NA	NA	A	5.38975	9.38524	U	0	0
250	NA	NA	NA	NA	NA	NA	NA	NA	NA	NA	C	0	0	G	0	0
251	NA	NA	NA	NA	NA	NA	NA	NA	NA	NA	G	0	0	C	0	0
252	NA	NA	NA	NA	NA	NA	NA	NA	NA	NA	C	0	0	G	0	0
253	NA	NA	NA	NA	NA	NA	NA	NA	NA	NA	A	4.37239	6.43639	U	0	0
254	NA	NA	NA	NA	NA	NA	NA	NA	NA	NA	A	21.5984	35.2844	U	0	0
255	NA	NA	NA	NA	NA	NA	NA	NA	NA	NA	U	0	0	A	21.6025	41.6355
256	NA	NA	NA	NA	NA	NA	NA	NA	NA	NA	U	0	0	A	24.1836	18.9004
257	NA	NA	NA	NA	NA	NA	NA	NA	NA	NA	U	0	0	A	1.37758	1.26097
258	NA	NA	NA	NA	NA	NA	NA	NA	NA	NA	C	0	0	G	0	0
259	NA	NA	NA	NA	NA	NA	NA	NA	NA	NA	G	0	0	C	0	0
260	NA	NA	NA	NA	NA	NA	NA	NA	NA	NA	C	0	0	G	0	0
261	NA	NA	NA	NA	NA	NA	NA	NA	NA	NA	G	0	0	C	0	0
262	NA	NA	NA	NA	NA	NA	NA	NA	NA	NA	G	0	0	C	0	0
263	NA	NA	NA	NA	NA	NA	NA	NA	NA	NA	U	0	0	A	27.9205	50.1832
264	NA	NA	NA	NA	NA	NA	NA	NA	NA	NA	A	36.2156	55.4057	U	0	0
265	NA	NA	NA	NA	NA	NA	NA	NA	NA	NA	U	0	0	A	28.1317	66.179
266	NA	NA	NA	NA	NA	NA	NA	NA	NA	NA	A	30.1664	27.3964	U	0	0
267	NA	NA	NA	NA	NA	NA	NA	NA	NA	NA	C	0	0	G	0	0
268	NA	NA	NA	NA	NA	NA	NA	NA	NA	NA	C	0	0	G	0	0
269	NA	NA	NA	NA	NA	NA	NA	NA	NA	NA	C	0	0	G	0	0
270	NA	NA	NA	NA	NA	NA	NA	NA	NA	NA	G	0	0	C	0	0
271	NA	NA	NA	NA	NA	NA	NA	NA	NA	NA	C	0	0	G	0	0
272	NA	NA	NA	NA	NA	NA	NA	NA	NA	NA	C	0	0	G	0	0
273	NA	NA	NA	NA	NA	NA	NA	NA	NA	NA	G	0	0	C	0	0
274	NA	NA	NA	NA	NA	NA	NA	NA	NA	NA	C	0	0	G	0	0
275	NA	NA	NA	NA	NA	NA	NA	NA	NA	NA	C	0	0	G	0	0
276	NA	NA	NA	NA	NA	NA	NA	NA	NA	NA	A	5.17744	10.867	U	0	0
277	NA	NA	NA	NA	NA	NA	NA	NA	NA	NA	U	0	0	A	15.6468	35.8897
278	NA	NA	NA	NA	NA	NA	NA	NA	NA	NA	U	0	0	A	3.19282	6.33205
279	NA	NA	NA	NA	NA	NA	NA	NA	NA	NA	G	0	0	C	0	0
280	NA	NA	NA	NA	NA	NA	NA	NA	NA	NA	G	0	0	C	0	0
281	NA	NA	NA	NA	NA	NA	NA	NA	NA	NA	A	0.651856	0.536181	U	0	0
282	NA	NA	NA	NA	NA	NA	NA	NA	NA	NA	U	0	0	A	0.71866	0.4948
283	204	RVs/Louisiana.USA/27.17/NP	283	C	T	tatacccgccgccattggatCgagtggggccctaaagaagc	1	ORF_1	synonymous SNV	p.I81I	C	0	0	G	0	0
284	NA	NA	NA	NA	NA	NA	NA	NA	NA	NA	G	0	0	C	0	0
285	NA	NA	NA	NA	NA	NA	NA	NA	NA	NA	A	0.983945	1.47698	U	0	0
286	NA	NA	NA	NA	NA	NA	NA	NA	NA	NA	G	0	0	C	0	0
287	NA	NA	NA	NA	NA	NA	NA	NA	NA	NA	U	0	0	A	7.13985	9.33558
288	NA	NA	NA	NA	NA	NA	NA	NA	NA	NA	G	0	0	C	0	0
289	NA	NA	NA	NA	NA	NA	NA	NA	NA	NA	G	0	0	C	0	0
290	NA	NA	NA	NA	NA	NA	NA	NA	NA	NA	G	0	0	C	0	0
291	NA	NA	NA	NA	NA	NA	NA	NA	NA	NA	G	0	0	C	0	0
292	NA	NA	NA	NA	NA	NA	NA	NA	NA	NA	C	0	0	G	0	0
293	NA	NA	NA	NA	NA	NA	NA	NA	NA	NA	C	0	0	G	0	0
294	NA	NA	NA	NA	NA	NA	NA	NA	NA	NA	C	0	0	G	0	0
295	NA	NA	NA	NA	NA	NA	NA	NA	NA	NA	U	0	0	A	96.4473	84.2022
296	NA	NA	NA	NA	NA	NA	NA	NA	NA	NA	A	50.906	29.3107	U	0	0
297	NA	NA	NA	NA	NA	NA	NA	NA	NA	NA	A	51.3405	15.7915	U	0	0
298	NA	NA	NA	NA	NA	NA	NA	NA	NA	NA	A	29.1488	29.9436	U	0	0
299	NA	NA	NA	NA	NA	NA	NA	NA	NA	NA	G	0	0	C	0	0
300	NA	NA	NA	NA	NA	NA	NA	NA	NA	NA	A	1.05596	1.77075	U	0	0
301	NA	NA	NA	NA	NA	NA	NA	NA	NA	NA	A	28.5162	49.3062	U	0	0
302	NA	NA	NA	NA	NA	NA	NA	NA	NA	NA	G	0	0	C	0	0
303	NA	NA	NA	NA	NA	NA	NA	NA	NA	NA	C	0	0	G	0	0
304	NA	NA	NA	NA	NA	NA	NA	NA	NA	NA	C	0	0	G	0	0
305	NA	NA	NA	NA	NA	NA	NA	NA	NA	NA	C	0	0	G	0	0
306	NA	NA	NA	NA	NA	NA	NA	NA	NA	NA	U	0	0	A	41.2054	104.598
307	844	RVs/Oregon.USA/05.18/GR	307	A	G	tggggccctaaagaagccctAcacgtcctcatcgacccaag	1	ORF_1	synonymous SNV	p.L89L	A	49.8313	38.7599	U	0	0
308	NA	NA	NA	NA	NA	NA	NA	NA	NA	NA	C	0	0	G	0	0
309	NA	NA	NA	NA	NA	NA	NA	NA	NA	NA	A	5.37768	15.7411	U	0	0
310	NA	NA	NA	NA	NA	NA	NA	NA	NA	NA	C	0	0	G	0	0
311	NA	NA	NA	NA	NA	NA	NA	NA	NA	NA	G	0	0	C	0	0
312	NA	NA	NA	NA	NA	NA	NA	NA	NA	NA	U	0	0	A	1.42893	2.11024
313	NA	NA	NA	NA	NA	NA	NA	NA	NA	NA	C	0	0	G	0	0
314	NA	NA	NA	NA	NA	NA	NA	NA	NA	NA	C	0	0	G	0	0
315	NA	NA	NA	NA	NA	NA	NA	NA	NA	NA	U	0	0	A	3.16769	3.78727
316	845	RVs/Oregon.USA/05.18/GR	316	C	T	aaagaagccctacacgtcctCatcgacccaagcccgggcct	1	ORF_1	synonymous SNV	p.L92L	C	0	0	G	0	0
317	NA	NA	NA	NA	NA	NA	NA	NA	NA	NA	A	8.66138	5.62551	U	0	0
318	NA	NA	NA	NA	NA	NA	NA	NA	NA	NA	U	0	0	A	0.514615	0.902098
319	NA	NA	NA	NA	NA	NA	NA	NA	NA	NA	C	0	0	G	0	0
320	NA	NA	NA	NA	NA	NA	NA	NA	NA	NA	G	0	0	C	0	0
321	NA	NA	NA	NA	NA	NA	NA	NA	NA	NA	A	0.669701	0.667064	U	0	0
322	NA	NA	NA	NA	NA	NA	NA	NA	NA	NA	C	0	0	G	0	0
323	NA	NA	NA	NA	NA	NA	NA	NA	NA	NA	C	0	0	G	0	0
324	NA	NA	NA	NA	NA	NA	NA	NA	NA	NA	C	0	0	G	0	0
325	NA	NA	NA	NA	NA	NA	NA	NA	NA	NA	A	3.95469	11.693	U	0	0
326	NA	NA	NA	NA	NA	NA	NA	NA	NA	NA	A	36.123	39.9401	U	0	0
327	NA	NA	NA	NA	NA	NA	NA	NA	NA	NA	G	0	0	C	0	0
328	NA	NA	NA	NA	NA	NA	NA	NA	NA	NA	C	0	0	G	0	0
329	NA	NA	NA	NA	NA	NA	NA	NA	NA	NA	C	0	0	G	0	0
330	NA	NA	NA	NA	NA	NA	NA	NA	NA	NA	C	0	0	G	0	0
331	NA	NA	NA	NA	NA	NA	NA	NA	NA	NA	G	0	0	C	0	0
332	NA	NA	NA	NA	NA	NA	NA	NA	NA	NA	G	0	0	C	0	0
333	NA	NA	NA	NA	NA	NA	NA	NA	NA	NA	G	0	0	C	0	0
334	NA	NA	NA	NA	NA	NA	NA	NA	NA	NA	C	0	0	G	0	0
335	NA	NA	NA	NA	NA	NA	NA	NA	NA	NA	C	0	0	G	0	0
336	NA	NA	NA	NA	NA	NA	NA	NA	NA	NA	U	0	0	A	8.98846	37.7745
337	NA	NA	NA	NA	NA	NA	NA	NA	NA	NA	G	0	0	C	0	0
338	NA	NA	NA	NA	NA	NA	NA	NA	NA	NA	C	0	0	G	0	0
339	NA	NA	NA	NA	NA	NA	NA	NA	NA	NA	U	0	0	A	1.45479	1.26192
340	NA	NA	NA	NA	NA	NA	NA	NA	NA	NA	C	0	0	G	0	0
341	NA	NA	NA	NA	NA	NA	NA	NA	NA	NA	C	0	0	G	0	0
342	NA	NA	NA	NA	NA	NA	NA	NA	NA	NA	G	0	0	C	0	0
343	NA	NA	NA	NA	NA	NA	NA	NA	NA	NA	C	0	0	G	0	0
344	NA	NA	NA	NA	NA	NA	NA	NA	NA	NA	G	0	0	C	0	0
345	NA	NA	NA	NA	NA	NA	NA	NA	NA	NA	A	2.20358	3.91168	U	0	0
346	NA	NA	NA	NA	NA	NA	NA	NA	NA	NA	G	0	0	C	0	0
347	NA	NA	NA	NA	NA	NA	NA	NA	NA	NA	G	0	0	C	0	0
348	NA	NA	NA	NA	NA	NA	NA	NA	NA	NA	U	0	0	A	0.913326	1.75654
349	324	RVs/Oulu.FIN/22.15/GR	349	C	T	ccgggcctgctccgcgaggtCgctcgcgttgagcgccgctg	2	ORF_1	synonymous SNV	p.V103V	C	0	0	G	0	0
349	94	RVs/Louisiana.USA/27.17/GR	349	C	T	ccgggcctgctccgcgaggtCgctcgcgttgagcgccgctg	2	ORF_1	synonymous SNV	p.V103V	C	0	0	G	0	0
350	NA	NA	NA	NA	NA	NA	NA	NA	NA	NA	G	0	0	C	0	0
351	NA	NA	NA	NA	NA	NA	NA	NA	NA	NA	C	0	0	G	0	0
352	NA	NA	NA	NA	NA	NA	NA	NA	NA	NA	U	0	0	A	2.20282	1.80527
353	NA	NA	NA	NA	NA	NA	NA	NA	NA	NA	C	0	0	G	0	0
354	NA	NA	NA	NA	NA	NA	NA	NA	NA	NA	G	0	0	C	0	0
355	NA	NA	NA	NA	NA	NA	NA	NA	NA	NA	C	0	0	G	0	0
356	NA	NA	NA	NA	NA	NA	NA	NA	NA	NA	G	0	0	C	0	0
357	NA	NA	NA	NA	NA	NA	NA	NA	NA	NA	U	0	0	A	20.6171	25.5387
358	NA	NA	NA	NA	NA	NA	NA	NA	NA	NA	U	0	0	A	8.47961	10.4922
359	NA	NA	NA	NA	NA	NA	NA	NA	NA	NA	G	0	0	C	0	0
360	NA	NA	NA	NA	NA	NA	NA	NA	NA	NA	A	1.9357	2.1098	U	0	0
361	NA	NA	NA	NA	NA	NA	NA	NA	NA	NA	G	0	0	C	0	0
362	NA	NA	NA	NA	NA	NA	NA	NA	NA	NA	C	0	0	G	0	0
363	NA	NA	NA	NA	NA	NA	NA	NA	NA	NA	G	0	0	C	0	0
364	NA	NA	NA	NA	NA	NA	NA	NA	NA	NA	C	0	0	G	0	0
365	NA	NA	NA	NA	NA	NA	NA	NA	NA	NA	C	0	0	G	0	0
366	205	RVs/Louisiana.USA/27.17/NP	366	G	A	ggtcgctcgcgttgagcgccGctgggtcgcactgtgcctcc	1	ORF_1	nonsynonymous SNV	p.R109H	G	0	0	C	0	0
367	NA	NA	NA	NA	NA	NA	NA	NA	NA	NA	C	0	0	G	0	0
368	NA	NA	NA	NA	NA	NA	NA	NA	NA	NA	U	0	0	A	5.77822	12.0871
369	NA	NA	NA	NA	NA	NA	NA	NA	NA	NA	G	0	0	C	0	0
370	NA	NA	NA	NA	NA	NA	NA	NA	NA	NA	G	0	0	C	0	0
371	NA	NA	NA	NA	NA	NA	NA	NA	NA	NA	G	0	0	C	0	0
372	NA	NA	NA	NA	NA	NA	NA	NA	NA	NA	U	0	0	A	1.38656	1.00701
373	NA	NA	NA	NA	NA	NA	NA	NA	NA	NA	C	0	0	G	0	0
374	NA	NA	NA	NA	NA	NA	NA	NA	NA	NA	G	0	0	C	0	0
375	NA	NA	NA	NA	NA	NA	NA	NA	NA	NA	C	0	0	G	0	0
376	NA	NA	NA	NA	NA	NA	NA	NA	NA	NA	A	5.88742	10.7621	U	0	0
377	NA	NA	NA	NA	NA	NA	NA	NA	NA	NA	C	0	0	G	0	0
378	NA	NA	NA	NA	NA	NA	NA	NA	NA	NA	U	0	0	A	7.9993	28.1579
379	NA	NA	NA	NA	NA	NA	NA	NA	NA	NA	G	0	0	C	0	0
380	NA	NA	NA	NA	NA	NA	NA	NA	NA	NA	U	0	0	A	4.1875	17.8753
381	NA	NA	NA	NA	NA	NA	NA	NA	NA	NA	G	0	0	C	0	0
382	NA	NA	NA	NA	NA	NA	NA	NA	NA	NA	C	0	0	G	0	0
383	NA	NA	NA	NA	NA	NA	NA	NA	NA	NA	C	0	0	G	0	0
384	NA	NA	NA	NA	NA	NA	NA	NA	NA	NA	U	0	0	A	1.30248	1.7246
385	NA	NA	NA	NA	NA	NA	NA	NA	NA	NA	C	0	0	G	0	0
386	NA	NA	NA	NA	NA	NA	NA	NA	NA	NA	C	0	0	G	0	0
387	NA	NA	NA	NA	NA	NA	NA	NA	NA	NA	A	4.76324	11.4346	U	0	0
388	NA	NA	NA	NA	NA	NA	NA	NA	NA	NA	C	0	0	G	0	0
389	NA	NA	NA	NA	NA	NA	NA	NA	NA	NA	A	9.36227	22.4034	U	0	0
390	NA	NA	NA	NA	NA	NA	NA	NA	NA	NA	G	0	0	C	0	0
391	NA	NA	NA	NA	NA	NA	NA	NA	NA	NA	G	0	0	C	0	0
392	NA	NA	NA	NA	NA	NA	NA	NA	NA	NA	A	1.61746	3.17144	U	0	0
393	NA	NA	NA	NA	NA	NA	NA	NA	NA	NA	C	0	0	G	0	0
394	NA	NA	NA	NA	NA	NA	NA	NA	NA	NA	G	0	0	C	0	0
395	NA	NA	NA	NA	NA	NA	NA	NA	NA	NA	G	0	0	C	0	0
396	NA	NA	NA	NA	NA	NA	NA	NA	NA	NA	C	0	0	G	0	0
397	NA	NA	NA	NA	NA	NA	NA	NA	NA	NA	A	8.22191	14.3217	U	0	0
398	NA	NA	NA	NA	NA	NA	NA	NA	NA	NA	C	0	0	G	0	0
399	NA	NA	NA	NA	NA	NA	NA	NA	NA	NA	G	0	0	C	0	0
400	NA	NA	NA	NA	NA	NA	NA	NA	NA	NA	C	0	0	G	0	0
401	NA	NA	NA	NA	NA	NA	NA	NA	NA	NA	A	3.82147	7.44304	U	0	0
402	NA	NA	NA	NA	NA	NA	NA	NA	NA	NA	A	27.7971	27.1513	U	0	0
403	3	RVs/California.USA/43.16/GR	403	A	G	ctccacaggacggcacgcaaActcgccaccgccctggccga	1	ORF_1	synonymous SNV	p.K121K	A	24.4759	28.0836	U	0	0
404	NA	NA	NA	NA	NA	NA	NA	NA	NA	NA	C	0	0	G	0	0
405	NA	NA	NA	NA	NA	NA	NA	NA	NA	NA	U	0	0	A	1.7325	2.59312
406	610	RVs/RhodeIsland.USA/9.17/GR	406	C	T	cacaggacggcacgcaaactCgccaccgccctggccgagac	1	ORF_1	synonymous SNV	p.L122L	C	0	0	G	0	0
407	NA	NA	NA	NA	NA	NA	NA	NA	NA	NA	G	0	0	C	0	0
408	NA	NA	NA	NA	NA	NA	NA	NA	NA	NA	C	0	0	G	0	0
409	NA	NA	NA	NA	NA	NA	NA	NA	NA	NA	C	0	0	G	0	0
410	NA	NA	NA	NA	NA	NA	NA	NA	NA	NA	A	6.47613	18.747	U	0	0
411	NA	NA	NA	NA	NA	NA	NA	NA	NA	NA	C	0	0	G	0	0
412	NA	NA	NA	NA	NA	NA	NA	NA	NA	NA	C	0	0	G	0	0
413	NA	NA	NA	NA	NA	NA	NA	NA	NA	NA	G	0	0	C	0	0
414	NA	NA	NA	NA	NA	NA	NA	NA	NA	NA	C	0	0	G	0	0
415	NA	NA	NA	NA	NA	NA	NA	NA	NA	NA	C	0	0	G	0	0
416	NA	NA	NA	NA	NA	NA	NA	NA	NA	NA	C	0	0	G	0	0
417	NA	NA	NA	NA	NA	NA	NA	NA	NA	NA	U	0	0	A	7.69414	48.019
418	NA	NA	NA	NA	NA	NA	NA	NA	NA	NA	G	0	0	C	0	0
419	NA	NA	NA	NA	NA	NA	NA	NA	NA	NA	G	0	0	C	0	0
420	NA	NA	NA	NA	NA	NA	NA	NA	NA	NA	C	0	0	G	0	0
421	NA	NA	NA	NA	NA	NA	NA	NA	NA	NA	C	0	0	G	0	0
422	NA	NA	NA	NA	NA	NA	NA	NA	NA	NA	G	0	0	C	0	0
423	NA	NA	NA	NA	NA	NA	NA	NA	NA	NA	A	1.52966	2.08265	U	0	0
424	NA	NA	NA	NA	NA	NA	NA	NA	NA	NA	G	0	0	C	0	0
425	NA	NA	NA	NA	NA	NA	NA	NA	NA	NA	A	1.52107	3.34823	U	0	0
426	NA	NA	NA	NA	NA	NA	NA	NA	NA	NA	C	0	0	G	0	0
427	NA	NA	NA	NA	NA	NA	NA	NA	NA	NA	G	0	0	C	0	0
428	NA	NA	NA	NA	NA	NA	NA	NA	NA	NA	G	0	0	C	0	0
429	NA	NA	NA	NA	NA	NA	NA	NA	NA	NA	C	0	0	G	0	0
430	NA	NA	NA	NA	NA	NA	NA	NA	NA	NA	C	0	0	G	0	0
431	NA	NA	NA	NA	NA	NA	NA	NA	NA	NA	A	8.27042	18.7806	U	0	0
432	NA	NA	NA	NA	NA	NA	NA	NA	NA	NA	G	0	0	C	0	0
433	NA	NA	NA	NA	NA	NA	NA	NA	NA	NA	C	0	0	G	0	0
434	NA	NA	NA	NA	NA	NA	NA	NA	NA	NA	G	0	0	C	0	0
435	NA	NA	NA	NA	NA	NA	NA	NA	NA	NA	A	1.40363	2.42656	U	0	0
436	NA	NA	NA	NA	NA	NA	NA	NA	NA	NA	G	0	0	C	0	0
437	NA	NA	NA	NA	NA	NA	NA	NA	NA	NA	G	0	0	C	0	0
438	NA	NA	NA	NA	NA	NA	NA	NA	NA	NA	C	0	0	G	0	0
439	NA	NA	NA	NA	NA	NA	NA	NA	NA	NA	G	0	0	C	0	0
440	NA	NA	NA	NA	NA	NA	NA	NA	NA	NA	U	0	0	A	6.23475	22.4253
441	NA	NA	NA	NA	NA	NA	NA	NA	NA	NA	G	0	0	C	0	0
442	NA	NA	NA	NA	NA	NA	NA	NA	NA	NA	G	0	0	C	0	0
443	NA	NA	NA	NA	NA	NA	NA	NA	NA	NA	C	0	0	G	0	0
444	NA	NA	NA	NA	NA	NA	NA	NA	NA	NA	A	6.22118	15.2423	U	0	0
445	325	RVs/Oulu.FIN/22.15/GR	445	C	T	acggccagcgaggcgtggcaCgctgactacgtgtgcgcgct	1	ORF_1	synonymous SNV	p.H135H	C	0	0	G	0	0
446	NA	NA	NA	NA	NA	NA	NA	NA	NA	NA	G	0	0	C	0	0
447	NA	NA	NA	NA	NA	NA	NA	NA	NA	NA	C	0	0	G	0	0
448	4	RVs/California.USA/43.16/GR	448	T	C	gccagcgaggcgtggcacgcTgactacgtgtgcgcgctgcg	2	ORF_1	synonymous SNV	p.A136A	U	0	0	A	10.7922	16.2649
448	611	RVs/RhodeIsland.USA/9.17/GR	448	T	C	gccagcgaggcgtggcacgcTgactacgtgtgcgcgctgcg	2	ORF_1	synonymous SNV	p.A136A	U	0	0	A	10.7922	16.2649
449	NA	NA	NA	NA	NA	NA	NA	NA	NA	NA	G	0	0	C	0	0
450	NA	NA	NA	NA	NA	NA	NA	NA	NA	NA	A	1.91767	1.65308	U	0	0
451	NA	NA	NA	NA	NA	NA	NA	NA	NA	NA	C	0	0	G	0	0
452	NA	NA	NA	NA	NA	NA	NA	NA	NA	NA	U	0	0	A	55.3851	39.2266
453	NA	NA	NA	NA	NA	NA	NA	NA	NA	NA	A	50.489	66.5342	U	0	0
454	NA	NA	NA	NA	NA	NA	NA	NA	NA	NA	C	0	0	G	0	0
455	NA	NA	NA	NA	NA	NA	NA	NA	NA	NA	G	0	0	C	0	0
456	NA	NA	NA	NA	NA	NA	NA	NA	NA	NA	U	0	0	A	6.39851	13.2691
457	NA	NA	NA	NA	NA	NA	NA	NA	NA	NA	G	0	0	C	0	0
458	NA	NA	NA	NA	NA	NA	NA	NA	NA	NA	U	0	0	A	5.29499	12.7891
459	NA	NA	NA	NA	NA	NA	NA	NA	NA	NA	G	0	0	C	0	0
460	NA	NA	NA	NA	NA	NA	NA	NA	NA	NA	C	0	0	G	0	0
461	NA	NA	NA	NA	NA	NA	NA	NA	NA	NA	G	0	0	C	0	0
462	NA	NA	NA	NA	NA	NA	NA	NA	NA	NA	C	0	0	G	0	0
463	NA	NA	NA	NA	NA	NA	NA	NA	NA	NA	G	0	0	C	0	0
464	NA	NA	NA	NA	NA	NA	NA	NA	NA	NA	C	0	0	G	0	0
465	NA	NA	NA	NA	NA	NA	NA	NA	NA	NA	U	0	0	A	5.66919	17.8722
466	NA	NA	NA	NA	NA	NA	NA	NA	NA	NA	G	0	0	C	0	0
467	NA	NA	NA	NA	NA	NA	NA	NA	NA	NA	C	0	0	G	0	0
468	NA	NA	NA	NA	NA	NA	NA	NA	NA	NA	G	0	0	C	0	0
469	NA	NA	NA	NA	NA	NA	NA	NA	NA	NA	U	0	0	A	7.92293	14.7348
470	NA	NA	NA	NA	NA	NA	NA	NA	NA	NA	G	0	0	C	0	0
471	NA	NA	NA	NA	NA	NA	NA	NA	NA	NA	G	0	0	C	0	0
472	NA	NA	NA	NA	NA	NA	NA	NA	NA	NA	C	0	0	G	0	0
473	NA	NA	NA	NA	NA	NA	NA	NA	NA	NA	G	0	0	C	0	0
474	NA	NA	NA	NA	NA	NA	NA	NA	NA	NA	C	0	0	G	0	0
475	NA	NA	NA	NA	NA	NA	NA	NA	NA	NA	A	5.43962	9.78338	U	0	0
476	NA	NA	NA	NA	NA	NA	NA	NA	NA	NA	C	0	0	G	0	0
477	NA	NA	NA	NA	NA	NA	NA	NA	NA	NA	C	0	0	G	0	0
478	NA	NA	NA	NA	NA	NA	NA	NA	NA	NA	G	0	0	C	0	0
479	NA	NA	NA	NA	NA	NA	NA	NA	NA	NA	A	1.19549	1.38777	U	0	0
480	NA	NA	NA	NA	NA	NA	NA	NA	NA	NA	G	0	0	C	0	0
481	NA	NA	NA	NA	NA	NA	NA	NA	NA	NA	C	0	0	G	0	0
482	NA	NA	NA	NA	NA	NA	NA	NA	NA	NA	G	0	0	C	0	0
483	NA	NA	NA	NA	NA	NA	NA	NA	NA	NA	G	0	0	C	0	0
484	NA	NA	NA	NA	NA	NA	NA	NA	NA	NA	C	0	0	G	0	0
485	NA	NA	NA	NA	NA	NA	NA	NA	NA	NA	C	0	0	G	0	0
486	NA	NA	NA	NA	NA	NA	NA	NA	NA	NA	C	0	0	G	0	0
487	NA	NA	NA	NA	NA	NA	NA	NA	NA	NA	C	0	0	G	0	0
488	NA	NA	NA	NA	NA	NA	NA	NA	NA	NA	U	0	0	A	43.8969	58.3716
489	NA	NA	NA	NA	NA	NA	NA	NA	NA	NA	U	0	0	A	0.82701	1.13624
490	NA	NA	NA	NA	NA	NA	NA	NA	NA	NA	C	0	0	G	0	0
491	NA	NA	NA	NA	NA	NA	NA	NA	NA	NA	U	0	0	A	44.4998	45.4188
492	NA	NA	NA	NA	NA	NA	NA	NA	NA	NA	A	33.869	51.2828	U	0	0
493	NA	NA	NA	NA	NA	NA	NA	NA	NA	NA	C	0	0	G	0	0
494	NA	NA	NA	NA	NA	NA	NA	NA	NA	NA	G	0	0	C	0	0
495	NA	NA	NA	NA	NA	NA	NA	NA	NA	NA	U	0	0	A	0.946207	1.27653
496	NA	NA	NA	NA	NA	NA	NA	NA	NA	NA	C	0	0	G	0	0
497	NA	NA	NA	NA	NA	NA	NA	NA	NA	NA	C	0	0	G	0	0
498	NA	NA	NA	NA	NA	NA	NA	NA	NA	NA	A	3.36129	8.28336	U	0	0
499	NA	NA	NA	NA	NA	NA	NA	NA	NA	NA	C	0	0	G	0	0
500	NA	NA	NA	NA	NA	NA	NA	NA	NA	NA	C	0	0	G	0	0
501	NA	NA	NA	NA	NA	NA	NA	NA	NA	NA	C	0	0	G	0	0
502	NA	NA	NA	NA	NA	NA	NA	NA	NA	NA	U	0	0	A	16.5031	19.4127
503	NA	NA	NA	NA	NA	NA	NA	NA	NA	NA	G	0	0	C	0	0
504	NA	NA	NA	NA	NA	NA	NA	NA	NA	NA	A	3.39828	2.40396	U	0	0
505	NA	NA	NA	NA	NA	NA	NA	NA	NA	NA	G	0	0	C	0	0
506	NA	NA	NA	NA	NA	NA	NA	NA	NA	NA	G	0	0	C	0	0
507	NA	NA	NA	NA	NA	NA	NA	NA	NA	NA	A	1.35099	3.21026	U	0	0
508	NA	NA	NA	NA	NA	NA	NA	NA	NA	NA	C	0	0	G	0	0
509	NA	NA	NA	NA	NA	NA	NA	NA	NA	NA	G	0	0	C	0	0
510	NA	NA	NA	NA	NA	NA	NA	NA	NA	NA	U	0	0	A	1.57817	2.75793
511	NA	NA	NA	NA	NA	NA	NA	NA	NA	NA	C	0	0	G	0	0
512	NA	NA	NA	NA	NA	NA	NA	NA	NA	NA	C	0	0	G	0	0
513	NA	NA	NA	NA	NA	NA	NA	NA	NA	NA	C	0	0	G	0	0
514	NA	NA	NA	NA	NA	NA	NA	NA	NA	NA	G	0	0	C	0	0
515	NA	NA	NA	NA	NA	NA	NA	NA	NA	NA	C	0	0	G	0	0
516	612	RVs/RhodeIsland.USA/9.17/GR	516	A	G	ccaccctgaggacgtcccgcAcggcggtcgcgccgtggcgg	1	ORF_1	nonsynonymous SNV	p.H159R	A	6.51478	20.9424	U	0	0
517	NA	NA	NA	NA	NA	NA	NA	NA	NA	NA	C	0	0	G	0	0
518	NA	NA	NA	NA	NA	NA	NA	NA	NA	NA	G	0	0	C	0	0
519	NA	NA	NA	NA	NA	NA	NA	NA	NA	NA	G	0	0	C	0	0
520	NA	NA	NA	NA	NA	NA	NA	NA	NA	NA	C	0	0	G	0	0
521	NA	NA	NA	NA	NA	NA	NA	NA	NA	NA	G	0	0	C	0	0
522	NA	NA	NA	NA	NA	NA	NA	NA	NA	NA	G	0	0	C	0	0
523	846	RVs/Oregon.USA/05.18/GR	523	T	C	gaggacgtcccgcacggcggTcgcgccgtggcggacagatg	1	ORF_1	synonymous SNV	p.G161G	U	0	0	A	1.33989	2.15243
524	NA	NA	NA	NA	NA	NA	NA	NA	NA	NA	C	0	0	G	0	0
525	NA	NA	NA	NA	NA	NA	NA	NA	NA	NA	G	0	0	C	0	0
526	NA	NA	NA	NA	NA	NA	NA	NA	NA	NA	C	0	0	G	0	0
527	NA	NA	NA	NA	NA	NA	NA	NA	NA	NA	G	0	0	C	0	0
528	613	RVs/RhodeIsland.USA/9.17/GR	528	C	T	cgtcccgcacggcggtcgcgCcgtggcggacagatgcttgc	1	ORF_1	nonsynonymous SNV	p.A163V	C	0	0	G	0	0
529	NA	NA	NA	NA	NA	NA	NA	NA	NA	NA	C	0	0	G	0	0
530	NA	NA	NA	NA	NA	NA	NA	NA	NA	NA	G	0	0	C	0	0
531	NA	NA	NA	NA	NA	NA	NA	NA	NA	NA	U	0	0	A	6.83591	29.162
532	NA	NA	NA	NA	NA	NA	NA	NA	NA	NA	G	0	0	C	0	0
533	NA	NA	NA	NA	NA	NA	NA	NA	NA	NA	G	0	0	C	0	0
534	NA	NA	NA	NA	NA	NA	NA	NA	NA	NA	C	0	0	G	0	0
535	NA	NA	NA	NA	NA	NA	NA	NA	NA	NA	G	0	0	C	0	0
536	NA	NA	NA	NA	NA	NA	NA	NA	NA	NA	G	0	0	C	0	0
537	NA	NA	NA	NA	NA	NA	NA	NA	NA	NA	A	1.15045	1.63638	U	0	0
538	NA	NA	NA	NA	NA	NA	NA	NA	NA	NA	C	0	0	G	0	0
539	NA	NA	NA	NA	NA	NA	NA	NA	NA	NA	A	9.1138	25.0515	U	0	0
540	NA	NA	NA	NA	NA	NA	NA	NA	NA	NA	G	0	0	C	0	0
541	NA	NA	NA	NA	NA	NA	NA	NA	NA	NA	A	0.591692	0.988242	U	0	0
542	NA	NA	NA	NA	NA	NA	NA	NA	NA	NA	U	0	0	A	3.63245	6.80401
543	NA	NA	NA	NA	NA	NA	NA	NA	NA	NA	G	0	0	C	0	0
544	NA	NA	NA	NA	NA	NA	NA	NA	NA	NA	C	0	0	G	0	0
545	NA	NA	NA	NA	NA	NA	NA	NA	NA	NA	U	0	0	A	22.4616	33.0589
546	NA	NA	NA	NA	NA	NA	NA	NA	NA	NA	U	0	0	A	6.84684	11.3122
547	NA	NA	NA	NA	NA	NA	NA	NA	NA	NA	G	0	0	C	0	0
548	NA	NA	NA	NA	NA	NA	NA	NA	NA	NA	C	0	0	G	0	0
549	NA	NA	NA	NA	NA	NA	NA	NA	NA	NA	U	0	0	A	1.19803	1.0359
550	326	RVs/Oulu.FIN/22.15/GR	550	C	T	gtggcggacagatgcttgctCtactacacacccatgcagat	1	ORF_1	synonymous SNV	p.L170L	C	0	0	G	0	0
551	NA	NA	NA	NA	NA	NA	NA	NA	NA	NA	U	0	0	A	74.3043	116.181
552	NA	NA	NA	NA	NA	NA	NA	NA	NA	NA	A	35.5375	39.1215	U	0	0
553	NA	NA	NA	NA	NA	NA	NA	NA	NA	NA	C	0	0	G	0	0
554	NA	NA	NA	NA	NA	NA	NA	NA	NA	NA	U	0	0	A	43.9033	41.1578
555	NA	NA	NA	NA	NA	NA	NA	NA	NA	NA	A	57.2736	43.8111	U	0	0
556	NA	NA	NA	NA	NA	NA	NA	NA	NA	NA	C	0	0	G	0	0
557	NA	NA	NA	NA	NA	NA	NA	NA	NA	NA	A	4.94747	14.4469	U	0	0
558	NA	NA	NA	NA	NA	NA	NA	NA	NA	NA	C	0	0	G	0	0
559	847	RVs/Oregon.USA/05.18/GR	559	A	G	agatgcttgctctactacacAcccatgcagatgtgcgagct	1	ORF_1	synonymous SNV	p.T173T	A	4.69959	6.73949	U	0	0
560	NA	NA	NA	NA	NA	NA	NA	NA	NA	NA	C	0	0	G	0	0
561	NA	NA	NA	NA	NA	NA	NA	NA	NA	NA	C	0	0	G	0	0
562	NA	NA	NA	NA	NA	NA	NA	NA	NA	NA	C	0	0	G	0	0
563	NA	NA	NA	NA	NA	NA	NA	NA	NA	NA	A	3.1378	7.48833	U	0	0
564	NA	NA	NA	NA	NA	NA	NA	NA	NA	NA	U	0	0	A	3.47223	8.47679
565	NA	NA	NA	NA	NA	NA	NA	NA	NA	NA	G	0	0	C	0	0
566	NA	NA	NA	NA	NA	NA	NA	NA	NA	NA	C	0	0	G	0	0
567	NA	NA	NA	NA	NA	NA	NA	NA	NA	NA	A	4.88213	12.5034	U	0	0
568	NA	NA	NA	NA	NA	NA	NA	NA	NA	NA	G	0	0	C	0	0
569	NA	NA	NA	NA	NA	NA	NA	NA	NA	NA	A	0.839509	1.17577	U	0	0
570	NA	NA	NA	NA	NA	NA	NA	NA	NA	NA	U	0	0	A	3.84407	6.58322
571	NA	NA	NA	NA	NA	NA	NA	NA	NA	NA	G	0	0	C	0	0
572	NA	NA	NA	NA	NA	NA	NA	NA	NA	NA	U	0	0	A	6.05708	15.3897
573	NA	NA	NA	NA	NA	NA	NA	NA	NA	NA	G	0	0	C	0	0
574	NA	NA	NA	NA	NA	NA	NA	NA	NA	NA	C	0	0	G	0	0
575	NA	NA	NA	NA	NA	NA	NA	NA	NA	NA	G	0	0	C	0	0
576	NA	NA	NA	NA	NA	NA	NA	NA	NA	NA	A	1.97147	1.53054	U	0	0
577	NA	NA	NA	NA	NA	NA	NA	NA	NA	NA	G	0	0	C	0	0
578	NA	NA	NA	NA	NA	NA	NA	NA	NA	NA	C	0	0	G	0	0
579	NA	NA	NA	NA	NA	NA	NA	NA	NA	NA	U	0	0	A	20.9805	19.9474
580	848	RVs/Oregon.USA/05.18/GR	580	G	T	cccatgcagatgtgcgagctGatgcgtaccattgacgccac	1	ORF_1	synonymous SNV	p.L180L	G	0	0	C	0	0
581	NA	NA	NA	NA	NA	NA	NA	NA	NA	NA	A	1.39918	1.07687	U	0	0
582	NA	NA	NA	NA	NA	NA	NA	NA	NA	NA	U	0	0	A	2.69406	4.59115
583	NA	NA	NA	NA	NA	NA	NA	NA	NA	NA	G	0	0	C	0	0
584	NA	NA	NA	NA	NA	NA	NA	NA	NA	NA	C	0	0	G	0	0
585	NA	NA	NA	NA	NA	NA	NA	NA	NA	NA	G	0	0	C	0	0
586	NA	NA	NA	NA	NA	NA	NA	NA	NA	NA	U	0	0	A	55.6903	46.6585
587	NA	NA	NA	NA	NA	NA	NA	NA	NA	NA	A	33.4671	29.8427	U	0	0
588	NA	NA	NA	NA	NA	NA	NA	NA	NA	NA	C	0	0	G	0	0
589	5	RVs/California.USA/43.16/GR	589	C	T	atgtgcgagctgatgcgtacCattgacgccaccctgctcgt	1	ORF_1	synonymous SNV	p.T183T	C	0	0	G	0	0
590	NA	NA	NA	NA	NA	NA	NA	NA	NA	NA	A	5.46492	9.07549	U	0	0
591	NA	NA	NA	NA	NA	NA	NA	NA	NA	NA	U	0	0	A	9.69569	27.9103
592	NA	NA	NA	NA	NA	NA	NA	NA	NA	NA	U	0	0	A	13.9693	9.6483
593	NA	NA	NA	NA	NA	NA	NA	NA	NA	NA	G	0	0	C	0	0
594	NA	NA	NA	NA	NA	NA	NA	NA	NA	NA	A	1.17554	1.59399	U	0	0
595	NA	NA	NA	NA	NA	NA	NA	NA	NA	NA	C	0	0	G	0	0
596	NA	NA	NA	NA	NA	NA	NA	NA	NA	NA	G	0	0	C	0	0
597	NA	NA	NA	NA	NA	NA	NA	NA	NA	NA	C	0	0	G	0	0
598	NA	NA	NA	NA	NA	NA	NA	NA	NA	NA	C	0	0	G	0	0
599	NA	NA	NA	NA	NA	NA	NA	NA	NA	NA	A	6.36096	10.8878	U	0	0
600	NA	NA	NA	NA	NA	NA	NA	NA	NA	NA	C	0	0	G	0	0
601	NA	NA	NA	NA	NA	NA	NA	NA	NA	NA	C	0	0	G	0	0
602	NA	NA	NA	NA	NA	NA	NA	NA	NA	NA	C	0	0	G	0	0
603	NA	NA	NA	NA	NA	NA	NA	NA	NA	NA	U	0	0	A	8.46079	31.8067
604	NA	NA	NA	NA	NA	NA	NA	NA	NA	NA	G	0	0	C	0	0
605	NA	NA	NA	NA	NA	NA	NA	NA	NA	NA	C	0	0	G	0	0
606	NA	NA	NA	NA	NA	NA	NA	NA	NA	NA	U	0	0	A	2.16568	1.43368
607	327	RVs/Oulu.FIN/22.15/GR	607	C	T	accattgacgccaccctgctCgtggcggtcgacttgtggcc	1	ORF_1	synonymous SNV	p.L189L	C	0	0	G	0	0
608	NA	NA	NA	NA	NA	NA	NA	NA	NA	NA	G	0	0	C	0	0
609	NA	NA	NA	NA	NA	NA	NA	NA	NA	NA	U	0	0	A	6.91931	14.4583
610	NA	NA	NA	NA	NA	NA	NA	NA	NA	NA	G	0	0	C	0	0
611	NA	NA	NA	NA	NA	NA	NA	NA	NA	NA	G	0	0	C	0	0
612	NA	NA	NA	NA	NA	NA	NA	NA	NA	NA	C	0	0	G	0	0
613	NA	NA	NA	NA	NA	NA	NA	NA	NA	NA	G	0	0	C	0	0
614	NA	NA	NA	NA	NA	NA	NA	NA	NA	NA	G	0	0	C	0	0
615	NA	NA	NA	NA	NA	NA	NA	NA	NA	NA	U	0	0	A	0.708031	1.63756
616	328	RVs/Oulu.FIN/22.15/GR	616	C	T	gccaccctgctcgtggcggtCgacttgtggccggtcgccct	1	ORF_1	synonymous SNV	p.V192V	C	0	0	G	0	0
617	NA	NA	NA	NA	NA	NA	NA	NA	NA	NA	G	0	0	C	0	0
618	NA	NA	NA	NA	NA	NA	NA	NA	NA	NA	A	0.894718	1.12621	U	0	0
619	NA	NA	NA	NA	NA	NA	NA	NA	NA	NA	C	0	0	G	0	0
620	NA	NA	NA	NA	NA	NA	NA	NA	NA	NA	U	0	0	A	50.9427	42.7513
621	NA	NA	NA	NA	NA	NA	NA	NA	NA	NA	U	0	0	A	7.06232	12.3905
622	NA	NA	NA	NA	NA	NA	NA	NA	NA	NA	G	0	0	C	0	0
623	NA	NA	NA	NA	NA	NA	NA	NA	NA	NA	U	0	0	A	5.20509	16.1732
624	NA	NA	NA	NA	NA	NA	NA	NA	NA	NA	G	0	0	C	0	0
625	NA	NA	NA	NA	NA	NA	NA	NA	NA	NA	G	0	0	C	0	0
626	NA	NA	NA	NA	NA	NA	NA	NA	NA	NA	C	0	0	G	0	0
627	NA	NA	NA	NA	NA	NA	NA	NA	NA	NA	C	0	0	G	0	0
628	NA	NA	NA	NA	NA	NA	NA	NA	NA	NA	G	0	0	C	0	0
629	NA	NA	NA	NA	NA	NA	NA	NA	NA	NA	G	0	0	C	0	0
630	NA	NA	NA	NA	NA	NA	NA	NA	NA	NA	U	0	0	A	1.10085	1.69
631	NA	NA	NA	NA	NA	NA	NA	NA	NA	NA	C	0	0	G	0	0
632	NA	NA	NA	NA	NA	NA	NA	NA	NA	NA	G	0	0	C	0	0
633	NA	NA	NA	NA	NA	NA	NA	NA	NA	NA	C	0	0	G	0	0
634	NA	NA	NA	NA	NA	NA	NA	NA	NA	NA	C	0	0	G	0	0
635	NA	NA	NA	NA	NA	NA	NA	NA	NA	NA	C	0	0	G	0	0
636	NA	NA	NA	NA	NA	NA	NA	NA	NA	NA	U	0	0	A	40.6451	101.249
637	NA	NA	NA	NA	NA	NA	NA	NA	NA	NA	U	0	0	A	6.70313	9.34142
638	NA	NA	NA	NA	NA	NA	NA	NA	NA	NA	G	0	0	C	0	0
639	NA	NA	NA	NA	NA	NA	NA	NA	NA	NA	C	0	0	G	0	0
640	NA	NA	NA	NA	NA	NA	NA	NA	NA	NA	G	0	0	C	0	0
641	NA	NA	NA	NA	NA	NA	NA	NA	NA	NA	G	0	0	C	0	0
642	NA	NA	NA	NA	NA	NA	NA	NA	NA	NA	C	0	0	G	0	0
643	NA	NA	NA	NA	NA	NA	NA	NA	NA	NA	C	0	0	G	0	0
644	NA	NA	NA	NA	NA	NA	NA	NA	NA	NA	C	0	0	G	0	0
645	NA	NA	NA	NA	NA	NA	NA	NA	NA	NA	A	5.24362	21.8102	U	0	0
646	NA	NA	NA	NA	NA	NA	NA	NA	NA	NA	C	0	0	G	0	0
647	NA	NA	NA	NA	NA	NA	NA	NA	NA	NA	G	0	0	C	0	0
648	329	RVs/Oulu.FIN/22.15/GR	648	T	C	ggtcgcccttgcggcccacgTcggcgacgactgggacgacc	1	ORF_1	nonsynonymous SNV	p.V203A	U	0	0	A	1.14748	1.64607
649	NA	NA	NA	NA	NA	NA	NA	NA	NA	NA	C	0	0	G	0	0
650	NA	NA	NA	NA	NA	NA	NA	NA	NA	NA	G	0	0	C	0	0
651	NA	NA	NA	NA	NA	NA	NA	NA	NA	NA	G	0	0	C	0	0
652	NA	NA	NA	NA	NA	NA	NA	NA	NA	NA	C	0	0	G	0	0
653	NA	NA	NA	NA	NA	NA	NA	NA	NA	NA	G	0	0	C	0	0
654	NA	NA	NA	NA	NA	NA	NA	NA	NA	NA	A	1.05138	3.0164	U	0	0
655	NA	NA	NA	NA	NA	NA	NA	NA	NA	NA	C	0	0	G	0	0
656	NA	NA	NA	NA	NA	NA	NA	NA	NA	NA	G	0	0	C	0	0
657	NA	NA	NA	NA	NA	NA	NA	NA	NA	NA	A	1.34798	2.03327	U	0	0
658	NA	NA	NA	NA	NA	NA	NA	NA	NA	NA	C	0	0	G	0	0
659	NA	NA	NA	NA	NA	NA	NA	NA	NA	NA	U	0	0	A	9.23705	11.9164
660	NA	NA	NA	NA	NA	NA	NA	NA	NA	NA	G	0	0	C	0	0
661	NA	NA	NA	NA	NA	NA	NA	NA	NA	NA	G	0	0	C	0	0
662	NA	NA	NA	NA	NA	NA	NA	NA	NA	NA	G	0	0	C	0	0
663	NA	NA	NA	NA	NA	NA	NA	NA	NA	NA	A	1.25408	2.27274	U	0	0
664	NA	NA	NA	NA	NA	NA	NA	NA	NA	NA	C	0	0	G	0	0
665	NA	NA	NA	NA	NA	NA	NA	NA	NA	NA	G	0	0	C	0	0
666	NA	NA	NA	NA	NA	NA	NA	NA	NA	NA	A	1.3045	1.39572	U	0	0
667	NA	NA	NA	NA	NA	NA	NA	NA	NA	NA	C	0	0	G	0	0
668	NA	NA	NA	NA	NA	NA	NA	NA	NA	NA	C	0	0	G	0	0
669	NA	NA	NA	NA	NA	NA	NA	NA	NA	NA	U	0	0	A	7.5979	30.0669
670	NA	NA	NA	NA	NA	NA	NA	NA	NA	NA	G	0	0	C	0	0
671	NA	NA	NA	NA	NA	NA	NA	NA	NA	NA	G	0	0	C	0	0
672	NA	NA	NA	NA	NA	NA	NA	NA	NA	NA	G	0	0	C	0	0
673	NA	NA	NA	NA	NA	NA	NA	NA	NA	NA	C	0	0	G	0	0
674	NA	NA	NA	NA	NA	NA	NA	NA	NA	NA	A	3.94588	19.1926	U	0	0
675	NA	NA	NA	NA	NA	NA	NA	NA	NA	NA	U	0	0	A	15.1415	52.0409
676	NA	NA	NA	NA	NA	NA	NA	NA	NA	NA	U	0	0	A	4.60488	14.6995
677	NA	NA	NA	NA	NA	NA	NA	NA	NA	NA	G	0	0	C	0	0
678	NA	NA	NA	NA	NA	NA	NA	NA	NA	NA	C	0	0	G	0	0
679	NA	NA	NA	NA	NA	NA	NA	NA	NA	NA	C	0	0	G	0	0
680	NA	NA	NA	NA	NA	NA	NA	NA	NA	NA	U	0	0	A	10.2501	18.8083
681	NA	NA	NA	NA	NA	NA	NA	NA	NA	NA	G	0	0	C	0	0
682	NA	NA	NA	NA	NA	NA	NA	NA	NA	NA	G	0	0	C	0	0
683	NA	NA	NA	NA	NA	NA	NA	NA	NA	NA	C	0	0	G	0	0
684	NA	NA	NA	NA	NA	NA	NA	NA	NA	NA	A	4.38918	10.2129	U	0	0
685	NA	NA	NA	NA	NA	NA	NA	NA	NA	NA	U	0	0	A	1.05699	1.98624
686	614	RVs/RhodeIsland.USA/9.17/GR	686	C	A	acctgggcattgcctggcatCtcgaccatgacggcggttgc	1	ORF_1	nonsynonymous SNV	p.L216I	C	0	0	G	0	0
687	NA	NA	NA	NA	NA	NA	NA	NA	NA	NA	U	0	0	A	1.19271	1.83203
688	95	RVs/Louisiana.USA/27.17/GR	688	C	T	ctgggcattgcctggcatctCgaccatgacggcggttgccc	3	ORF_1	synonymous SNV	p.L216L	C	0	0	G	0	0
688	849	RVs/Oregon.USA/05.18/GR	688	C	T	ctgggcattgcctggcatctCgaccatgacggcggttgccc	3	ORF_1	synonymous SNV	p.L216L	C	0	0	G	0	0
688	330	RVs/Oulu.FIN/22.15/GR	688	C	T	ctgggcattgcctggcatctCgaccatgacggcggttgccc	3	ORF_1	synonymous SNV	p.L216L	C	0	0	G	0	0
689	NA	NA	NA	NA	NA	NA	NA	NA	NA	NA	G	0	0	C	0	0
690	NA	NA	NA	NA	NA	NA	NA	NA	NA	NA	A	0.838735	0.723107	U	0	0
691	NA	NA	NA	NA	NA	NA	NA	NA	NA	NA	C	0	0	G	0	0
692	NA	NA	NA	NA	NA	NA	NA	NA	NA	NA	C	0	0	G	0	0
693	NA	NA	NA	NA	NA	NA	NA	NA	NA	NA	A	3.80965	18.2875	U	0	0
694	NA	NA	NA	NA	NA	NA	NA	NA	NA	NA	U	0	0	A	8.43665	13.6135
695	NA	NA	NA	NA	NA	NA	NA	NA	NA	NA	G	0	0	C	0	0
696	NA	NA	NA	NA	NA	NA	NA	NA	NA	NA	A	2.94084	3.04946	U	0	0
697	206	RVs/Louisiana.USA/27.17/NP	697	C	T	gcctggcatctcgaccatgaCggcggttgccccgccgattg	1	ORF_1	synonymous SNV	p.D219D	C	0	0	G	0	0
698	NA	NA	NA	NA	NA	NA	NA	NA	NA	NA	G	0	0	C	0	0
699	NA	NA	NA	NA	NA	NA	NA	NA	NA	NA	G	0	0	C	0	0
700	NA	NA	NA	NA	NA	NA	NA	NA	NA	NA	C	0	0	G	0	0
701	NA	NA	NA	NA	NA	NA	NA	NA	NA	NA	G	0	0	C	0	0
702	NA	NA	NA	NA	NA	NA	NA	NA	NA	NA	G	0	0	C	0	0
703	NA	NA	NA	NA	NA	NA	NA	NA	NA	NA	U	0	0	A	20.6427	56.3953
704	NA	NA	NA	NA	NA	NA	NA	NA	NA	NA	U	0	0	A	5.48684	8.06267
705	NA	NA	NA	NA	NA	NA	NA	NA	NA	NA	G	0	0	C	0	0
706	331	RVs/Oulu.FIN/22.15/GR	706	C	T	ctcgaccatgacggcggttgCcccgccgattgccgcggagc	1	ORF_1	synonymous SNV	p.C222C	C	0	0	G	0	0
707	NA	NA	NA	NA	NA	NA	NA	NA	NA	NA	C	0	0	G	0	0
708	NA	NA	NA	NA	NA	NA	NA	NA	NA	NA	C	0	0	G	0	0
709	NA	NA	NA	NA	NA	NA	NA	NA	NA	NA	C	0	0	G	0	0
710	NA	NA	NA	NA	NA	NA	NA	NA	NA	NA	G	0	0	C	0	0
711	NA	NA	NA	NA	NA	NA	NA	NA	NA	NA	C	0	0	G	0	0
712	NA	NA	NA	NA	NA	NA	NA	NA	NA	NA	C	0	0	G	0	0
713	NA	NA	NA	NA	NA	NA	NA	NA	NA	NA	G	0	0	C	0	0
714	NA	NA	NA	NA	NA	NA	NA	NA	NA	NA	A	0.722481	1.6751	U	0	0
715	NA	NA	NA	NA	NA	NA	NA	NA	NA	NA	U	0	0	A	14.8528	26.4793
716	NA	NA	NA	NA	NA	NA	NA	NA	NA	NA	U	0	0	A	7.84835	8.33351
717	NA	NA	NA	NA	NA	NA	NA	NA	NA	NA	G	0	0	C	0	0
718	207	RVs/Louisiana.USA/27.17/NP	718	C	T	ggcggttgccccgccgattgCcgcggagccggcgctgggcc	1	ORF_1	synonymous SNV	p.C226C	C	0	0	G	0	0
719	NA	NA	NA	NA	NA	NA	NA	NA	NA	NA	C	0	0	G	0	0
720	NA	NA	NA	NA	NA	NA	NA	NA	NA	NA	G	0	0	C	0	0
721	NA	NA	NA	NA	NA	NA	NA	NA	NA	NA	C	0	0	G	0	0
722	NA	NA	NA	NA	NA	NA	NA	NA	NA	NA	G	0	0	C	0	0
723	NA	NA	NA	NA	NA	NA	NA	NA	NA	NA	G	0	0	C	0	0
724	6	RVs/California.USA/43.16/GR	724	A	G	tgccccgccgattgccgcggAgccggcgctgggcccacgcc	1	ORF_1	synonymous SNV	p.G228G	A	1.55287	1.38953	U	0	0
725	NA	NA	NA	NA	NA	NA	NA	NA	NA	NA	G	0	0	C	0	0
726	NA	NA	NA	NA	NA	NA	NA	NA	NA	NA	C	0	0	G	0	0
727	NA	NA	NA	NA	NA	NA	NA	NA	NA	NA	C	0	0	G	0	0
728	NA	NA	NA	NA	NA	NA	NA	NA	NA	NA	G	0	0	C	0	0
729	NA	NA	NA	NA	NA	NA	NA	NA	NA	NA	G	0	0	C	0	0
730	7	RVs/California.USA/43.16/GR	730	C	A	gccgattgccgcggagccggCgctgggcccacgcccggcta	2	ORF_1	synonymous SNV	p.G230G	C	0	0	G	0	0
730	615	RVs/RhodeIsland.USA/9.17/GR	730	C	T	gccgattgccgcggagccggCgctgggcccacgcccggcta	2	ORF_1	synonymous SNV	p.G230G	C	0	0	G	0	0
731	NA	NA	NA	NA	NA	NA	NA	NA	NA	NA	G	0	0	C	0	0
732	NA	NA	NA	NA	NA	NA	NA	NA	NA	NA	C	0	0	G	0	0
733	NA	NA	NA	NA	NA	NA	NA	NA	NA	NA	U	0	0	A	6.69415	22.8079
734	NA	NA	NA	NA	NA	NA	NA	NA	NA	NA	G	0	0	C	0	0
735	NA	NA	NA	NA	NA	NA	NA	NA	NA	NA	G	0	0	C	0	0
736	NA	NA	NA	NA	NA	NA	NA	NA	NA	NA	G	0	0	C	0	0
737	NA	NA	NA	NA	NA	NA	NA	NA	NA	NA	C	0	0	G	0	0
738	NA	NA	NA	NA	NA	NA	NA	NA	NA	NA	C	0	0	G	0	0
739	8	RVs/California.USA/43.16/GR	739	C	T	cgcggagccggcgctgggccCacgcccggctacacccgccc	1	ORF_1	synonymous SNV	p.P233P	C	0	0	G	0	0
740	NA	NA	NA	NA	NA	NA	NA	NA	NA	NA	A	4.98144	21.374	U	0	0
741	NA	NA	NA	NA	NA	NA	NA	NA	NA	NA	C	0	0	G	0	0
742	NA	NA	NA	NA	NA	NA	NA	NA	NA	NA	G	0	0	C	0	0
743	NA	NA	NA	NA	NA	NA	NA	NA	NA	NA	C	0	0	G	0	0
744	NA	NA	NA	NA	NA	NA	NA	NA	NA	NA	C	0	0	G	0	0
745	NA	NA	NA	NA	NA	NA	NA	NA	NA	NA	C	0	0	G	0	0
746	NA	NA	NA	NA	NA	NA	NA	NA	NA	NA	G	0	0	C	0	0
747	NA	NA	NA	NA	NA	NA	NA	NA	NA	NA	G	0	0	C	0	0
748	NA	NA	NA	NA	NA	NA	NA	NA	NA	NA	C	0	0	G	0	0
749	NA	NA	NA	NA	NA	NA	NA	NA	NA	NA	U	0	0	A	42.1767	36.709
750	NA	NA	NA	NA	NA	NA	NA	NA	NA	NA	A	39.8499	95.3233	U	0	0
751	NA	NA	NA	NA	NA	NA	NA	NA	NA	NA	C	0	0	G	0	0
752	NA	NA	NA	NA	NA	NA	NA	NA	NA	NA	A	5.11914	6.51881	U	0	0
753	NA	NA	NA	NA	NA	NA	NA	NA	NA	NA	C	0	0	G	0	0
754	NA	NA	NA	NA	NA	NA	NA	NA	NA	NA	C	0	0	G	0	0
755	NA	NA	NA	NA	NA	NA	NA	NA	NA	NA	C	0	0	G	0	0
756	NA	NA	NA	NA	NA	NA	NA	NA	NA	NA	G	0	0	C	0	0
757	NA	NA	NA	NA	NA	NA	NA	NA	NA	NA	C	0	0	G	0	0
758	NA	NA	NA	NA	NA	NA	NA	NA	NA	NA	C	0	0	G	0	0
759	NA	NA	NA	NA	NA	NA	NA	NA	NA	NA	C	0	0	G	0	0
760	NA	NA	NA	NA	NA	NA	NA	NA	NA	NA	C	0	0	G	0	0
761	NA	NA	NA	NA	NA	NA	NA	NA	NA	NA	U	0	0	A	5.74498	19.5413
762	NA	NA	NA	NA	NA	NA	NA	NA	NA	NA	G	0	0	C	0	0
763	NA	NA	NA	NA	NA	NA	NA	NA	NA	NA	C	0	0	G	0	0
764	NA	NA	NA	NA	NA	NA	NA	NA	NA	NA	A	4.37514	8.75367	U	0	0
765	NA	NA	NA	NA	NA	NA	NA	NA	NA	NA	C	0	0	G	0	0
766	NA	NA	NA	NA	NA	NA	NA	NA	NA	NA	C	0	0	G	0	0
767	NA	NA	NA	NA	NA	NA	NA	NA	NA	NA	A	7.8824	14.5297	U	0	0
768	NA	NA	NA	NA	NA	NA	NA	NA	NA	NA	C	0	0	G	0	0
769	NA	NA	NA	NA	NA	NA	NA	NA	NA	NA	A	7.8253	10.8869	U	0	0
770	NA	NA	NA	NA	NA	NA	NA	NA	NA	NA	C	0	0	G	0	0
771	NA	NA	NA	NA	NA	NA	NA	NA	NA	NA	G	0	0	C	0	0
772	NA	NA	NA	NA	NA	NA	NA	NA	NA	NA	C	0	0	G	0	0
773	NA	NA	NA	NA	NA	NA	NA	NA	NA	NA	A	3.24719	4.77444	U	0	0
774	NA	NA	NA	NA	NA	NA	NA	NA	NA	NA	U	0	0	A	0.590766	0.993321
775	NA	NA	NA	NA	NA	NA	NA	NA	NA	NA	C	0	0	G	0	0
776	NA	NA	NA	NA	NA	NA	NA	NA	NA	NA	U	0	0	A	76.6819	66.4131
777	NA	NA	NA	NA	NA	NA	NA	NA	NA	NA	A	23.0048	18.5649	U	0	0
778	NA	NA	NA	NA	NA	NA	NA	NA	NA	NA	C	0	0	G	0	0
779	NA	NA	NA	NA	NA	NA	NA	NA	NA	NA	C	0	0	G	0	0
780	NA	NA	NA	NA	NA	NA	NA	NA	NA	NA	A	7.03577	15.1321	U	0	0
781	NA	NA	NA	NA	NA	NA	NA	NA	NA	NA	A	25.4438	47.4825	U	0	0
782	NA	NA	NA	NA	NA	NA	NA	NA	NA	NA	G	0	0	C	0	0
783	NA	NA	NA	NA	NA	NA	NA	NA	NA	NA	U	0	0	A	1.93636	1.40216
784	NA	NA	NA	NA	NA	NA	NA	NA	NA	NA	C	0	0	G	0	0
785	NA	NA	NA	NA	NA	NA	NA	NA	NA	NA	C	0	0	G	0	0
786	NA	NA	NA	NA	NA	NA	NA	NA	NA	NA	U	0	0	A	9.83677	29.4716
787	NA	NA	NA	NA	NA	NA	NA	NA	NA	NA	G	0	0	C	0	0
788	NA	NA	NA	NA	NA	NA	NA	NA	NA	NA	C	0	0	G	0	0
789	NA	NA	NA	NA	NA	NA	NA	NA	NA	NA	C	0	0	G	0	0
790	NA	NA	NA	NA	NA	NA	NA	NA	NA	NA	G	0	0	C	0	0
791	332	RVs/Oulu.FIN/22.15/GR	791	G	C	gcatctaccaagtcctgccgGacaccgcccaccccgggcgc	1	ORF_1	nonsynonymous SNV	p.D251H	G	0	0	C	0	0
792	NA	NA	NA	NA	NA	NA	NA	NA	NA	NA	A	1.33339	1.87016	U	0	0
793	NA	NA	NA	NA	NA	NA	NA	NA	NA	NA	C	0	0	G	0	0
794	NA	NA	NA	NA	NA	NA	NA	NA	NA	NA	A	5.41023	22.3923	U	0	0
795	NA	NA	NA	NA	NA	NA	NA	NA	NA	NA	C	0	0	G	0	0
796	NA	NA	NA	NA	NA	NA	NA	NA	NA	NA	C	0	0	G	0	0
797	NA	NA	NA	NA	NA	NA	NA	NA	NA	NA	G	0	0	C	0	0
798	NA	NA	NA	NA	NA	NA	NA	NA	NA	NA	C	0	0	G	0	0
799	NA	NA	NA	NA	NA	NA	NA	NA	NA	NA	C	0	0	G	0	0
800	NA	NA	NA	NA	NA	NA	NA	NA	NA	NA	C	0	0	G	0	0
801	NA	NA	NA	NA	NA	NA	NA	NA	NA	NA	A	4.71926	13.7404	U	0	0
802	NA	NA	NA	NA	NA	NA	NA	NA	NA	NA	C	0	0	G	0	0
803	NA	NA	NA	NA	NA	NA	NA	NA	NA	NA	C	0	0	G	0	0
804	NA	NA	NA	NA	NA	NA	NA	NA	NA	NA	C	0	0	G	0	0
805	850	RVs/Oregon.USA/05.18/GR	805	C	T	ctgccggacaccgcccacccCgggcgcctctaccggtgcgg	1	ORF_1	synonymous SNV	p.P255P	C	0	0	G	0	0
806	NA	NA	NA	NA	NA	NA	NA	NA	NA	NA	G	0	0	C	0	0
807	NA	NA	NA	NA	NA	NA	NA	NA	NA	NA	G	0	0	C	0	0
808	NA	NA	NA	NA	NA	NA	NA	NA	NA	NA	G	0	0	C	0	0
809	NA	NA	NA	NA	NA	NA	NA	NA	NA	NA	C	0	0	G	0	0
810	NA	NA	NA	NA	NA	NA	NA	NA	NA	NA	G	0	0	C	0	0
811	NA	NA	NA	NA	NA	NA	NA	NA	NA	NA	C	0	0	G	0	0
812	NA	NA	NA	NA	NA	NA	NA	NA	NA	NA	C	0	0	G	0	0
813	NA	NA	NA	NA	NA	NA	NA	NA	NA	NA	U	0	0	A	1.25833	1.91711
814	NA	NA	NA	NA	NA	NA	NA	NA	NA	NA	C	0	0	G	0	0
815	NA	NA	NA	NA	NA	NA	NA	NA	NA	NA	U	0	0	A	79.8719	84.6369
816	NA	NA	NA	NA	NA	NA	NA	NA	NA	NA	A	35.3494	27.6175	U	0	0
817	NA	NA	NA	NA	NA	NA	NA	NA	NA	NA	C	0	0	G	0	0
818	NA	NA	NA	NA	NA	NA	NA	NA	NA	NA	C	0	0	G	0	0
819	NA	NA	NA	NA	NA	NA	NA	NA	NA	NA	G	0	0	C	0	0
820	NA	NA	NA	NA	NA	NA	NA	NA	NA	NA	G	0	0	C	0	0
821	NA	NA	NA	NA	NA	NA	NA	NA	NA	NA	U	0	0	A	6.52797	8.84977
822	NA	NA	NA	NA	NA	NA	NA	NA	NA	NA	G	0	0	C	0	0
823	208	RVs/Louisiana.USA/27.17/NP	823	C	T	cccgggcgcctctaccggtgCgggccccgcctgtggacgcg	1	ORF_1	synonymous SNV	p.C261C	C	0	0	G	0	0
824	NA	NA	NA	NA	NA	NA	NA	NA	NA	NA	G	0	0	C	0	0
825	NA	NA	NA	NA	NA	NA	NA	NA	NA	NA	G	0	0	C	0	0
826	NA	NA	NA	NA	NA	NA	NA	NA	NA	NA	G	0	0	C	0	0
827	NA	NA	NA	NA	NA	NA	NA	NA	NA	NA	C	0	0	G	0	0
828	NA	NA	NA	NA	NA	NA	NA	NA	NA	NA	C	0	0	G	0	0
829	NA	NA	NA	NA	NA	NA	NA	NA	NA	NA	C	0	0	G	0	0
830	NA	NA	NA	NA	NA	NA	NA	NA	NA	NA	C	0	0	G	0	0
831	NA	NA	NA	NA	NA	NA	NA	NA	NA	NA	G	0	0	C	0	0
832	NA	NA	NA	NA	NA	NA	NA	NA	NA	NA	C	0	0	G	0	0
833	NA	NA	NA	NA	NA	NA	NA	NA	NA	NA	C	0	0	G	0	0
834	NA	NA	NA	NA	NA	NA	NA	NA	NA	NA	U	0	0	A	10.57	16.2159
835	NA	NA	NA	NA	NA	NA	NA	NA	NA	NA	G	0	0	C	0	0
836	NA	NA	NA	NA	NA	NA	NA	NA	NA	NA	U	0	0	A	3.70002	13.658
837	NA	NA	NA	NA	NA	NA	NA	NA	NA	NA	G	0	0	C	0	0
838	NA	NA	NA	NA	NA	NA	NA	NA	NA	NA	G	0	0	C	0	0
839	NA	NA	NA	NA	NA	NA	NA	NA	NA	NA	A	0.837954	1.35166	U	0	0
840	NA	NA	NA	NA	NA	NA	NA	NA	NA	NA	C	0	0	G	0	0
841	NA	NA	NA	NA	NA	NA	NA	NA	NA	NA	G	0	0	C	0	0
842	NA	NA	NA	NA	NA	NA	NA	NA	NA	NA	C	0	0	G	0	0
843	NA	NA	NA	NA	NA	NA	NA	NA	NA	NA	G	0	0	C	0	0
844	NA	NA	NA	NA	NA	NA	NA	NA	NA	NA	C	0	0	G	0	0
845	NA	NA	NA	NA	NA	NA	NA	NA	NA	NA	G	0	0	C	0	0
846	NA	NA	NA	NA	NA	NA	NA	NA	NA	NA	A	1.01277	1.89809	U	0	0
847	NA	NA	NA	NA	NA	NA	NA	NA	NA	NA	U	0	0	A	18.0779	33.7248
848	NA	NA	NA	NA	NA	NA	NA	NA	NA	NA	U	0	0	A	5.59881	7.35449
849	NA	NA	NA	NA	NA	NA	NA	NA	NA	NA	G	0	0	C	0	0
850	NA	NA	NA	NA	NA	NA	NA	NA	NA	NA	C	0	0	G	0	0
851	NA	NA	NA	NA	NA	NA	NA	NA	NA	NA	G	0	0	C	0	0
852	NA	NA	NA	NA	NA	NA	NA	NA	NA	NA	C	0	0	G	0	0
853	NA	NA	NA	NA	NA	NA	NA	NA	NA	NA	C	0	0	G	0	0
854	NA	NA	NA	NA	NA	NA	NA	NA	NA	NA	G	0	0	C	0	0
855	NA	NA	NA	NA	NA	NA	NA	NA	NA	NA	U	0	0	A	5.31004	34.8324
856	NA	NA	NA	NA	NA	NA	NA	NA	NA	NA	G	0	0	C	0	0
857	NA	NA	NA	NA	NA	NA	NA	NA	NA	NA	G	0	0	C	0	0
858	NA	NA	NA	NA	NA	NA	NA	NA	NA	NA	C	0	0	G	0	0
859	333	RVs/Oulu.FIN/22.15/GR	859	C	T	acgcgcgattgcgccgtggcCgaactctcatgggaggttgc	1	ORF_1	synonymous SNV	p.A273A	C	0	0	G	0	0
860	NA	NA	NA	NA	NA	NA	NA	NA	NA	NA	G	0	0	C	0	0
861	NA	NA	NA	NA	NA	NA	NA	NA	NA	NA	A	0.99982	1.09237	U	0	0
862	NA	NA	NA	NA	NA	NA	NA	NA	NA	NA	A	27.6396	24.3113	U	0	0
863	NA	NA	NA	NA	NA	NA	NA	NA	NA	NA	C	0	0	G	0	0
864	NA	NA	NA	NA	NA	NA	NA	NA	NA	NA	U	0	0	A	2.22734	2.87454
865	334	RVs/Oulu.FIN/22.15/GR	865	C	T	gattgcgccgtggccgaactCtcatgggaggttgcccaaca	2	ORF_1	synonymous SNV	p.L275L	C	0	0	G	0	0
865	851	RVs/Oregon.USA/05.18/GR	865	C	T	gattgcgccgtggccgaactCtcatgggaggttgcccaaca	2	ORF_1	synonymous SNV	p.L275L	C	0	0	G	0	0
866	NA	NA	NA	NA	NA	NA	NA	NA	NA	NA	U	0	0	A	3.96794	2.75314
867	NA	NA	NA	NA	NA	NA	NA	NA	NA	NA	C	0	0	G	0	0
868	NA	NA	NA	NA	NA	NA	NA	NA	NA	NA	A	7.60959	8.75452	U	0	0
869	NA	NA	NA	NA	NA	NA	NA	NA	NA	NA	U	0	0	A	3.85961	7.06519
870	NA	NA	NA	NA	NA	NA	NA	NA	NA	NA	G	0	0	C	0	0
871	NA	NA	NA	NA	NA	NA	NA	NA	NA	NA	G	0	0	C	0	0
872	NA	NA	NA	NA	NA	NA	NA	NA	NA	NA	G	0	0	C	0	0
873	NA	NA	NA	NA	NA	NA	NA	NA	NA	NA	A	1.9632	2.4618	U	0	0
874	NA	NA	NA	NA	NA	NA	NA	NA	NA	NA	G	0	0	C	0	0
875	NA	NA	NA	NA	NA	NA	NA	NA	NA	NA	G	0	0	C	0	0
876	NA	NA	NA	NA	NA	NA	NA	NA	NA	NA	U	0	0	A	22.1964	47.7927
877	NA	NA	NA	NA	NA	NA	NA	NA	NA	NA	U	0	0	A	4.98803	8.57731
878	NA	NA	NA	NA	NA	NA	NA	NA	NA	NA	G	0	0	C	0	0
879	NA	NA	NA	NA	NA	NA	NA	NA	NA	NA	C	0	0	G	0	0
880	NA	NA	NA	NA	NA	NA	NA	NA	NA	NA	C	0	0	G	0	0
881	NA	NA	NA	NA	NA	NA	NA	NA	NA	NA	C	0	0	G	0	0
882	NA	NA	NA	NA	NA	NA	NA	NA	NA	NA	A	4.30089	8.46759	U	0	0
883	335	RVs/Oulu.FIN/22.15/GR	883	A	G	ctctcatgggaggttgcccaAcactgcgggcaccaggcgcg	1	ORF_1	synonymous SNV	p.Q281Q	A	24.5038	29.5148	U	0	0
884	NA	NA	NA	NA	NA	NA	NA	NA	NA	NA	C	0	0	G	0	0
885	NA	NA	NA	NA	NA	NA	NA	NA	NA	NA	A	8.52844	22.5548	U	0	0
886	336	RVs/Oulu.FIN/22.15/GR	886	C	T	tcatgggaggttgcccaacaCtgcgggcaccaggcgcgcgt	1	ORF_1	synonymous SNV	p.H282H	C	0	0	G	0	0
887	NA	NA	NA	NA	NA	NA	NA	NA	NA	NA	U	0	0	A	9.55444	16.0232
888	NA	NA	NA	NA	NA	NA	NA	NA	NA	NA	G	0	0	C	0	0
889	337	RVs/Oulu.FIN/22.15/GR	889	C	T	tgggaggttgcccaacactgCgggcaccaggcgcgcgtgcg	1	ORF_1	synonymous SNV	p.C283C	C	0	0	G	0	0
890	NA	NA	NA	NA	NA	NA	NA	NA	NA	NA	G	0	0	C	0	0
891	NA	NA	NA	NA	NA	NA	NA	NA	NA	NA	G	0	0	C	0	0
892	NA	NA	NA	NA	NA	NA	NA	NA	NA	NA	G	0	0	C	0	0
893	NA	NA	NA	NA	NA	NA	NA	NA	NA	NA	C	0	0	G	0	0
894	NA	NA	NA	NA	NA	NA	NA	NA	NA	NA	A	5.28409	10.7906	U	0	0
895	NA	NA	NA	NA	NA	NA	NA	NA	NA	NA	C	0	0	G	0	0
896	NA	NA	NA	NA	NA	NA	NA	NA	NA	NA	C	0	0	G	0	0
897	NA	NA	NA	NA	NA	NA	NA	NA	NA	NA	A	11.7939	21.3882	U	0	0
898	NA	NA	NA	NA	NA	NA	NA	NA	NA	NA	G	0	0	C	0	0
899	NA	NA	NA	NA	NA	NA	NA	NA	NA	NA	G	0	0	C	0	0
900	NA	NA	NA	NA	NA	NA	NA	NA	NA	NA	C	0	0	G	0	0
901	NA	NA	NA	NA	NA	NA	NA	NA	NA	NA	G	0	0	C	0	0
902	NA	NA	NA	NA	NA	NA	NA	NA	NA	NA	C	0	0	G	0	0
903	NA	NA	NA	NA	NA	NA	NA	NA	NA	NA	G	0	0	C	0	0
904	NA	NA	NA	NA	NA	NA	NA	NA	NA	NA	C	0	0	G	0	0
905	616	RVs/RhodeIsland.USA/9.17/GR	905	G	C	actgcgggcaccaggcgcgcGtgcgcgccgtgcggtgcacc	1	ORF_1	nonsynonymous SNV	p.V289L	G	0	0	C	0	0
906	NA	NA	NA	NA	NA	NA	NA	NA	NA	NA	U	0	0	A	5.46765	13.6561
907	NA	NA	NA	NA	NA	NA	NA	NA	NA	NA	G	0	0	C	0	0
908	NA	NA	NA	NA	NA	NA	NA	NA	NA	NA	C	0	0	G	0	0
909	NA	NA	NA	NA	NA	NA	NA	NA	NA	NA	G	0	0	C	0	0
910	NA	NA	NA	NA	NA	NA	NA	NA	NA	NA	C	0	0	G	0	0
911	NA	NA	NA	NA	NA	NA	NA	NA	NA	NA	G	0	0	C	0	0
912	NA	NA	NA	NA	NA	NA	NA	NA	NA	NA	C	0	0	G	0	0
913	NA	NA	NA	NA	NA	NA	NA	NA	NA	NA	C	0	0	G	0	0
914	NA	NA	NA	NA	NA	NA	NA	NA	NA	NA	G	0	0	C	0	0
915	NA	NA	NA	NA	NA	NA	NA	NA	NA	NA	U	0	0	A	6.51478	20.9424
916	NA	NA	NA	NA	NA	NA	NA	NA	NA	NA	G	0	0	C	0	0
917	NA	NA	NA	NA	NA	NA	NA	NA	NA	NA	C	0	0	G	0	0
918	NA	NA	NA	NA	NA	NA	NA	NA	NA	NA	G	0	0	C	0	0
919	NA	NA	NA	NA	NA	NA	NA	NA	NA	NA	G	0	0	C	0	0
920	NA	NA	NA	NA	NA	NA	NA	NA	NA	NA	U	0	0	A	3.55129	13.8627
921	852	RVs/Oregon.USA/05.18/GR	921	G	C	gcgcgtgcgcgccgtgcggtGcaccctccctatccgccacg	1	ORF_1	nonsynonymous SNV	p.C294S	G	0	0	C	0	0
922	NA	NA	NA	NA	NA	NA	NA	NA	NA	NA	C	0	0	G	0	0
923	NA	NA	NA	NA	NA	NA	NA	NA	NA	NA	A	3.48814	8.05111	U	0	0
924	NA	NA	NA	NA	NA	NA	NA	NA	NA	NA	C	0	0	G	0	0
925	NA	NA	NA	NA	NA	NA	NA	NA	NA	NA	C	0	0	G	0	0
926	NA	NA	NA	NA	NA	NA	NA	NA	NA	NA	C	0	0	G	0	0
927	NA	NA	NA	NA	NA	NA	NA	NA	NA	NA	U	0	0	A	1.2963	3.02112
928	NA	NA	NA	NA	NA	NA	NA	NA	NA	NA	C	0	0	G	0	0
929	NA	NA	NA	NA	NA	NA	NA	NA	NA	NA	C	0	0	G	0	0
930	NA	NA	NA	NA	NA	NA	NA	NA	NA	NA	C	0	0	G	0	0
931	209	RVs/Louisiana.USA/27.17/NP	931	T	C	gccgtgcggtgcaccctcccTatccgccacgtgcgcagcct	2	ORF_1	synonymous SNV	p.P297P	U	0	0	A	71.225	102.791
931	338	RVs/Oulu.FIN/22.15/GR	931	T	C	gccgtgcggtgcaccctcccTatccgccacgtgcgcagcct	2	ORF_1	synonymous SNV	p.P297P	U	0	0	A	71.225	102.791
932	NA	NA	NA	NA	NA	NA	NA	NA	NA	NA	A	33.1619	19.0046	U	0	0
933	NA	NA	NA	NA	NA	NA	NA	NA	NA	NA	U	0	0	A	0.729559	1.26289
934	853	RVs/Oregon.USA/05.18/GR	934	C	T	gtgcggtgcaccctccctatCcgccacgtgcgcagcctcca	1	ORF_1	synonymous SNV	p.I298I	C	0	0	G	0	0
935	NA	NA	NA	NA	NA	NA	NA	NA	NA	NA	C	0	0	G	0	0
936	NA	NA	NA	NA	NA	NA	NA	NA	NA	NA	G	0	0	C	0	0
937	NA	NA	NA	NA	NA	NA	NA	NA	NA	NA	C	0	0	G	0	0
938	NA	NA	NA	NA	NA	NA	NA	NA	NA	NA	C	0	0	G	0	0
939	NA	NA	NA	NA	NA	NA	NA	NA	NA	NA	A	7.77451	16.2453	U	0	0
940	NA	NA	NA	NA	NA	NA	NA	NA	NA	NA	C	0	0	G	0	0
941	NA	NA	NA	NA	NA	NA	NA	NA	NA	NA	G	0	0	C	0	0
942	NA	NA	NA	NA	NA	NA	NA	NA	NA	NA	U	0	0	A	5.75542	13.9348
943	NA	NA	NA	NA	NA	NA	NA	NA	NA	NA	G	0	0	C	0	0
944	NA	NA	NA	NA	NA	NA	NA	NA	NA	NA	C	0	0	G	0	0
945	NA	NA	NA	NA	NA	NA	NA	NA	NA	NA	G	0	0	C	0	0
946	NA	NA	NA	NA	NA	NA	NA	NA	NA	NA	C	0	0	G	0	0
947	NA	NA	NA	NA	NA	NA	NA	NA	NA	NA	A	6.82322	12.8749	U	0	0
948	NA	NA	NA	NA	NA	NA	NA	NA	NA	NA	G	0	0	C	0	0
949	NA	NA	NA	NA	NA	NA	NA	NA	NA	NA	C	0	0	G	0	0
950	NA	NA	NA	NA	NA	NA	NA	NA	NA	NA	C	0	0	G	0	0
951	NA	NA	NA	NA	NA	NA	NA	NA	NA	NA	U	0	0	A	1.26873	1.53666
952	NA	NA	NA	NA	NA	NA	NA	NA	NA	NA	C	0	0	G	0	0
953	NA	NA	NA	NA	NA	NA	NA	NA	NA	NA	C	0	0	G	0	0
954	NA	NA	NA	NA	NA	NA	NA	NA	NA	NA	A	4.37781	6.72933	U	0	0
955	617	RVs/RhodeIsland.USA/9.17/GR	955	A	G	cgccacgtgcgcagcctccaAcccagcgcgcgggtccgact	2	ORF_1	synonymous SNV	p.Q305Q	A	25.2553	16.3207	U	0	0
955	339	RVs/Oulu.FIN/22.15/GR	955	A	G	cgccacgtgcgcagcctccaAcccagcgcgcgggtccgact	2	ORF_1	synonymous SNV	p.Q305Q	A	25.2553	16.3207	U	0	0
956	NA	NA	NA	NA	NA	NA	NA	NA	NA	NA	C	0	0	G	0	0
957	NA	NA	NA	NA	NA	NA	NA	NA	NA	NA	C	0	0	G	0	0
958	NA	NA	NA	NA	NA	NA	NA	NA	NA	NA	C	0	0	G	0	0
959	NA	NA	NA	NA	NA	NA	NA	NA	NA	NA	A	5.46304	18.3878	U	0	0
960	NA	NA	NA	NA	NA	NA	NA	NA	NA	NA	G	0	0	C	0	0
961	NA	NA	NA	NA	NA	NA	NA	NA	NA	NA	C	0	0	G	0	0
962	NA	NA	NA	NA	NA	NA	NA	NA	NA	NA	G	0	0	C	0	0
963	NA	NA	NA	NA	NA	NA	NA	NA	NA	NA	C	0	0	G	0	0
964	NA	NA	NA	NA	NA	NA	NA	NA	NA	NA	G	0	0	C	0	0
965	NA	NA	NA	NA	NA	NA	NA	NA	NA	NA	C	0	0	G	0	0
966	NA	NA	NA	NA	NA	NA	NA	NA	NA	NA	G	0	0	C	0	0
967	340	RVs/Oulu.FIN/22.15/GR	967	G	C	agcctccaacccagcgcgcgGgtccgactcccggacctcgt	1	ORF_1	synonymous SNV	p.R309R	G	0	0	C	0	0
968	NA	NA	NA	NA	NA	NA	NA	NA	NA	NA	G	0	0	C	0	0
969	NA	NA	NA	NA	NA	NA	NA	NA	NA	NA	U	0	0	A	1.23184	0.781358
970	NA	NA	NA	NA	NA	NA	NA	NA	NA	NA	C	0	0	G	0	0
971	NA	NA	NA	NA	NA	NA	NA	NA	NA	NA	C	0	0	G	0	0
972	NA	NA	NA	NA	NA	NA	NA	NA	NA	NA	G	0	0	C	0	0
973	618	RVs/RhodeIsland.USA/9.17/GR	973	A	G	caacccagcgcgcgggtccgActcccggacctcgtccatct	2	ORF_1	synonymous SNV	p.R311R	A	1.247	1.50981	U	0	0
973	341	RVs/Oulu.FIN/22.15/GR	973	A	G	caacccagcgcgcgggtccgActcccggacctcgtccatct	2	ORF_1	synonymous SNV	p.R311R	A	1.247	1.50981	U	0	0
974	NA	NA	NA	NA	NA	NA	NA	NA	NA	NA	C	0	0	G	0	0
975	NA	NA	NA	NA	NA	NA	NA	NA	NA	NA	U	0	0	A	2.41866	1.94384
976	854	RVs/Oregon.USA/05.18/GR	976	C	T	cccagcgcgcgggtccgactCccggacctcgtccatctcgc	2	ORF_1	synonymous SNV	p.L312L	C	0	0	G	0	0
976	619	RVs/RhodeIsland.USA/9.17/GR	976	C	T	cccagcgcgcgggtccgactCccggacctcgtccatctcgc	2	ORF_1	synonymous SNV	p.L312L	C	0	0	G	0	0
977	NA	NA	NA	NA	NA	NA	NA	NA	NA	NA	C	0	0	G	0	0
978	NA	NA	NA	NA	NA	NA	NA	NA	NA	NA	C	0	0	G	0	0
979	210	RVs/Louisiana.USA/27.17/NP	979	G	C	agcgcgcgggtccgactcccGgacctcgtccatctcgccga	1	ORF_1	synonymous SNV	p.P313P	G	0	0	C	0	0
980	NA	NA	NA	NA	NA	NA	NA	NA	NA	NA	G	0	0	C	0	0
981	NA	NA	NA	NA	NA	NA	NA	NA	NA	NA	A	1.37306	1.30995	U	0	0
982	NA	NA	NA	NA	NA	NA	NA	NA	NA	NA	C	0	0	G	0	0
983	NA	NA	NA	NA	NA	NA	NA	NA	NA	NA	C	0	0	G	0	0
984	NA	NA	NA	NA	NA	NA	NA	NA	NA	NA	U	0	0	A	1.88637	4.55324
985	96	RVs/Louisiana.USA/27.17/GR	985	C	T	cgggtccgactcccggacctCgtccatctcgccgaggtggg	5	ORF_1	synonymous SNV	p.L315L	C	0	0	G	0	0
985	620	RVs/RhodeIsland.USA/9.17/GR	985	C	T	cgggtccgactcccggacctCgtccatctcgccgaggtggg	5	ORF_1	synonymous SNV	p.L315L	C	0	0	G	0	0
985	342	RVs/Oulu.FIN/22.15/GR	985	C	T	cgggtccgactcccggacctCgtccatctcgccgaggtggg	5	ORF_1	synonymous SNV	p.L315L	C	0	0	G	0	0
985	211	RVs/Louisiana.USA/27.17/NP	985	C	T	cgggtccgactcccggacctCgtccatctcgccgaggtggg	5	ORF_1	synonymous SNV	p.L315L	C	0	0	G	0	0
985	855	RVs/Oregon.USA/05.18/GR	985	C	T	cgggtccgactcccggacctCgtccatctcgccgaggtggg	5	ORF_1	synonymous SNV	p.L315L	C	0	0	G	0	0
986	NA	NA	NA	NA	NA	NA	NA	NA	NA	NA	G	0	0	C	0	0
987	NA	NA	NA	NA	NA	NA	NA	NA	NA	NA	U	0	0	A	0.640658	0.989634
988	NA	NA	NA	NA	NA	NA	NA	NA	NA	NA	C	0	0	G	0	0
989	NA	NA	NA	NA	NA	NA	NA	NA	NA	NA	C	0	0	G	0	0
990	NA	NA	NA	NA	NA	NA	NA	NA	NA	NA	A	2.50322	8.63353	U	0	0
991	NA	NA	NA	NA	NA	NA	NA	NA	NA	NA	U	0	0	A	1.17403	1.45503
992	NA	NA	NA	NA	NA	NA	NA	NA	NA	NA	C	0	0	G	0	0
993	NA	NA	NA	NA	NA	NA	NA	NA	NA	NA	U	0	0	A	1.75329	2.87629
994	NA	NA	NA	NA	NA	NA	NA	NA	NA	NA	C	0	0	G	0	0
995	NA	NA	NA	NA	NA	NA	NA	NA	NA	NA	G	0	0	C	0	0
996	NA	NA	NA	NA	NA	NA	NA	NA	NA	NA	C	0	0	G	0	0
997	NA	NA	NA	NA	NA	NA	NA	NA	NA	NA	C	0	0	G	0	0
998	NA	NA	NA	NA	NA	NA	NA	NA	NA	NA	G	0	0	C	0	0
999	NA	NA	NA	NA	NA	NA	NA	NA	NA	NA	A	1.66267	2.26923	U	0	0
1000	NA	NA	NA	NA	NA	NA	NA	NA	NA	NA	G	0	0	C	0	0
1001	NA	NA	NA	NA	NA	NA	NA	NA	NA	NA	G	0	0	C	0	0
1002	NA	NA	NA	NA	NA	NA	NA	NA	NA	NA	U	0	0	A	4.96764	14.0208
1003	NA	NA	NA	NA	NA	NA	NA	NA	NA	NA	G	0	0	C	0	0
1004	NA	NA	NA	NA	NA	NA	NA	NA	NA	NA	G	0	0	C	0	0
1005	NA	NA	NA	NA	NA	NA	NA	NA	NA	NA	G	0	0	C	0	0
1006	NA	NA	NA	NA	NA	NA	NA	NA	NA	NA	C	0	0	G	0	0
1007	NA	NA	NA	NA	NA	NA	NA	NA	NA	NA	C	0	0	G	0	0
1008	NA	NA	NA	NA	NA	NA	NA	NA	NA	NA	G	0	0	C	0	0
1009	NA	NA	NA	NA	NA	NA	NA	NA	NA	NA	G	0	0	C	0	0
1010	NA	NA	NA	NA	NA	NA	NA	NA	NA	NA	U	0	0	A	6.84975	12.3232
1011	NA	NA	NA	NA	NA	NA	NA	NA	NA	NA	G	0	0	C	0	0
1012	NA	NA	NA	NA	NA	NA	NA	NA	NA	NA	G	0	0	C	0	0
1013	NA	NA	NA	NA	NA	NA	NA	NA	NA	NA	C	0	0	G	0	0
1014	NA	NA	NA	NA	NA	NA	NA	NA	NA	NA	G	0	0	C	0	0
1015	NA	NA	NA	NA	NA	NA	NA	NA	NA	NA	G	0	0	C	0	0
1016	NA	NA	NA	NA	NA	NA	NA	NA	NA	NA	U	0	0	A	4.52432	17.5927
1017	NA	NA	NA	NA	NA	NA	NA	NA	NA	NA	G	0	0	C	0	0
1018	NA	NA	NA	NA	NA	NA	NA	NA	NA	NA	G	0	0	C	0	0
1019	NA	NA	NA	NA	NA	NA	NA	NA	NA	NA	U	0	0	A	17.9532	22.0463
1020	NA	NA	NA	NA	NA	NA	NA	NA	NA	NA	U	0	0	A	2.03338	0.608686
1021	856	RVs/Oregon.USA/05.18/GR	1021	C	T	gtgggccggtggcggtggttCagcctcccccgccccgtgtt	3	ORF_1	synonymous SNV	p.F327F	C	0	0	G	0	0
1021	621	RVs/RhodeIsland.USA/9.17/GR	1021	C	T	gtgggccggtggcggtggttCagcctcccccgccccgtgtt	3	ORF_1	synonymous SNV	p.F327F	C	0	0	G	0	0
1021	9	RVs/California.USA/43.16/GR	1021	C	T	gtgggccggtggcggtggttCagcctcccccgccccgtgtt	3	ORF_1	synonymous SNV	p.F327F	C	0	0	G	0	0
1022	NA	NA	NA	NA	NA	NA	NA	NA	NA	NA	A	9.18952	10.6721	U	0	0
1023	NA	NA	NA	NA	NA	NA	NA	NA	NA	NA	G	0	0	C	0	0
1024	622	RVs/RhodeIsland.USA/9.17/GR	1024	C	T	ggccggtggcggtggttcagCctcccccgccccgtgttcca	1	ORF_1	synonymous SNV	p.S328S	C	0	0	G	0	0
1025	NA	NA	NA	NA	NA	NA	NA	NA	NA	NA	C	0	0	G	0	0
1026	NA	NA	NA	NA	NA	NA	NA	NA	NA	NA	U	0	0	A	1.62258	3.11221
1027	NA	NA	NA	NA	NA	NA	NA	NA	NA	NA	C	0	0	G	0	0
1028	NA	NA	NA	NA	NA	NA	NA	NA	NA	NA	C	0	0	G	0	0
1029	NA	NA	NA	NA	NA	NA	NA	NA	NA	NA	C	0	0	G	0	0
1030	212	RVs/Louisiana.USA/27.17/NP	1030	C	T	tggcggtggttcagcctcccCcgccccgtgttccagcgcat	1	ORF_1	synonymous SNV	p.P330P	C	0	0	G	0	0
1031	NA	NA	NA	NA	NA	NA	NA	NA	NA	NA	C	0	0	G	0	0
1032	NA	NA	NA	NA	NA	NA	NA	NA	NA	NA	G	0	0	C	0	0
1033	NA	NA	NA	NA	NA	NA	NA	NA	NA	NA	C	0	0	G	0	0
1034	NA	NA	NA	NA	NA	NA	NA	NA	NA	NA	C	0	0	G	0	0
1035	NA	NA	NA	NA	NA	NA	NA	NA	NA	NA	C	0	0	G	0	0
1036	NA	NA	NA	NA	NA	NA	NA	NA	NA	NA	C	0	0	G	0	0
1037	NA	NA	NA	NA	NA	NA	NA	NA	NA	NA	G	0	0	C	0	0
1038	NA	NA	NA	NA	NA	NA	NA	NA	NA	NA	U	0	0	A	6.65662	22.3135
1039	NA	NA	NA	NA	NA	NA	NA	NA	NA	NA	G	0	0	C	0	0
1040	NA	NA	NA	NA	NA	NA	NA	NA	NA	NA	U	0	0	A	27.1943	33.7937
1041	NA	NA	NA	NA	NA	NA	NA	NA	NA	NA	U	0	0	A	0.88057	0.681999
1042	NA	NA	NA	NA	NA	NA	NA	NA	NA	NA	C	0	0	G	0	0
1043	NA	NA	NA	NA	NA	NA	NA	NA	NA	NA	C	0	0	G	0	0
1044	NA	NA	NA	NA	NA	NA	NA	NA	NA	NA	A	5.69957	15.2419	U	0	0
1045	NA	NA	NA	NA	NA	NA	NA	NA	NA	NA	G	0	0	C	0	0
1046	NA	NA	NA	NA	NA	NA	NA	NA	NA	NA	C	0	0	G	0	0
1047	NA	NA	NA	NA	NA	NA	NA	NA	NA	NA	G	0	0	C	0	0
1048	NA	NA	NA	NA	NA	NA	NA	NA	NA	NA	C	0	0	G	0	0
1049	NA	NA	NA	NA	NA	NA	NA	NA	NA	NA	A	3.38136	10.377	U	0	0
1050	NA	NA	NA	NA	NA	NA	NA	NA	NA	NA	U	0	0	A	5.74597	10.7713
1051	NA	NA	NA	NA	NA	NA	NA	NA	NA	NA	G	0	0	C	0	0
1052	NA	NA	NA	NA	NA	NA	NA	NA	NA	NA	C	0	0	G	0	0
1053	NA	NA	NA	NA	NA	NA	NA	NA	NA	NA	U	0	0	A	7.21359	16.2817
1054	NA	NA	NA	NA	NA	NA	NA	NA	NA	NA	G	0	0	C	0	0
1055	NA	NA	NA	NA	NA	NA	NA	NA	NA	NA	U	0	0	A	1.39856	2.75008
1056	NA	NA	NA	NA	NA	NA	NA	NA	NA	NA	C	0	0	G	0	0
1057	NA	NA	NA	NA	NA	NA	NA	NA	NA	NA	C	0	0	G	0	0
1058	NA	NA	NA	NA	NA	NA	NA	NA	NA	NA	U	0	0	A	82.2385	101.055
1059	NA	NA	NA	NA	NA	NA	NA	NA	NA	NA	A	44.7606	55.7111	U	0	0
1060	NA	NA	NA	NA	NA	NA	NA	NA	NA	NA	C	0	0	G	0	0
1061	NA	NA	NA	NA	NA	NA	NA	NA	NA	NA	U	0	0	A	6.65201	9.06781
1062	NA	NA	NA	NA	NA	NA	NA	NA	NA	NA	G	0	0	C	0	0
1063	NA	NA	NA	NA	NA	NA	NA	NA	NA	NA	C	0	0	G	0	0
1064	NA	NA	NA	NA	NA	NA	NA	NA	NA	NA	A	4.49254	9.23998	U	0	0
1065	NA	NA	NA	NA	NA	NA	NA	NA	NA	NA	A	35.9	72.9162	U	0	0
1066	NA	NA	NA	NA	NA	NA	NA	NA	NA	NA	G	0	0	C	0	0
1067	NA	NA	NA	NA	NA	NA	NA	NA	NA	NA	A	1.55981	1.21823	U	0	0
1068	NA	NA	NA	NA	NA	NA	NA	NA	NA	NA	C	0	0	G	0	0
1069	NA	NA	NA	NA	NA	NA	NA	NA	NA	NA	C	0	0	G	0	0
1070	NA	NA	NA	NA	NA	NA	NA	NA	NA	NA	C	0	0	G	0	0
1071	NA	NA	NA	NA	NA	NA	NA	NA	NA	NA	U	0	0	A	12.8194	23.1874
1072	NA	NA	NA	NA	NA	NA	NA	NA	NA	NA	G	0	0	C	0	0
1073	NA	NA	NA	NA	NA	NA	NA	NA	NA	NA	A	3.43647	1.70168	U	0	0
1074	NA	NA	NA	NA	NA	NA	NA	NA	NA	NA	G	0	0	C	0	0
1075	NA	NA	NA	NA	NA	NA	NA	NA	NA	NA	C	0	0	G	0	0
1076	NA	NA	NA	NA	NA	NA	NA	NA	NA	NA	C	0	0	G	0	0
1077	NA	NA	NA	NA	NA	NA	NA	NA	NA	NA	C	0	0	G	0	0
1078	NA	NA	NA	NA	NA	NA	NA	NA	NA	NA	C	0	0	G	0	0
1079	NA	NA	NA	NA	NA	NA	NA	NA	NA	NA	G	0	0	C	0	0
1080	NA	NA	NA	NA	NA	NA	NA	NA	NA	NA	A	1.40335	1.35055	U	0	0
1081	NA	NA	NA	NA	NA	NA	NA	NA	NA	NA	C	0	0	G	0	0
1082	NA	NA	NA	NA	NA	NA	NA	NA	NA	NA	G	0	0	C	0	0
1083	NA	NA	NA	NA	NA	NA	NA	NA	NA	NA	C	0	0	G	0	0
1084	NA	NA	NA	NA	NA	NA	NA	NA	NA	NA	G	0	0	C	0	0
1085	NA	NA	NA	NA	NA	NA	NA	NA	NA	NA	U	0	0	A	57.2121	49.1282
1086	NA	NA	NA	NA	NA	NA	NA	NA	NA	NA	A	38.6731	52.6852	U	0	0
1087	NA	NA	NA	NA	NA	NA	NA	NA	NA	NA	C	0	0	G	0	0
1088	NA	NA	NA	NA	NA	NA	NA	NA	NA	NA	U	0	0	A	53.4363	52.4196
1089	NA	NA	NA	NA	NA	NA	NA	NA	NA	NA	A	49.4157	86.7075	U	0	0
1090	NA	NA	NA	NA	NA	NA	NA	NA	NA	NA	C	0	0	G	0	0
1091	NA	NA	NA	NA	NA	NA	NA	NA	NA	NA	A	7.78947	10.0149	U	0	0
1092	NA	NA	NA	NA	NA	NA	NA	NA	NA	NA	G	0	0	C	0	0
1093	NA	NA	NA	NA	NA	NA	NA	NA	NA	NA	C	0	0	G	0	0
1094	NA	NA	NA	NA	NA	NA	NA	NA	NA	NA	G	0	0	C	0	0
1095	NA	NA	NA	NA	NA	NA	NA	NA	NA	NA	A	1.23075	2.85739	U	0	0
1096	NA	NA	NA	NA	NA	NA	NA	NA	NA	NA	G	0	0	C	0	0
1097	NA	NA	NA	NA	NA	NA	NA	NA	NA	NA	C	0	0	G	0	0
1098	NA	NA	NA	NA	NA	NA	NA	NA	NA	NA	G	0	0	C	0	0
1099	NA	NA	NA	NA	NA	NA	NA	NA	NA	NA	C	0	0	G	0	0
1100	NA	NA	NA	NA	NA	NA	NA	NA	NA	NA	G	0	0	C	0	0
1101	NA	NA	NA	NA	NA	NA	NA	NA	NA	NA	U	0	0	A	6.79977	18.5315
1102	NA	NA	NA	NA	NA	NA	NA	NA	NA	NA	G	0	0	C	0	0
1103	NA	NA	NA	NA	NA	NA	NA	NA	NA	NA	U	0	0	A	18.4995	21.5247
1104	NA	NA	NA	NA	NA	NA	NA	NA	NA	NA	U	0	0	A	1.60104	0.655768
1105	623	RVs/RhodeIsland.USA/9.17/GR	1105	C	T	tactacagcgagcgcgtgttCaagttcaagaacgccctgag	1	ORF_1	synonymous SNV	p.F355F	C	0	0	G	0	0
1106	NA	NA	NA	NA	NA	NA	NA	NA	NA	NA	A	6.85499	8.3383	U	0	0
1107	NA	NA	NA	NA	NA	NA	NA	NA	NA	NA	A	27.9425	40.1621	U	0	0
1108	NA	NA	NA	NA	NA	NA	NA	NA	NA	NA	G	0	0	C	0	0
1109	NA	NA	NA	NA	NA	NA	NA	NA	NA	NA	U	0	0	A	21.1665	18.6135
1110	NA	NA	NA	NA	NA	NA	NA	NA	NA	NA	U	0	0	A	1.72973	0.515257
1111	213	RVs/Louisiana.USA/27.17/NP	1111	C	T	agcgagcgcgtgttcaagttCaagaacgccctgagccacag	3	ORF_1	synonymous SNV	p.F357F	C	0	0	G	0	0
1111	343	RVs/Oulu.FIN/22.15/GR	1111	C	T	agcgagcgcgtgttcaagttCaagaacgccctgagccacag	3	ORF_1	synonymous SNV	p.F357F	C	0	0	G	0	0
1111	857	RVs/Oregon.USA/05.18/GR	1111	C	T	agcgagcgcgtgttcaagttCaagaacgccctgagccacag	3	ORF_1	synonymous SNV	p.F357F	C	0	0	G	0	0
1112	NA	NA	NA	NA	NA	NA	NA	NA	NA	NA	A	7.19911	6.45635	U	0	0
1113	NA	NA	NA	NA	NA	NA	NA	NA	NA	NA	A	22.8793	42.1782	U	0	0
1114	NA	NA	NA	NA	NA	NA	NA	NA	NA	NA	G	0	0	C	0	0
1115	NA	NA	NA	NA	NA	NA	NA	NA	NA	NA	A	1.54484	1.42337	U	0	0
1116	NA	NA	NA	NA	NA	NA	NA	NA	NA	NA	A	20.7736	55.6362	U	0	0
1117	NA	NA	NA	NA	NA	NA	NA	NA	NA	NA	C	0	0	G	0	0
1118	NA	NA	NA	NA	NA	NA	NA	NA	NA	NA	G	0	0	C	0	0
1119	NA	NA	NA	NA	NA	NA	NA	NA	NA	NA	C	0	0	G	0	0
1120	NA	NA	NA	NA	NA	NA	NA	NA	NA	NA	C	0	0	G	0	0
1121	NA	NA	NA	NA	NA	NA	NA	NA	NA	NA	C	0	0	G	0	0
1122	NA	NA	NA	NA	NA	NA	NA	NA	NA	NA	U	0	0	A	13.3322	33.1579
1123	NA	NA	NA	NA	NA	NA	NA	NA	NA	NA	G	0	0	C	0	0
1124	NA	NA	NA	NA	NA	NA	NA	NA	NA	NA	A	3.89907	1.03529	U	0	0
1125	NA	NA	NA	NA	NA	NA	NA	NA	NA	NA	G	0	0	C	0	0
1126	344	RVs/Oulu.FIN/22.15/GR	1126	C	T	aagttcaagaacgccctgagCcacagcatcacgctcgcggg	1	ORF_1	synonymous SNV	p.S362S	C	0	0	G	0	0
1127	NA	NA	NA	NA	NA	NA	NA	NA	NA	NA	C	0	0	G	0	0
1128	NA	NA	NA	NA	NA	NA	NA	NA	NA	NA	A	4.19663	26.299	U	0	0
1129	NA	NA	NA	NA	NA	NA	NA	NA	NA	NA	C	0	0	G	0	0
1130	NA	NA	NA	NA	NA	NA	NA	NA	NA	NA	A	8.52838	10.0714	U	0	0
1131	NA	NA	NA	NA	NA	NA	NA	NA	NA	NA	G	0	0	C	0	0
1132	NA	NA	NA	NA	NA	NA	NA	NA	NA	NA	C	0	0	G	0	0
1133	NA	NA	NA	NA	NA	NA	NA	NA	NA	NA	A	4.82158	9.56651	U	0	0
1134	NA	NA	NA	NA	NA	NA	NA	NA	NA	NA	U	0	0	A	1.78305	1.29811
1135	97	RVs/Louisiana.USA/27.17/GR	1135	C	T	aacgccctgagccacagcatCacgctcgcgggcaatgtgct	2	ORF_1	synonymous SNV	p.I365I	C	0	0	G	0	0
1135	345	RVs/Oulu.FIN/22.15/GR	1135	C	T	aacgccctgagccacagcatCacgctcgcgggcaatgtgct	2	ORF_1	synonymous SNV	p.I365I	C	0	0	G	0	0
1136	NA	NA	NA	NA	NA	NA	NA	NA	NA	NA	A	13.9613	15.4253	U	0	0
1137	NA	NA	NA	NA	NA	NA	NA	NA	NA	NA	C	0	0	G	0	0
1138	NA	NA	NA	NA	NA	NA	NA	NA	NA	NA	G	0	0	C	0	0
1139	NA	NA	NA	NA	NA	NA	NA	NA	NA	NA	C	0	0	G	0	0
1140	NA	NA	NA	NA	NA	NA	NA	NA	NA	NA	U	0	0	A	1.8668	2.07502
1141	98	RVs/Louisiana.USA/27.17/GR	1141	C	T	ctgagccacagcatcacgctCgcgggcaatgtgctgcaaga	1	ORF_1	synonymous SNV	p.L367L	C	0	0	G	0	0
1142	NA	NA	NA	NA	NA	NA	NA	NA	NA	NA	G	0	0	C	0	0
1143	NA	NA	NA	NA	NA	NA	NA	NA	NA	NA	C	0	0	G	0	0
1144	NA	NA	NA	NA	NA	NA	NA	NA	NA	NA	G	0	0	C	0	0
1145	NA	NA	NA	NA	NA	NA	NA	NA	NA	NA	G	0	0	C	0	0
1146	NA	NA	NA	NA	NA	NA	NA	NA	NA	NA	G	0	0	C	0	0
1147	NA	NA	NA	NA	NA	NA	NA	NA	NA	NA	C	0	0	G	0	0
1148	NA	NA	NA	NA	NA	NA	NA	NA	NA	NA	A	5.42558	12.7503	U	0	0
1149	NA	NA	NA	NA	NA	NA	NA	NA	NA	NA	A	16.858	34.9068	U	0	0
1150	346	RVs/Oulu.FIN/22.15/GR	1150	T	C	agcatcacgctcgcgggcaaTgtgctgcaagaggggtggaa	1	ORF_1	synonymous SNV	p.N370N	U	0	0	A	3.75554	14.5896
1151	NA	NA	NA	NA	NA	NA	NA	NA	NA	NA	G	0	0	C	0	0
1152	NA	NA	NA	NA	NA	NA	NA	NA	NA	NA	U	0	0	A	7.8276	15.3304
1153	NA	NA	NA	NA	NA	NA	NA	NA	NA	NA	G	0	0	C	0	0
1154	99	RVs/Louisiana.USA/27.17/GR	1154	C	T	tcacgctcgcgggcaatgtgCtgcaagaggggtggaagggc	1	ORF_1	synonymous SNV	p.L372L	C	0	0	G	0	0
1155	NA	NA	NA	NA	NA	NA	NA	NA	NA	NA	U	0	0	A	5.66026	11.1737
1156	NA	NA	NA	NA	NA	NA	NA	NA	NA	NA	G	0	0	C	0	0
1157	NA	NA	NA	NA	NA	NA	NA	NA	NA	NA	C	0	0	G	0	0
1158	NA	NA	NA	NA	NA	NA	NA	NA	NA	NA	A	4.75172	6.07383	U	0	0
1159	NA	NA	NA	NA	NA	NA	NA	NA	NA	NA	A	37.1718	57.7127	U	0	0
1160	NA	NA	NA	NA	NA	NA	NA	NA	NA	NA	G	0	0	C	0	0
1161	NA	NA	NA	NA	NA	NA	NA	NA	NA	NA	A	2.56902	2.95684	U	0	0
1162	NA	NA	NA	NA	NA	NA	NA	NA	NA	NA	G	0	0	C	0	0
1163	NA	NA	NA	NA	NA	NA	NA	NA	NA	NA	G	0	0	C	0	0
1164	NA	NA	NA	NA	NA	NA	NA	NA	NA	NA	G	0	0	C	0	0
1165	NA	NA	NA	NA	NA	NA	NA	NA	NA	NA	G	0	0	C	0	0
1166	NA	NA	NA	NA	NA	NA	NA	NA	NA	NA	U	0	0	A	4.0181	9.18233
1167	NA	NA	NA	NA	NA	NA	NA	NA	NA	NA	G	0	0	C	0	0
1168	NA	NA	NA	NA	NA	NA	NA	NA	NA	NA	G	0	0	C	0	0
1169	NA	NA	NA	NA	NA	NA	NA	NA	NA	NA	A	0.797992	1.10438	U	0	0
1170	NA	NA	NA	NA	NA	NA	NA	NA	NA	NA	A	37.6597	91.1209	U	0	0
1171	NA	NA	NA	NA	NA	NA	NA	NA	NA	NA	G	0	0	C	0	0
1172	NA	NA	NA	NA	NA	NA	NA	NA	NA	NA	G	0	0	C	0	0
1173	NA	NA	NA	NA	NA	NA	NA	NA	NA	NA	G	0	0	C	0	0
1174	NA	NA	NA	NA	NA	NA	NA	NA	NA	NA	C	0	0	G	0	0
1175	NA	NA	NA	NA	NA	NA	NA	NA	NA	NA	A	6.26702	18.8601	U	0	0
1176	NA	NA	NA	NA	NA	NA	NA	NA	NA	NA	C	0	0	G	0	0
1177	NA	NA	NA	NA	NA	NA	NA	NA	NA	NA	G	0	0	C	0	0
1178	NA	NA	NA	NA	NA	NA	NA	NA	NA	NA	U	0	0	A	5.75542	13.9348
1179	NA	NA	NA	NA	NA	NA	NA	NA	NA	NA	G	0	0	C	0	0
1180	NA	NA	NA	NA	NA	NA	NA	NA	NA	NA	C	0	0	G	0	0
1181	NA	NA	NA	NA	NA	NA	NA	NA	NA	NA	G	0	0	C	0	0
1182	NA	NA	NA	NA	NA	NA	NA	NA	NA	NA	C	0	0	G	0	0
1183	624	RVs/RhodeIsland.USA/9.17/GR	1183	C	T	gggtggaagggcacgtgcgcCgaggaagacgcgctgtgcgc	2	ORF_1	synonymous SNV	p.A381A	C	0	0	G	0	0
1183	347	RVs/Oulu.FIN/22.15/GR	1183	C	T	gggtggaagggcacgtgcgcCgaggaagacgcgctgtgcgc	2	ORF_1	synonymous SNV	p.A381A	C	0	0	G	0	0
1184	NA	NA	NA	NA	NA	NA	NA	NA	NA	NA	G	0	0	C	0	0
1185	NA	NA	NA	NA	NA	NA	NA	NA	NA	NA	A	1.5874	1.86922	U	0	0
1186	NA	NA	NA	NA	NA	NA	NA	NA	NA	NA	G	0	0	C	0	0
1187	NA	NA	NA	NA	NA	NA	NA	NA	NA	NA	G	0	0	C	0	0
1188	NA	NA	NA	NA	NA	NA	NA	NA	NA	NA	A	1.16966	1.93877	U	0	0
1189	NA	NA	NA	NA	NA	NA	NA	NA	NA	NA	A	27.9769	48.4505	U	0	0
1190	NA	NA	NA	NA	NA	NA	NA	NA	NA	NA	G	0	0	C	0	0
1191	NA	NA	NA	NA	NA	NA	NA	NA	NA	NA	A	1.40685	2.12769	U	0	0
1192	NA	NA	NA	NA	NA	NA	NA	NA	NA	NA	C	0	0	G	0	0
1193	NA	NA	NA	NA	NA	NA	NA	NA	NA	NA	G	0	0	C	0	0
1194	NA	NA	NA	NA	NA	NA	NA	NA	NA	NA	C	0	0	G	0	0
1195	NA	NA	NA	NA	NA	NA	NA	NA	NA	NA	G	0	0	C	0	0
1196	NA	NA	NA	NA	NA	NA	NA	NA	NA	NA	C	0	0	G	0	0
1197	NA	NA	NA	NA	NA	NA	NA	NA	NA	NA	U	0	0	A	7.19937	22.8079
1198	625	RVs/RhodeIsland.USA/9.17/GR	1198	G	T	tgcgccgaggaagacgcgctGtgcgcatacgtagccttccg	1	ORF_1	synonymous SNV	p.L386L	G	0	0	C	0	0
1199	NA	NA	NA	NA	NA	NA	NA	NA	NA	NA	U	0	0	A	4.90078	23.4263
1200	NA	NA	NA	NA	NA	NA	NA	NA	NA	NA	G	0	0	C	0	0
1201	NA	NA	NA	NA	NA	NA	NA	NA	NA	NA	C	0	0	G	0	0
1202	NA	NA	NA	NA	NA	NA	NA	NA	NA	NA	G	0	0	C	0	0
1203	NA	NA	NA	NA	NA	NA	NA	NA	NA	NA	C	0	0	G	0	0
1204	NA	NA	NA	NA	NA	NA	NA	NA	NA	NA	A	3.60203	9.13505	U	0	0
1205	NA	NA	NA	NA	NA	NA	NA	NA	NA	NA	U	0	0	A	23.0275	27.6696
1206	NA	NA	NA	NA	NA	NA	NA	NA	NA	NA	A	48.5404	46.6877	U	0	0
1207	348	RVs/Oulu.FIN/22.15/GR	1207	C	T	gaagacgcgctgtgcgcataCgtagccttccgcgcgtggca	1	ORF_1	synonymous SNV	p.Y389Y	C	0	0	G	0	0
1208	NA	NA	NA	NA	NA	NA	NA	NA	NA	NA	G	0	0	C	0	0
1209	NA	NA	NA	NA	NA	NA	NA	NA	NA	NA	U	0	0	A	49.146	63.1894
1210	NA	NA	NA	NA	NA	NA	NA	NA	NA	NA	A	42.2428	36.5213	U	0	0
1211	NA	NA	NA	NA	NA	NA	NA	NA	NA	NA	G	0	0	C	0	0
1212	NA	NA	NA	NA	NA	NA	NA	NA	NA	NA	C	0	0	G	0	0
1213	NA	NA	NA	NA	NA	NA	NA	NA	NA	NA	C	0	0	G	0	0
1214	NA	NA	NA	NA	NA	NA	NA	NA	NA	NA	U	0	0	A	41.4287	57.1544
1215	NA	NA	NA	NA	NA	NA	NA	NA	NA	NA	U	0	0	A	1.01853	1.94888
1216	NA	NA	NA	NA	NA	NA	NA	NA	NA	NA	C	0	0	G	0	0
1217	NA	NA	NA	NA	NA	NA	NA	NA	NA	NA	C	0	0	G	0	0
1218	NA	NA	NA	NA	NA	NA	NA	NA	NA	NA	G	0	0	C	0	0
1219	NA	NA	NA	NA	NA	NA	NA	NA	NA	NA	C	0	0	G	0	0
1220	NA	NA	NA	NA	NA	NA	NA	NA	NA	NA	G	0	0	C	0	0
1221	NA	NA	NA	NA	NA	NA	NA	NA	NA	NA	C	0	0	G	0	0
1222	NA	NA	NA	NA	NA	NA	NA	NA	NA	NA	G	0	0	C	0	0
1223	NA	NA	NA	NA	NA	NA	NA	NA	NA	NA	U	0	0	A	6.59445	14.7411
1224	NA	NA	NA	NA	NA	NA	NA	NA	NA	NA	G	0	0	C	0	0
1225	NA	NA	NA	NA	NA	NA	NA	NA	NA	NA	G	0	0	C	0	0
1226	NA	NA	NA	NA	NA	NA	NA	NA	NA	NA	C	0	0	G	0	0
1227	NA	NA	NA	NA	NA	NA	NA	NA	NA	NA	A	9.4888	16.6767	U	0	0
1228	NA	NA	NA	NA	NA	NA	NA	NA	NA	NA	G	0	0	C	0	0
1229	NA	NA	NA	NA	NA	NA	NA	NA	NA	NA	U	0	0	A	0.9725	1.56719
1230	NA	NA	NA	NA	NA	NA	NA	NA	NA	NA	C	0	0	G	0	0
1231	NA	NA	NA	NA	NA	NA	NA	NA	NA	NA	U	0	0	A	134.859	71.9022
1232	NA	NA	NA	NA	NA	NA	NA	NA	NA	NA	A	25.2547	34.0529	U	0	0
1233	NA	NA	NA	NA	NA	NA	NA	NA	NA	NA	A	44.3311	38.9994	U	0	0
1234	NA	NA	NA	NA	NA	NA	NA	NA	NA	NA	C	0	0	G	0	0
1235	NA	NA	NA	NA	NA	NA	NA	NA	NA	NA	G	0	0	C	0	0
1236	NA	NA	NA	NA	NA	NA	NA	NA	NA	NA	C	0	0	G	0	0
1237	NA	NA	NA	NA	NA	NA	NA	NA	NA	NA	C	0	0	G	0	0
1238	NA	NA	NA	NA	NA	NA	NA	NA	NA	NA	A	10.241	23.8248	U	0	0
1239	NA	NA	NA	NA	NA	NA	NA	NA	NA	NA	G	0	0	C	0	0
1240	NA	NA	NA	NA	NA	NA	NA	NA	NA	NA	G	0	0	C	0	0
1241	NA	NA	NA	NA	NA	NA	NA	NA	NA	NA	U	0	0	A	21.5605	23.2119
1242	NA	NA	NA	NA	NA	NA	NA	NA	NA	NA	U	0	0	A	6.18787	7.38815
1243	NA	NA	NA	NA	NA	NA	NA	NA	NA	NA	G	0	0	C	0	0
1244	NA	NA	NA	NA	NA	NA	NA	NA	NA	NA	G	0	0	C	0	0
1245	NA	NA	NA	NA	NA	NA	NA	NA	NA	NA	C	0	0	G	0	0
1246	NA	NA	NA	NA	NA	NA	NA	NA	NA	NA	G	0	0	C	0	0
1247	NA	NA	NA	NA	NA	NA	NA	NA	NA	NA	G	0	0	C	0	0
1248	NA	NA	NA	NA	NA	NA	NA	NA	NA	NA	G	0	0	C	0	0
1249	NA	NA	NA	NA	NA	NA	NA	NA	NA	NA	G	0	0	C	0	0
1250	NA	NA	NA	NA	NA	NA	NA	NA	NA	NA	A	0.751226	1.16226	U	0	0
1251	NA	NA	NA	NA	NA	NA	NA	NA	NA	NA	U	0	0	A	38.3981	25.5095
1252	626	RVs/RhodeIsland.USA/9.17/GR	1252	T	C	aacgccaggttggcggggatTatgaaaagcgcgaagcgctg	1	ORF_1	synonymous SNV	p.I404I	U	0	0	A	47.8359	31.3965
1253	NA	NA	NA	NA	NA	NA	NA	NA	NA	NA	A	61.8703	36.586	U	0	0
1254	NA	NA	NA	NA	NA	NA	NA	NA	NA	NA	U	0	0	A	4.74904	5.67108
1255	NA	NA	NA	NA	NA	NA	NA	NA	NA	NA	G	0	0	C	0	0
1256	NA	NA	NA	NA	NA	NA	NA	NA	NA	NA	A	2.50382	0.889624	U	0	0
1257	NA	NA	NA	NA	NA	NA	NA	NA	NA	NA	A	11.826	27.8246	U	0	0
1258	NA	NA	NA	NA	NA	NA	NA	NA	NA	NA	A	28.3103	25.1925	U	0	0
1259	NA	NA	NA	NA	NA	NA	NA	NA	NA	NA	A	35.4507	75.7642	U	0	0
1260	NA	NA	NA	NA	NA	NA	NA	NA	NA	NA	G	0	0	C	0	0
1261	NA	NA	NA	NA	NA	NA	NA	NA	NA	NA	C	0	0	G	0	0
1262	NA	NA	NA	NA	NA	NA	NA	NA	NA	NA	G	0	0	C	0	0
1263	NA	NA	NA	NA	NA	NA	NA	NA	NA	NA	C	0	0	G	0	0
1264	NA	NA	NA	NA	NA	NA	NA	NA	NA	NA	G	0	0	C	0	0
1265	NA	NA	NA	NA	NA	NA	NA	NA	NA	NA	A	1.48651	1.24036	U	0	0
1266	NA	NA	NA	NA	NA	NA	NA	NA	NA	NA	A	28.5057	55.8316	U	0	0
1267	NA	NA	NA	NA	NA	NA	NA	NA	NA	NA	G	0	0	C	0	0
1268	NA	NA	NA	NA	NA	NA	NA	NA	NA	NA	C	0	0	G	0	0
1269	NA	NA	NA	NA	NA	NA	NA	NA	NA	NA	G	0	0	C	0	0
1270	NA	NA	NA	NA	NA	NA	NA	NA	NA	NA	C	0	0	G	0	0
1271	NA	NA	NA	NA	NA	NA	NA	NA	NA	NA	U	0	0	A	6.94676	22.1684
1272	NA	NA	NA	NA	NA	NA	NA	NA	NA	NA	G	0	0	C	0	0
1273	NA	NA	NA	NA	NA	NA	NA	NA	NA	NA	C	0	0	G	0	0
1274	NA	NA	NA	NA	NA	NA	NA	NA	NA	NA	G	0	0	C	0	0
1275	NA	NA	NA	NA	NA	NA	NA	NA	NA	NA	C	0	0	G	0	0
1276	NA	NA	NA	NA	NA	NA	NA	NA	NA	NA	C	0	0	G	0	0
1277	NA	NA	NA	NA	NA	NA	NA	NA	NA	NA	G	0	0	C	0	0
1278	NA	NA	NA	NA	NA	NA	NA	NA	NA	NA	C	0	0	G	0	0
1279	NA	NA	NA	NA	NA	NA	NA	NA	NA	NA	C	0	0	G	0	0
1280	NA	NA	NA	NA	NA	NA	NA	NA	NA	NA	G	0	0	C	0	0
1281	NA	NA	NA	NA	NA	NA	NA	NA	NA	NA	A	1.04316	1.362	U	0	0
1282	NA	NA	NA	NA	NA	NA	NA	NA	NA	NA	C	0	0	G	0	0
1283	NA	NA	NA	NA	NA	NA	NA	NA	NA	NA	U	0	0	A	1.75116	1.87677
1284	NA	NA	NA	NA	NA	NA	NA	NA	NA	NA	C	0	0	G	0	0
1285	NA	NA	NA	NA	NA	NA	NA	NA	NA	NA	U	0	0	A	33.3761	45.363
1286	NA	NA	NA	NA	NA	NA	NA	NA	NA	NA	U	0	0	A	18.7894	15.7383
1287	NA	NA	NA	NA	NA	NA	NA	NA	NA	NA	U	0	0	A	9.8349	9.29926
1288	NA	NA	NA	NA	NA	NA	NA	NA	NA	NA	G	0	0	C	0	0
1289	NA	NA	NA	NA	NA	NA	NA	NA	NA	NA	A	2.13937	1.14371	U	0	0
1290	NA	NA	NA	NA	NA	NA	NA	NA	NA	NA	G	0	0	C	0	0
1291	NA	NA	NA	NA	NA	NA	NA	NA	NA	NA	C	0	0	G	0	0
1292	NA	NA	NA	NA	NA	NA	NA	NA	NA	NA	G	0	0	C	0	0
1293	NA	NA	NA	NA	NA	NA	NA	NA	NA	NA	U	0	0	A	5.21561	20.2298
1294	NA	NA	NA	NA	NA	NA	NA	NA	NA	NA	G	0	0	C	0	0
1295	NA	NA	NA	NA	NA	NA	NA	NA	NA	NA	G	0	0	C	0	0
1296	NA	NA	NA	NA	NA	NA	NA	NA	NA	NA	C	0	0	G	0	0
1297	NA	NA	NA	NA	NA	NA	NA	NA	NA	NA	C	0	0	G	0	0
1298	NA	NA	NA	NA	NA	NA	NA	NA	NA	NA	G	0	0	C	0	0
1299	NA	NA	NA	NA	NA	NA	NA	NA	NA	NA	G	0	0	C	0	0
1300	NA	NA	NA	NA	NA	NA	NA	NA	NA	NA	C	0	0	G	0	0
1301	NA	NA	NA	NA	NA	NA	NA	NA	NA	NA	U	0	0	A	6.42714	13.5865
1302	NA	NA	NA	NA	NA	NA	NA	NA	NA	NA	G	0	0	C	0	0
1303	NA	NA	NA	NA	NA	NA	NA	NA	NA	NA	G	0	0	C	0	0
1304	NA	NA	NA	NA	NA	NA	NA	NA	NA	NA	C	0	0	G	0	0
1305	NA	NA	NA	NA	NA	NA	NA	NA	NA	NA	U	0	0	A	5.74713	9.9347
1306	NA	NA	NA	NA	NA	NA	NA	NA	NA	NA	G	0	0	C	0	0
1307	NA	NA	NA	NA	NA	NA	NA	NA	NA	NA	G	0	0	C	0	0
1308	NA	NA	NA	NA	NA	NA	NA	NA	NA	NA	A	0.987698	1.61221	U	0	0
1309	100	RVs/Louisiana.USA/27.17/GR	1309	C	T	agcgtggccggctggctggaCaccatttggggcgccattaa	1	ORF_1	synonymous SNV	p.D423D	C	0	0	G	0	0
1310	NA	NA	NA	NA	NA	NA	NA	NA	NA	NA	A	4.97839	11.8105	U	0	0
1311	NA	NA	NA	NA	NA	NA	NA	NA	NA	NA	C	0	0	G	0	0
1312	NA	NA	NA	NA	NA	NA	NA	NA	NA	NA	C	0	0	G	0	0
1313	NA	NA	NA	NA	NA	NA	NA	NA	NA	NA	A	6.13521	8.97471	U	0	0
1314	NA	NA	NA	NA	NA	NA	NA	NA	NA	NA	U	0	0	A	18.1222	27.1055
1315	NA	NA	NA	NA	NA	NA	NA	NA	NA	NA	U	0	0	A	27.9008	19.2105
1316	NA	NA	NA	NA	NA	NA	NA	NA	NA	NA	U	0	0	A	6.72624	7.62768
1317	NA	NA	NA	NA	NA	NA	NA	NA	NA	NA	G	0	0	C	0	0
1318	NA	NA	NA	NA	NA	NA	NA	NA	NA	NA	G	0	0	C	0	0
1319	NA	NA	NA	NA	NA	NA	NA	NA	NA	NA	G	0	0	C	0	0
1320	627	RVs/RhodeIsland.USA/9.17/GR	1320	G	A	ctggctggacaccatttgggGcgccattaagcggttcttcg	3	ORF_1	nonsynonymous SNV	p.G427D	G	0	0	C	0	0
1320	101	RVs/Louisiana.USA/27.17/GR	1320	G	A	ctggctggacaccatttgggGcgccattaagcggttcttcg	3	ORF_1	nonsynonymous SNV	p.G427D	G	0	0	C	0	0
1320	349	RVs/Oulu.FIN/22.15/GR	1320	G	A	ctggctggacaccatttgggGcgccattaagcggttcttcg	3	ORF_1	nonsynonymous SNV	p.G427D	G	0	0	C	0	0
1321	NA	NA	NA	NA	NA	NA	NA	NA	NA	NA	C	0	0	G	0	0
1322	NA	NA	NA	NA	NA	NA	NA	NA	NA	NA	G	0	0	C	0	0
1323	NA	NA	NA	NA	NA	NA	NA	NA	NA	NA	C	0	0	G	0	0
1324	NA	NA	NA	NA	NA	NA	NA	NA	NA	NA	C	0	0	G	0	0
1325	NA	NA	NA	NA	NA	NA	NA	NA	NA	NA	A	5.3151	7.58595	U	0	0
1326	NA	NA	NA	NA	NA	NA	NA	NA	NA	NA	U	0	0	A	24.4926	31.2285
1327	NA	NA	NA	NA	NA	NA	NA	NA	NA	NA	U	0	0	A	75.5992	29.9595
1328	NA	NA	NA	NA	NA	NA	NA	NA	NA	NA	A	113.334	34.6192	U	0	0
1329	NA	NA	NA	NA	NA	NA	NA	NA	NA	NA	A	33.1385	24.5259	U	0	0
1330	NA	NA	NA	NA	NA	NA	NA	NA	NA	NA	G	0	0	C	0	0
1331	NA	NA	NA	NA	NA	NA	NA	NA	NA	NA	C	0	0	G	0	0
1332	NA	NA	NA	NA	NA	NA	NA	NA	NA	NA	G	0	0	C	0	0
1333	NA	NA	NA	NA	NA	NA	NA	NA	NA	NA	G	0	0	C	0	0
1334	NA	NA	NA	NA	NA	NA	NA	NA	NA	NA	U	0	0	A	19.2659	43.0654
1335	NA	NA	NA	NA	NA	NA	NA	NA	NA	NA	U	0	0	A	1.29654	0.928152
1336	628	RVs/RhodeIsland.USA/9.17/GR	1336	C	T	tggggcgccattaagcggttCttcggcagcgtgcccctcgc	1	ORF_1	synonymous SNV	p.F432F	C	0	0	G	0	0
1337	NA	NA	NA	NA	NA	NA	NA	NA	NA	NA	U	0	0	A	35.899	51.3593
1338	NA	NA	NA	NA	NA	NA	NA	NA	NA	NA	U	0	0	A	1.06572	0.920082
1339	629	RVs/RhodeIsland.USA/9.17/GR	1339	C	T	ggcgccattaagcggttcttCggcagcgtgcccctcgccga	1	ORF_1	synonymous SNV	p.F433F	C	0	0	G	0	0
1340	NA	NA	NA	NA	NA	NA	NA	NA	NA	NA	G	0	0	C	0	0
1341	NA	NA	NA	NA	NA	NA	NA	NA	NA	NA	G	0	0	C	0	0
1342	NA	NA	NA	NA	NA	NA	NA	NA	NA	NA	C	0	0	G	0	0
1343	NA	NA	NA	NA	NA	NA	NA	NA	NA	NA	A	9.36335	17.5661	U	0	0
1344	NA	NA	NA	NA	NA	NA	NA	NA	NA	NA	G	0	0	C	0	0
1345	10	RVs/California.USA/43.16/GR	1345	C	T	attaagcggttcttcggcagCgtgcccctcgccgagcgcat	1	ORF_1	synonymous SNV	p.S435S	C	0	0	G	0	0
1346	NA	NA	NA	NA	NA	NA	NA	NA	NA	NA	G	0	0	C	0	0
1347	NA	NA	NA	NA	NA	NA	NA	NA	NA	NA	U	0	0	A	5.41242	19.6626
1348	NA	NA	NA	NA	NA	NA	NA	NA	NA	NA	G	0	0	C	0	0
1349	NA	NA	NA	NA	NA	NA	NA	NA	NA	NA	C	0	0	G	0	0
1350	NA	NA	NA	NA	NA	NA	NA	NA	NA	NA	C	0	0	G	0	0
1351	NA	NA	NA	NA	NA	NA	NA	NA	NA	NA	C	0	0	G	0	0
1352	NA	NA	NA	NA	NA	NA	NA	NA	NA	NA	C	0	0	G	0	0
1353	NA	NA	NA	NA	NA	NA	NA	NA	NA	NA	U	0	0	A	1.68373	3.62412
1354	NA	NA	NA	NA	NA	NA	NA	NA	NA	NA	C	0	0	G	0	0
1355	NA	NA	NA	NA	NA	NA	NA	NA	NA	NA	G	0	0	C	0	0
1356	NA	NA	NA	NA	NA	NA	NA	NA	NA	NA	C	0	0	G	0	0
1357	NA	NA	NA	NA	NA	NA	NA	NA	NA	NA	C	0	0	G	0	0
1358	NA	NA	NA	NA	NA	NA	NA	NA	NA	NA	G	0	0	C	0	0
1359	NA	NA	NA	NA	NA	NA	NA	NA	NA	NA	A	1.385	2.61869	U	0	0
1360	NA	NA	NA	NA	NA	NA	NA	NA	NA	NA	G	0	0	C	0	0
1361	NA	NA	NA	NA	NA	NA	NA	NA	NA	NA	C	0	0	G	0	0
1362	NA	NA	NA	NA	NA	NA	NA	NA	NA	NA	G	0	0	C	0	0
1363	NA	NA	NA	NA	NA	NA	NA	NA	NA	NA	C	0	0	G	0	0
1364	NA	NA	NA	NA	NA	NA	NA	NA	NA	NA	A	3.906	10.8704	U	0	0
1365	NA	NA	NA	NA	NA	NA	NA	NA	NA	NA	U	0	0	A	3.41792	7.24312
1366	NA	NA	NA	NA	NA	NA	NA	NA	NA	NA	G	0	0	C	0	0
1367	NA	NA	NA	NA	NA	NA	NA	NA	NA	NA	G	0	0	C	0	0
1368	NA	NA	NA	NA	NA	NA	NA	NA	NA	NA	A	0.9283	1.36428	U	0	0
1369	NA	NA	NA	NA	NA	NA	NA	NA	NA	NA	G	0	0	C	0	0
1370	NA	NA	NA	NA	NA	NA	NA	NA	NA	NA	G	0	0	C	0	0
1371	NA	NA	NA	NA	NA	NA	NA	NA	NA	NA	A	2.02691	2.72442	U	0	0
1372	NA	NA	NA	NA	NA	NA	NA	NA	NA	NA	G	0	0	C	0	0
1373	NA	NA	NA	NA	NA	NA	NA	NA	NA	NA	U	0	0	A	6.02715	13.15
1374	NA	NA	NA	NA	NA	NA	NA	NA	NA	NA	G	0	0	C	0	0
1375	NA	NA	NA	NA	NA	NA	NA	NA	NA	NA	G	0	0	C	0	0
1376	NA	NA	NA	NA	NA	NA	NA	NA	NA	NA	G	0	0	C	0	0
1377	NA	NA	NA	NA	NA	NA	NA	NA	NA	NA	A	1.22243	0.651705	U	0	0
1378	NA	NA	NA	NA	NA	NA	NA	NA	NA	NA	A	23.161	52.4906	U	0	0
1379	NA	NA	NA	NA	NA	NA	NA	NA	NA	NA	C	0	0	G	0	0
1380	NA	NA	NA	NA	NA	NA	NA	NA	NA	NA	A	8.72697	35.295	U	0	0
1381	NA	NA	NA	NA	NA	NA	NA	NA	NA	NA	G	0	0	C	0	0
1382	NA	NA	NA	NA	NA	NA	NA	NA	NA	NA	G	0	0	C	0	0
1383	NA	NA	NA	NA	NA	NA	NA	NA	NA	NA	A	1.65225	2.63391	U	0	0
1384	NA	NA	NA	NA	NA	NA	NA	NA	NA	NA	C	0	0	G	0	0
1385	NA	NA	NA	NA	NA	NA	NA	NA	NA	NA	G	0	0	C	0	0
1386	NA	NA	NA	NA	NA	NA	NA	NA	NA	NA	C	0	0	G	0	0
1387	858	RVs/Oregon.USA/05.18/GR	1387	C	T	gaggagtgggaacaggacgcCgcggtcgccgccttcgaccg	1	ORF_1	synonymous SNV	p.A449A	C	0	0	G	0	0
1388	NA	NA	NA	NA	NA	NA	NA	NA	NA	NA	G	0	0	C	0	0
1389	NA	NA	NA	NA	NA	NA	NA	NA	NA	NA	C	0	0	G	0	0
1390	859	RVs/Oregon.USA/05.18/GR	1390	G	T	gagtgggaacaggacgccgcGgtcgccgccttcgaccgcgg	1	ORF_1	synonymous SNV	p.A450A	G	0	0	C	0	0
1391	NA	NA	NA	NA	NA	NA	NA	NA	NA	NA	G	0	0	C	0	0
1392	NA	NA	NA	NA	NA	NA	NA	NA	NA	NA	U	0	0	A	1.04081	2.57096
1393	NA	NA	NA	NA	NA	NA	NA	NA	NA	NA	C	0	0	G	0	0
1394	NA	NA	NA	NA	NA	NA	NA	NA	NA	NA	G	0	0	C	0	0
1395	NA	NA	NA	NA	NA	NA	NA	NA	NA	NA	C	0	0	G	0	0
1396	NA	NA	NA	NA	NA	NA	NA	NA	NA	NA	C	0	0	G	0	0
1397	NA	NA	NA	NA	NA	NA	NA	NA	NA	NA	G	0	0	C	0	0
1398	NA	NA	NA	NA	NA	NA	NA	NA	NA	NA	C	0	0	G	0	0
1399	NA	NA	NA	NA	NA	NA	NA	NA	NA	NA	C	0	0	G	0	0
1400	NA	NA	NA	NA	NA	NA	NA	NA	NA	NA	U	0	0	A	37.3674	36.7546
1401	NA	NA	NA	NA	NA	NA	NA	NA	NA	NA	U	0	0	A	0.72703	1.72853
1402	NA	NA	NA	NA	NA	NA	NA	NA	NA	NA	C	0	0	G	0	0
1403	NA	NA	NA	NA	NA	NA	NA	NA	NA	NA	G	0	0	C	0	0
1404	NA	NA	NA	NA	NA	NA	NA	NA	NA	NA	A	0.813829	1.26942	U	0	0
1405	NA	NA	NA	NA	NA	NA	NA	NA	NA	NA	C	0	0	G	0	0
1406	NA	NA	NA	NA	NA	NA	NA	NA	NA	NA	C	0	0	G	0	0
1407	NA	NA	NA	NA	NA	NA	NA	NA	NA	NA	G	0	0	C	0	0
1408	NA	NA	NA	NA	NA	NA	NA	NA	NA	NA	C	0	0	G	0	0
1409	NA	NA	NA	NA	NA	NA	NA	NA	NA	NA	G	0	0	C	0	0
1410	NA	NA	NA	NA	NA	NA	NA	NA	NA	NA	G	0	0	C	0	0
1411	NA	NA	NA	NA	NA	NA	NA	NA	NA	NA	C	0	0	G	0	0
1412	NA	NA	NA	NA	NA	NA	NA	NA	NA	NA	C	0	0	G	0	0
1413	NA	NA	NA	NA	NA	NA	NA	NA	NA	NA	C	0	0	G	0	0
1414	NA	NA	NA	NA	NA	NA	NA	NA	NA	NA	C	0	0	G	0	0
1415	NA	NA	NA	NA	NA	NA	NA	NA	NA	NA	C	0	0	G	0	0
1416	NA	NA	NA	NA	NA	NA	NA	NA	NA	NA	U	0	0	A	1.47453	1.93258
1417	860	RVs/Oregon.USA/05.18/GR	1417	C	T	gccttcgaccgcggccccctCgaggacggcgggcgccactt	4	ORF_1	synonymous SNV	p.L459L	C	0	0	G	0	0
1417	350	RVs/Oulu.FIN/22.15/GR	1417	C	T	gccttcgaccgcggccccctCgaggacggcgggcgccactt	4	ORF_1	synonymous SNV	p.L459L	C	0	0	G	0	0
1417	214	RVs/Louisiana.USA/27.17/NP	1417	C	T	gccttcgaccgcggccccctCgaggacggcgggcgccactt	4	ORF_1	synonymous SNV	p.L459L	C	0	0	G	0	0
1417	630	RVs/RhodeIsland.USA/9.17/GR	1417	C	T	gccttcgaccgcggccccctCgaggacggcgggcgccactt	4	ORF_1	synonymous SNV	p.L459L	C	0	0	G	0	0
1418	NA	NA	NA	NA	NA	NA	NA	NA	NA	NA	G	0	0	C	0	0
1419	NA	NA	NA	NA	NA	NA	NA	NA	NA	NA	A	1.33414	2.21745	U	0	0
1420	NA	NA	NA	NA	NA	NA	NA	NA	NA	NA	G	0	0	C	0	0
1421	NA	NA	NA	NA	NA	NA	NA	NA	NA	NA	G	0	0	C	0	0
1422	NA	NA	NA	NA	NA	NA	NA	NA	NA	NA	A	1.25642	3.78811	U	0	0
1423	351	RVs/Oulu.FIN/22.15/GR	1423	C	T	gaccgcggccccctcgaggaCggcgggcgccacttggacac	1	ORF_1	synonymous SNV	p.D461D	C	0	0	G	0	0
1424	NA	NA	NA	NA	NA	NA	NA	NA	NA	NA	G	0	0	C	0	0
1425	NA	NA	NA	NA	NA	NA	NA	NA	NA	NA	G	0	0	C	0	0
1426	NA	NA	NA	NA	NA	NA	NA	NA	NA	NA	C	0	0	G	0	0
1427	NA	NA	NA	NA	NA	NA	NA	NA	NA	NA	G	0	0	C	0	0
1428	NA	NA	NA	NA	NA	NA	NA	NA	NA	NA	G	0	0	C	0	0
1429	NA	NA	NA	NA	NA	NA	NA	NA	NA	NA	G	0	0	C	0	0
1430	352	RVs/Oulu.FIN/22.15/GR	1430	C	T	gccccctcgaggacggcgggCgccacttggacaccgtgcaa	1	ORF_1	nonsynonymous SNV	p.R464C	C	0	0	G	0	0
1431	NA	NA	NA	NA	NA	NA	NA	NA	NA	NA	G	0	0	C	0	0
1432	NA	NA	NA	NA	NA	NA	NA	NA	NA	NA	C	0	0	G	0	0
1433	NA	NA	NA	NA	NA	NA	NA	NA	NA	NA	C	0	0	G	0	0
1434	NA	NA	NA	NA	NA	NA	NA	NA	NA	NA	A	8.18369	12.8931	U	0	0
1435	NA	NA	NA	NA	NA	NA	NA	NA	NA	NA	C	0	0	G	0	0
1436	NA	NA	NA	NA	NA	NA	NA	NA	NA	NA	U	0	0	A	37.1058	36.1366
1437	NA	NA	NA	NA	NA	NA	NA	NA	NA	NA	U	0	0	A	3.99646	8.38666
1438	NA	NA	NA	NA	NA	NA	NA	NA	NA	NA	G	0	0	C	0	0
1439	NA	NA	NA	NA	NA	NA	NA	NA	NA	NA	G	0	0	C	0	0
1440	NA	NA	NA	NA	NA	NA	NA	NA	NA	NA	A	0.881873	1.49278	U	0	0
1441	102	RVs/Louisiana.USA/27.17/GR	1441	C	A	gacggcgggcgccacttggaCaccgtgcaacccccaaaatc	1	ORF_1	nonsynonymous SNV	p.D467E	C	0	0	G	0	0
1442	NA	NA	NA	NA	NA	NA	NA	NA	NA	NA	A	5.20214	15.6589	U	0	0
1443	NA	NA	NA	NA	NA	NA	NA	NA	NA	NA	C	0	0	G	0	0
1444	NA	NA	NA	NA	NA	NA	NA	NA	NA	NA	C	0	0	G	0	0
1445	NA	NA	NA	NA	NA	NA	NA	NA	NA	NA	G	0	0	C	0	0
1446	NA	NA	NA	NA	NA	NA	NA	NA	NA	NA	U	0	0	A	4.143	11.6898
1447	NA	NA	NA	NA	NA	NA	NA	NA	NA	NA	G	0	0	C	0	0
1448	NA	NA	NA	NA	NA	NA	NA	NA	NA	NA	C	0	0	G	0	0
1449	NA	NA	NA	NA	NA	NA	NA	NA	NA	NA	A	3.52895	7.81246	U	0	0
1450	NA	NA	NA	NA	NA	NA	NA	NA	NA	NA	A	24.2375	36.3076	U	0	0
1451	NA	NA	NA	NA	NA	NA	NA	NA	NA	NA	C	0	0	G	0	0
1452	NA	NA	NA	NA	NA	NA	NA	NA	NA	NA	C	0	0	G	0	0
1453	NA	NA	NA	NA	NA	NA	NA	NA	NA	NA	C	0	0	G	0	0
1454	NA	NA	NA	NA	NA	NA	NA	NA	NA	NA	C	0	0	G	0	0
1455	NA	NA	NA	NA	NA	NA	NA	NA	NA	NA	C	0	0	G	0	0
1456	NA	NA	NA	NA	NA	NA	NA	NA	NA	NA	A	5.44214	7.22196	U	0	0
1457	NA	NA	NA	NA	NA	NA	NA	NA	NA	NA	A	26.0953	29.2244	U	0	0
1458	NA	NA	NA	NA	NA	NA	NA	NA	NA	NA	A	30.6518	15.9545	U	0	0
1459	NA	NA	NA	NA	NA	NA	NA	NA	NA	NA	A	21.4261	32.8656	U	0	0
1460	NA	NA	NA	NA	NA	NA	NA	NA	NA	NA	U	0	0	A	0.81338	1.34358
1461	631	RVs/RhodeIsland.USA/9.17/GR	1461	C	T	caccgtgcaacccccaaaatCgccgccccgccctgagatcg	1	ORF_1	nonsynonymous SNV	p.S474L	C	0	0	G	0	0
1462	NA	NA	NA	NA	NA	NA	NA	NA	NA	NA	G	0	0	C	0	0
1463	NA	NA	NA	NA	NA	NA	NA	NA	NA	NA	C	0	0	G	0	0
1464	NA	NA	NA	NA	NA	NA	NA	NA	NA	NA	C	0	0	G	0	0
1465	NA	NA	NA	NA	NA	NA	NA	NA	NA	NA	G	0	0	C	0	0
1466	NA	NA	NA	NA	NA	NA	NA	NA	NA	NA	C	0	0	G	0	0
1467	NA	NA	NA	NA	NA	NA	NA	NA	NA	NA	C	0	0	G	0	0
1468	NA	NA	NA	NA	NA	NA	NA	NA	NA	NA	C	0	0	G	0	0
1469	NA	NA	NA	NA	NA	NA	NA	NA	NA	NA	C	0	0	G	0	0
1470	NA	NA	NA	NA	NA	NA	NA	NA	NA	NA	G	0	0	C	0	0
1471	NA	NA	NA	NA	NA	NA	NA	NA	NA	NA	C	0	0	G	0	0
1472	NA	NA	NA	NA	NA	NA	NA	NA	NA	NA	C	0	0	G	0	0
1473	NA	NA	NA	NA	NA	NA	NA	NA	NA	NA	C	0	0	G	0	0
1474	NA	NA	NA	NA	NA	NA	NA	NA	NA	NA	U	0	0	A	15.3243	25.7038
1475	NA	NA	NA	NA	NA	NA	NA	NA	NA	NA	G	0	0	C	0	0
1476	NA	NA	NA	NA	NA	NA	NA	NA	NA	NA	A	3.69772	2.52958	U	0	0
1477	NA	NA	NA	NA	NA	NA	NA	NA	NA	NA	G	0	0	C	0	0
1478	NA	NA	NA	NA	NA	NA	NA	NA	NA	NA	A	0.87525	1.42357	U	0	0
1479	NA	NA	NA	NA	NA	NA	NA	NA	NA	NA	U	0	0	A	0.761324	1.55627
1480	NA	NA	NA	NA	NA	NA	NA	NA	NA	NA	C	0	0	G	0	0
1481	NA	NA	NA	NA	NA	NA	NA	NA	NA	NA	G	0	0	C	0	0
1482	NA	NA	NA	NA	NA	NA	NA	NA	NA	NA	C	0	0	G	0	0
1483	353	RVs/Oulu.FIN/22.15/GR	1483	C	T	ccgccccgccctgagatcgcCgcgacctggatcgtccacgc	1	ORF_1	synonymous SNV	p.A481A	C	0	0	G	0	0
1484	NA	NA	NA	NA	NA	NA	NA	NA	NA	NA	G	0	0	C	0	0
1485	NA	NA	NA	NA	NA	NA	NA	NA	NA	NA	C	0	0	G	0	0
1486	NA	NA	NA	NA	NA	NA	NA	NA	NA	NA	G	0	0	C	0	0
1487	NA	NA	NA	NA	NA	NA	NA	NA	NA	NA	A	1.52386	1.19906	U	0	0
1488	NA	NA	NA	NA	NA	NA	NA	NA	NA	NA	C	0	0	G	0	0
1489	NA	NA	NA	NA	NA	NA	NA	NA	NA	NA	C	0	0	G	0	0
1490	NA	NA	NA	NA	NA	NA	NA	NA	NA	NA	U	0	0	A	4.59302	20.8966
1491	NA	NA	NA	NA	NA	NA	NA	NA	NA	NA	G	0	0	C	0	0
1492	NA	NA	NA	NA	NA	NA	NA	NA	NA	NA	G	0	0	C	0	0
1493	NA	NA	NA	NA	NA	NA	NA	NA	NA	NA	A	0.61871	0.665604	U	0	0
1494	NA	NA	NA	NA	NA	NA	NA	NA	NA	NA	U	0	0	A	0.904356	0.904247
1495	NA	NA	NA	NA	NA	NA	NA	NA	NA	NA	C	0	0	G	0	0
1496	NA	NA	NA	NA	NA	NA	NA	NA	NA	NA	G	0	0	C	0	0
1497	NA	NA	NA	NA	NA	NA	NA	NA	NA	NA	U	0	0	A	0.713665	1.30588
1498	NA	NA	NA	NA	NA	NA	NA	NA	NA	NA	C	0	0	G	0	0
1499	NA	NA	NA	NA	NA	NA	NA	NA	NA	NA	C	0	0	G	0	0
1500	NA	NA	NA	NA	NA	NA	NA	NA	NA	NA	A	4.18668	11.2101	U	0	0
1501	632	RVs/RhodeIsland.USA/9.17/GR	1501	C	T	gccgcgacctggatcgtccaCgcagccagcgcagaccgcca	1	ORF_1	synonymous SNV	p.H487H	C	0	0	G	0	0
1502	354	RVs/Oulu.FIN/22.15/GR	1502	G	A	ccgcgacctggatcgtccacGcagccagcgcagaccgccat	1	ORF_1	nonsynonymous SNV	p.A488T	G	0	0	C	0	0
1503	NA	NA	NA	NA	NA	NA	NA	NA	NA	NA	C	0	0	G	0	0
1504	NA	NA	NA	NA	NA	NA	NA	NA	NA	NA	A	6.57068	9.03038	U	0	0
1505	NA	NA	NA	NA	NA	NA	NA	NA	NA	NA	G	0	0	C	0	0
1506	NA	NA	NA	NA	NA	NA	NA	NA	NA	NA	C	0	0	G	0	0
1507	NA	NA	NA	NA	NA	NA	NA	NA	NA	NA	C	0	0	G	0	0
1508	NA	NA	NA	NA	NA	NA	NA	NA	NA	NA	A	5.94864	24.8869	U	0	0
1509	NA	NA	NA	NA	NA	NA	NA	NA	NA	NA	G	0	0	C	0	0
1510	NA	NA	NA	NA	NA	NA	NA	NA	NA	NA	C	0	0	G	0	0
1511	633	RVs/RhodeIsland.USA/9.17/GR	1511	G	A	ggatcgtccacgcagccagcGcagaccgccattgtgcgtgc	1	ORF_1	nonsynonymous SNV	p.A491T	G	0	0	C	0	0
1512	NA	NA	NA	NA	NA	NA	NA	NA	NA	NA	C	0	0	G	0	0
1513	NA	NA	NA	NA	NA	NA	NA	NA	NA	NA	A	7.25384	26.8211	U	0	0
1514	NA	NA	NA	NA	NA	NA	NA	NA	NA	NA	G	0	0	C	0	0
1515	NA	NA	NA	NA	NA	NA	NA	NA	NA	NA	A	1.02798	1.89957	U	0	0
1516	NA	NA	NA	NA	NA	NA	NA	NA	NA	NA	C	0	0	G	0	0
1517	NA	NA	NA	NA	NA	NA	NA	NA	NA	NA	C	0	0	G	0	0
1518	NA	NA	NA	NA	NA	NA	NA	NA	NA	NA	G	0	0	C	0	0
1519	NA	NA	NA	NA	NA	NA	NA	NA	NA	NA	C	0	0	G	0	0
1520	NA	NA	NA	NA	NA	NA	NA	NA	NA	NA	C	0	0	G	0	0
1521	NA	NA	NA	NA	NA	NA	NA	NA	NA	NA	A	4.70676	11.5607	U	0	0
1522	NA	NA	NA	NA	NA	NA	NA	NA	NA	NA	U	0	0	A	21.0293	51.1242
1523	NA	NA	NA	NA	NA	NA	NA	NA	NA	NA	U	0	0	A	5.68025	9.11085
1524	NA	NA	NA	NA	NA	NA	NA	NA	NA	NA	G	0	0	C	0	0
1525	634	RVs/RhodeIsland.USA/9.17/GR	1525	T	C	gccagcgcagaccgccattgTgcgtgcgctccccgctgcga	1	ORF_1	synonymous SNV	p.C495C	U	0	0	A	3.68026	9.96136
1526	NA	NA	NA	NA	NA	NA	NA	NA	NA	NA	G	0	0	C	0	0
1527	NA	NA	NA	NA	NA	NA	NA	NA	NA	NA	C	0	0	G	0	0
1528	NA	NA	NA	NA	NA	NA	NA	NA	NA	NA	G	0	0	C	0	0
1529	NA	NA	NA	NA	NA	NA	NA	NA	NA	NA	U	0	0	A	5.8653	12.6392
1530	NA	NA	NA	NA	NA	NA	NA	NA	NA	NA	G	0	0	C	0	0
1531	NA	NA	NA	NA	NA	NA	NA	NA	NA	NA	C	0	0	G	0	0
1532	NA	NA	NA	NA	NA	NA	NA	NA	NA	NA	G	0	0	C	0	0
1533	NA	NA	NA	NA	NA	NA	NA	NA	NA	NA	C	0	0	G	0	0
1534	NA	NA	NA	NA	NA	NA	NA	NA	NA	NA	U	0	0	A	1.56502	3.44489
1535	NA	NA	NA	NA	NA	NA	NA	NA	NA	NA	C	0	0	G	0	0
1536	NA	NA	NA	NA	NA	NA	NA	NA	NA	NA	C	0	0	G	0	0
1537	NA	NA	NA	NA	NA	NA	NA	NA	NA	NA	C	0	0	G	0	0
1538	NA	NA	NA	NA	NA	NA	NA	NA	NA	NA	C	0	0	G	0	0
1539	NA	NA	NA	NA	NA	NA	NA	NA	NA	NA	G	0	0	C	0	0
1540	NA	NA	NA	NA	NA	NA	NA	NA	NA	NA	C	0	0	G	0	0
1541	NA	NA	NA	NA	NA	NA	NA	NA	NA	NA	U	0	0	A	8.44544	11.2963
1542	NA	NA	NA	NA	NA	NA	NA	NA	NA	NA	G	0	0	C	0	0
1543	NA	NA	NA	NA	NA	NA	NA	NA	NA	NA	C	0	0	G	0	0
1544	NA	NA	NA	NA	NA	NA	NA	NA	NA	NA	G	0	0	C	0	0
1545	NA	NA	NA	NA	NA	NA	NA	NA	NA	NA	A	1.35784	2.6273	U	0	0
1546	NA	NA	NA	NA	NA	NA	NA	NA	NA	NA	C	0	0	G	0	0
1547	NA	NA	NA	NA	NA	NA	NA	NA	NA	NA	G	0	0	C	0	0
1548	NA	NA	NA	NA	NA	NA	NA	NA	NA	NA	U	0	0	A	1.57817	2.75793
1549	NA	NA	NA	NA	NA	NA	NA	NA	NA	NA	C	0	0	G	0	0
1550	NA	NA	NA	NA	NA	NA	NA	NA	NA	NA	C	0	0	G	0	0
1551	NA	NA	NA	NA	NA	NA	NA	NA	NA	NA	C	0	0	G	0	0
1552	NA	NA	NA	NA	NA	NA	NA	NA	NA	NA	G	0	0	C	0	0
1553	635	RVs/RhodeIsland.USA/9.17/GR	1553	C	T	ctccccgctgcgacgtcccgCgcgaacgtccttccgcgccc	1	ORF_1	nonsynonymous SNV	p.R505C	C	0	0	G	0	0
1554	NA	NA	NA	NA	NA	NA	NA	NA	NA	NA	G	0	0	C	0	0
1555	NA	NA	NA	NA	NA	NA	NA	NA	NA	NA	C	0	0	G	0	0
1556	NA	NA	NA	NA	NA	NA	NA	NA	NA	NA	G	0	0	C	0	0
1557	NA	NA	NA	NA	NA	NA	NA	NA	NA	NA	A	1.2533	1.02139	U	0	0
1558	NA	NA	NA	NA	NA	NA	NA	NA	NA	NA	A	22.3289	53.3893	U	0	0
1559	11	RVs/California.USA/43.16/GR	1559	C	T	gctgcgacgtcccgcgcgaaCgtccttccgcgcccgccggc	1	ORF_1	nonsynonymous SNV	p.R507C	C	0	0	G	0	0
1560	355	RVs/Oulu.FIN/22.15/GR	1560	G	C	ctgcgacgtcccgcgcgaacGtccttccgcgcccgccggcc	1	ORF_1	nonsynonymous SNV	p.R507P	G	0	0	C	0	0
1561	636	RVs/RhodeIsland.USA/9.17/GR	1561	T	C	tgcgacgtcccgcgcgaacgTccttccgcgcccgccggccc	1	ORF_1	synonymous SNV	p.R507R	U	0	0	A	1.06013	1.80987
1562	NA	NA	NA	NA	NA	NA	NA	NA	NA	NA	C	0	0	G	0	0
1563	NA	NA	NA	NA	NA	NA	NA	NA	NA	NA	C	0	0	G	0	0
1564	NA	NA	NA	NA	NA	NA	NA	NA	NA	NA	U	0	0	A	40.3647	74.2249
1565	103	RVs/Louisiana.USA/27.17/GR	1565	T	G	acgtcccgcgcgaacgtcctTccgcgcccgccggcccgccg	1	ORF_1	nonsynonymous SNV	p.S509A	U	0	0	A	1.15564	1.18568
1566	NA	NA	NA	NA	NA	NA	NA	NA	NA	NA	C	0	0	G	0	0
1567	NA	NA	NA	NA	NA	NA	NA	NA	NA	NA	C	0	0	G	0	0
1568	NA	NA	NA	NA	NA	NA	NA	NA	NA	NA	G	0	0	C	0	0
1569	NA	NA	NA	NA	NA	NA	NA	NA	NA	NA	C	0	0	G	0	0
1570	NA	NA	NA	NA	NA	NA	NA	NA	NA	NA	G	0	0	C	0	0
1571	NA	NA	NA	NA	NA	NA	NA	NA	NA	NA	C	0	0	G	0	0
1572	NA	NA	NA	NA	NA	NA	NA	NA	NA	NA	C	0	0	G	0	0
1573	NA	NA	NA	NA	NA	NA	NA	NA	NA	NA	C	0	0	G	0	0
1574	NA	NA	NA	NA	NA	NA	NA	NA	NA	NA	G	0	0	C	0	0
1575	NA	NA	NA	NA	NA	NA	NA	NA	NA	NA	C	0	0	G	0	0
1576	NA	NA	NA	NA	NA	NA	NA	NA	NA	NA	C	0	0	G	0	0
1577	NA	NA	NA	NA	NA	NA	NA	NA	NA	NA	G	0	0	C	0	0
1578	NA	NA	NA	NA	NA	NA	NA	NA	NA	NA	G	0	0	C	0	0
1579	NA	NA	NA	NA	NA	NA	NA	NA	NA	NA	C	0	0	G	0	0
1580	NA	NA	NA	NA	NA	NA	NA	NA	NA	NA	C	0	0	G	0	0
1581	NA	NA	NA	NA	NA	NA	NA	NA	NA	NA	C	0	0	G	0	0
1582	NA	NA	NA	NA	NA	NA	NA	NA	NA	NA	G	0	0	C	0	0
1583	NA	NA	NA	NA	NA	NA	NA	NA	NA	NA	C	0	0	G	0	0
1584	NA	NA	NA	NA	NA	NA	NA	NA	NA	NA	C	0	0	G	0	0
1585	NA	NA	NA	NA	NA	NA	NA	NA	NA	NA	G	0	0	C	0	0
1586	NA	NA	NA	NA	NA	NA	NA	NA	NA	NA	G	0	0	C	0	0
1587	NA	NA	NA	NA	NA	NA	NA	NA	NA	NA	A	0.877491	1.2954	U	0	0
1588	356	RVs/Oulu.FIN/22.15/GR	1588	T	C	gcgcccgccggcccgccggaTgacgaggcgctcatcccgcc	1	ORF_1	synonymous SNV	p.D516D	U	0	0	A	8.98095	6.83213
1589	NA	NA	NA	NA	NA	NA	NA	NA	NA	NA	G	0	0	C	0	0
1590	NA	NA	NA	NA	NA	NA	NA	NA	NA	NA	A	2.31227	1.80588	U	0	0
1591	NA	NA	NA	NA	NA	NA	NA	NA	NA	NA	C	0	0	G	0	0
1592	NA	NA	NA	NA	NA	NA	NA	NA	NA	NA	G	0	0	C	0	0
1593	NA	NA	NA	NA	NA	NA	NA	NA	NA	NA	A	1.89544	2.93318	U	0	0
1594	637	RVs/RhodeIsland.USA/9.17/GR	1594	G	T	gccggcccgccggatgacgaGgcgctcatcccgccgtggct	1	ORF_1	nonsynonymous SNV	p.E518D	G	0	0	C	0	0
1595	NA	NA	NA	NA	NA	NA	NA	NA	NA	NA	G	0	0	C	0	0
1596	104	RVs/Louisiana.USA/27.17/GR	1596	C	T	cggcccgccggatgacgaggCgctcatcccgccgtggctgt	2	ORF_1	nonsynonymous SNV	p.A519V	C	0	0	G	0	0
1596	638	RVs/RhodeIsland.USA/9.17/GR	1596	C	T	cggcccgccggatgacgaggCgctcatcccgccgtggctgt	2	ORF_1	nonsynonymous SNV	p.A519V	C	0	0	G	0	0
1597	NA	NA	NA	NA	NA	NA	NA	NA	NA	NA	G	0	0	C	0	0
1598	NA	NA	NA	NA	NA	NA	NA	NA	NA	NA	C	0	0	G	0	0
1599	NA	NA	NA	NA	NA	NA	NA	NA	NA	NA	U	0	0	A	3.13584	3.228
1600	NA	NA	NA	NA	NA	NA	NA	NA	NA	NA	C	0	0	G	0	0
1601	NA	NA	NA	NA	NA	NA	NA	NA	NA	NA	A	6.05732	9.17252	U	0	0
1602	NA	NA	NA	NA	NA	NA	NA	NA	NA	NA	U	0	0	A	1.01061	1.15249
1603	NA	NA	NA	NA	NA	NA	NA	NA	NA	NA	C	0	0	G	0	0
1604	NA	NA	NA	NA	NA	NA	NA	NA	NA	NA	C	0	0	G	0	0
1605	NA	NA	NA	NA	NA	NA	NA	NA	NA	NA	C	0	0	G	0	0
1606	NA	NA	NA	NA	NA	NA	NA	NA	NA	NA	G	0	0	C	0	0
1607	NA	NA	NA	NA	NA	NA	NA	NA	NA	NA	C	0	0	G	0	0
1608	NA	NA	NA	NA	NA	NA	NA	NA	NA	NA	C	0	0	G	0	0
1609	12	RVs/California.USA/43.16/GR	1609	G	A	gacgaggcgctcatcccgccGtggctgttcgccgagcgccg	1	ORF_1	synonymous SNV	p.P523P	G	0	0	C	0	0
1610	NA	NA	NA	NA	NA	NA	NA	NA	NA	NA	U	0	0	A	4.33348	28.0819
1611	NA	NA	NA	NA	NA	NA	NA	NA	NA	NA	G	0	0	C	0	0
1612	NA	NA	NA	NA	NA	NA	NA	NA	NA	NA	G	0	0	C	0	0
1613	NA	NA	NA	NA	NA	NA	NA	NA	NA	NA	C	0	0	G	0	0
1614	NA	NA	NA	NA	NA	NA	NA	NA	NA	NA	U	0	0	A	10.013	15.2001
1615	NA	NA	NA	NA	NA	NA	NA	NA	NA	NA	G	0	0	C	0	0
1616	NA	NA	NA	NA	NA	NA	NA	NA	NA	NA	U	0	0	A	20.1101	58.9995
1617	NA	NA	NA	NA	NA	NA	NA	NA	NA	NA	U	0	0	A	1.02484	0.864951
1618	NA	NA	NA	NA	NA	NA	NA	NA	NA	NA	C	0	0	G	0	0
1619	NA	NA	NA	NA	NA	NA	NA	NA	NA	NA	G	0	0	C	0	0
1620	NA	NA	NA	NA	NA	NA	NA	NA	NA	NA	C	0	0	G	0	0
1621	NA	NA	NA	NA	NA	NA	NA	NA	NA	NA	C	0	0	G	0	0
1622	NA	NA	NA	NA	NA	NA	NA	NA	NA	NA	G	0	0	C	0	0
1623	NA	NA	NA	NA	NA	NA	NA	NA	NA	NA	A	1.385	2.61869	U	0	0
1624	NA	NA	NA	NA	NA	NA	NA	NA	NA	NA	G	0	0	C	0	0
1625	NA	NA	NA	NA	NA	NA	NA	NA	NA	NA	C	0	0	G	0	0
1626	NA	NA	NA	NA	NA	NA	NA	NA	NA	NA	G	0	0	C	0	0
1627	NA	NA	NA	NA	NA	NA	NA	NA	NA	NA	C	0	0	G	0	0
1628	NA	NA	NA	NA	NA	NA	NA	NA	NA	NA	C	0	0	G	0	0
1629	NA	NA	NA	NA	NA	NA	NA	NA	NA	NA	G	0	0	C	0	0
1630	215	RVs/Louisiana.USA/27.17/NP	1630	T	C	tggctgttcgccgagcgccgTgccctccgctgccgcgagtg	1	ORF_1	synonymous SNV	p.R530R	U	0	0	A	5.51042	33.8558
1631	NA	NA	NA	NA	NA	NA	NA	NA	NA	NA	G	0	0	C	0	0
1632	NA	NA	NA	NA	NA	NA	NA	NA	NA	NA	C	0	0	G	0	0
1633	NA	NA	NA	NA	NA	NA	NA	NA	NA	NA	C	0	0	G	0	0
1634	NA	NA	NA	NA	NA	NA	NA	NA	NA	NA	C	0	0	G	0	0
1635	NA	NA	NA	NA	NA	NA	NA	NA	NA	NA	U	0	0	A	1.51711	3.9593
1636	NA	NA	NA	NA	NA	NA	NA	NA	NA	NA	C	0	0	G	0	0
1637	NA	NA	NA	NA	NA	NA	NA	NA	NA	NA	C	0	0	G	0	0
1638	NA	NA	NA	NA	NA	NA	NA	NA	NA	NA	G	0	0	C	0	0
1639	NA	NA	NA	NA	NA	NA	NA	NA	NA	NA	C	0	0	G	0	0
1640	NA	NA	NA	NA	NA	NA	NA	NA	NA	NA	U	0	0	A	10.2997	16.5121
1641	NA	NA	NA	NA	NA	NA	NA	NA	NA	NA	G	0	0	C	0	0
1642	NA	NA	NA	NA	NA	NA	NA	NA	NA	NA	C	0	0	G	0	0
1643	NA	NA	NA	NA	NA	NA	NA	NA	NA	NA	C	0	0	G	0	0
1644	NA	NA	NA	NA	NA	NA	NA	NA	NA	NA	G	0	0	C	0	0
1645	NA	NA	NA	NA	NA	NA	NA	NA	NA	NA	C	0	0	G	0	0
1646	NA	NA	NA	NA	NA	NA	NA	NA	NA	NA	G	0	0	C	0	0
1647	NA	NA	NA	NA	NA	NA	NA	NA	NA	NA	A	2.28164	2.40805	U	0	0
1648	NA	NA	NA	NA	NA	NA	NA	NA	NA	NA	G	0	0	C	0	0
1649	NA	NA	NA	NA	NA	NA	NA	NA	NA	NA	U	0	0	A	6.37487	8.64405
1650	NA	NA	NA	NA	NA	NA	NA	NA	NA	NA	G	0	0	C	0	0
1651	NA	NA	NA	NA	NA	NA	NA	NA	NA	NA	G	0	0	C	0	0
1652	NA	NA	NA	NA	NA	NA	NA	NA	NA	NA	G	0	0	C	0	0
1653	NA	NA	NA	NA	NA	NA	NA	NA	NA	NA	A	1.00901	1.44764	U	0	0
1654	NA	NA	NA	NA	NA	NA	NA	NA	NA	NA	U	0	0	A	19.8603	28.0087
1655	NA	NA	NA	NA	NA	NA	NA	NA	NA	NA	U	0	0	A	24.967	21.8432
1656	NA	NA	NA	NA	NA	NA	NA	NA	NA	NA	U	0	0	A	0.974613	1.14853
1657	NA	NA	NA	NA	NA	NA	NA	NA	NA	NA	C	0	0	G	0	0
1658	NA	NA	NA	NA	NA	NA	NA	NA	NA	NA	G	0	0	C	0	0
1659	NA	NA	NA	NA	NA	NA	NA	NA	NA	NA	A	1.28695	1.61326	U	0	0
1660	NA	NA	NA	NA	NA	NA	NA	NA	NA	NA	G	0	0	C	0	0
1661	NA	NA	NA	NA	NA	NA	NA	NA	NA	NA	G	0	0	C	0	0
1662	NA	NA	NA	NA	NA	NA	NA	NA	NA	NA	U	0	0	A	25.3844	45.2692
1663	639	RVs/RhodeIsland.USA/9.17/GR	1663	T	C	cgcgagtgggatttcgaggtTctccgcgcgcgcgccgatac	2	ORF_1	synonymous SNV	p.V541V	U	0	0	A	1.06953	1.01321
1663	13	RVs/California.USA/43.16/GR	1663	T	C	cgcgagtgggatttcgaggtTctccgcgcgcgcgccgatac	2	ORF_1	synonymous SNV	p.V541V	U	0	0	A	1.06953	1.01321
1664	NA	NA	NA	NA	NA	NA	NA	NA	NA	NA	C	0	0	G	0	0
1665	NA	NA	NA	NA	NA	NA	NA	NA	NA	NA	U	0	0	A	1.40601	2.79665
1666	NA	NA	NA	NA	NA	NA	NA	NA	NA	NA	C	0	0	G	0	0
1667	NA	NA	NA	NA	NA	NA	NA	NA	NA	NA	C	0	0	G	0	0
1668	NA	NA	NA	NA	NA	NA	NA	NA	NA	NA	G	0	0	C	0	0
1669	NA	NA	NA	NA	NA	NA	NA	NA	NA	NA	C	0	0	G	0	0
1670	NA	NA	NA	NA	NA	NA	NA	NA	NA	NA	G	0	0	C	0	0
1671	NA	NA	NA	NA	NA	NA	NA	NA	NA	NA	C	0	0	G	0	0
1672	NA	NA	NA	NA	NA	NA	NA	NA	NA	NA	G	0	0	C	0	0
1673	NA	NA	NA	NA	NA	NA	NA	NA	NA	NA	C	0	0	G	0	0
1674	NA	NA	NA	NA	NA	NA	NA	NA	NA	NA	G	0	0	C	0	0
1675	NA	NA	NA	NA	NA	NA	NA	NA	NA	NA	C	0	0	G	0	0
1676	NA	NA	NA	NA	NA	NA	NA	NA	NA	NA	G	0	0	C	0	0
1677	NA	NA	NA	NA	NA	NA	NA	NA	NA	NA	C	0	0	G	0	0
1678	NA	NA	NA	NA	NA	NA	NA	NA	NA	NA	C	0	0	G	0	0
1679	NA	NA	NA	NA	NA	NA	NA	NA	NA	NA	G	0	0	C	0	0
1680	NA	NA	NA	NA	NA	NA	NA	NA	NA	NA	A	0.718148	1.07909	U	0	0
1681	640	RVs/RhodeIsland.USA/9.17/GR	1681	T	C	gttctccgcgcgcgcgccgaTacggcggccgcgcccgcccc	1	ORF_1	synonymous SNV	p.D547D	U	0	0	A	33.6888	22.2415
1682	NA	NA	NA	NA	NA	NA	NA	NA	NA	NA	A	55.7725	102.607	U	0	0
1683	NA	NA	NA	NA	NA	NA	NA	NA	NA	NA	C	0	0	G	0	0
1684	NA	NA	NA	NA	NA	NA	NA	NA	NA	NA	G	0	0	C	0	0
1685	NA	NA	NA	NA	NA	NA	NA	NA	NA	NA	G	0	0	C	0	0
1686	NA	NA	NA	NA	NA	NA	NA	NA	NA	NA	C	0	0	G	0	0
1687	NA	NA	NA	NA	NA	NA	NA	NA	NA	NA	G	0	0	C	0	0
1688	NA	NA	NA	NA	NA	NA	NA	NA	NA	NA	G	0	0	C	0	0
1689	NA	NA	NA	NA	NA	NA	NA	NA	NA	NA	C	0	0	G	0	0
1690	NA	NA	NA	NA	NA	NA	NA	NA	NA	NA	C	0	0	G	0	0
1691	NA	NA	NA	NA	NA	NA	NA	NA	NA	NA	G	0	0	C	0	0
1692	357	RVs/Oulu.FIN/22.15/GR	1692	C	T	gcgcgccgatacggcggccgCgcccgccccgctggctccac	2	ORF_1	nonsynonymous SNV	p.A551V	C	0	0	G	0	0
1692	216	RVs/Louisiana.USA/27.17/NP	1692	C	T	gcgcgccgatacggcggccgCgcccgccccgctggctccac	2	ORF_1	nonsynonymous SNV	p.A551V	C	0	0	G	0	0
1693	NA	NA	NA	NA	NA	NA	NA	NA	NA	NA	G	0	0	C	0	0
1694	NA	NA	NA	NA	NA	NA	NA	NA	NA	NA	C	0	0	G	0	0
1695	NA	NA	NA	NA	NA	NA	NA	NA	NA	NA	C	0	0	G	0	0
1696	NA	NA	NA	NA	NA	NA	NA	NA	NA	NA	C	0	0	G	0	0
1697	NA	NA	NA	NA	NA	NA	NA	NA	NA	NA	G	0	0	C	0	0
1698	NA	NA	NA	NA	NA	NA	NA	NA	NA	NA	C	0	0	G	0	0
1699	NA	NA	NA	NA	NA	NA	NA	NA	NA	NA	C	0	0	G	0	0
1700	NA	NA	NA	NA	NA	NA	NA	NA	NA	NA	C	0	0	G	0	0
1701	NA	NA	NA	NA	NA	NA	NA	NA	NA	NA	C	0	0	G	0	0
1702	NA	NA	NA	NA	NA	NA	NA	NA	NA	NA	G	0	0	C	0	0
1703	NA	NA	NA	NA	NA	NA	NA	NA	NA	NA	C	0	0	G	0	0
1704	NA	NA	NA	NA	NA	NA	NA	NA	NA	NA	U	0	0	A	6.29183	16.3592
1705	NA	NA	NA	NA	NA	NA	NA	NA	NA	NA	G	0	0	C	0	0
1706	NA	NA	NA	NA	NA	NA	NA	NA	NA	NA	G	0	0	C	0	0
1707	NA	NA	NA	NA	NA	NA	NA	NA	NA	NA	C	0	0	G	0	0
1708	NA	NA	NA	NA	NA	NA	NA	NA	NA	NA	U	0	0	A	1.23393	1.10867
1709	NA	NA	NA	NA	NA	NA	NA	NA	NA	NA	C	0	0	G	0	0
1710	NA	NA	NA	NA	NA	NA	NA	NA	NA	NA	C	0	0	G	0	0
1711	NA	NA	NA	NA	NA	NA	NA	NA	NA	NA	A	4.75029	15.4263	U	0	0
1712	NA	NA	NA	NA	NA	NA	NA	NA	NA	NA	C	0	0	G	0	0
1713	NA	NA	NA	NA	NA	NA	NA	NA	NA	NA	G	0	0	C	0	0
1714	NA	NA	NA	NA	NA	NA	NA	NA	NA	NA	C	0	0	G	0	0
1715	NA	NA	NA	NA	NA	NA	NA	NA	NA	NA	C	0	0	G	0	0
1716	NA	NA	NA	NA	NA	NA	NA	NA	NA	NA	C	0	0	G	0	0
1717	358	RVs/Oulu.FIN/22.15/GR	1717	T	C	gccccgctggctccacgcccTgcgcggtaccccaccgtgct	1	ORF_1	synonymous SNV	p.P559P	U	0	0	A	7.33269	34.4842
1718	NA	NA	NA	NA	NA	NA	NA	NA	NA	NA	G	0	0	C	0	0
1719	NA	NA	NA	NA	NA	NA	NA	NA	NA	NA	C	0	0	G	0	0
1720	861	RVs/Oregon.USA/05.18/GR	1720	G	C	ccgctggctccacgccctgcGcggtaccccaccgtgctcta	1	ORF_1	synonymous SNV	p.A560A	G	0	0	C	0	0
1721	NA	NA	NA	NA	NA	NA	NA	NA	NA	NA	C	0	0	G	0	0
1722	NA	NA	NA	NA	NA	NA	NA	NA	NA	NA	G	0	0	C	0	0
1723	NA	NA	NA	NA	NA	NA	NA	NA	NA	NA	G	0	0	C	0	0
1724	NA	NA	NA	NA	NA	NA	NA	NA	NA	NA	U	0	0	A	39.603	76.5786
1725	NA	NA	NA	NA	NA	NA	NA	NA	NA	NA	A	52.0796	53.2458	U	0	0
1726	NA	NA	NA	NA	NA	NA	NA	NA	NA	NA	C	0	0	G	0	0
1727	NA	NA	NA	NA	NA	NA	NA	NA	NA	NA	C	0	0	G	0	0
1728	NA	NA	NA	NA	NA	NA	NA	NA	NA	NA	C	0	0	G	0	0
1729	NA	NA	NA	NA	NA	NA	NA	NA	NA	NA	C	0	0	G	0	0
1730	NA	NA	NA	NA	NA	NA	NA	NA	NA	NA	A	5.71871	9.68622	U	0	0
1731	NA	NA	NA	NA	NA	NA	NA	NA	NA	NA	C	0	0	G	0	0
1732	862	RVs/Oregon.USA/05.18/GR	1732	C	T	cgccctgcgcggtaccccacCgtgctctaccgccaccccgc	2	ORF_1	synonymous SNV	p.T564T	C	0	0	G	0	0
1732	641	RVs/RhodeIsland.USA/9.17/GR	1732	C	T	cgccctgcgcggtaccccacCgtgctctaccgccaccccgc	2	ORF_1	synonymous SNV	p.T564T	C	0	0	G	0	0
1733	NA	NA	NA	NA	NA	NA	NA	NA	NA	NA	G	0	0	C	0	0
1734	NA	NA	NA	NA	NA	NA	NA	NA	NA	NA	U	0	0	A	5.83914	23.0722
1735	NA	NA	NA	NA	NA	NA	NA	NA	NA	NA	G	0	0	C	0	0
1736	NA	NA	NA	NA	NA	NA	NA	NA	NA	NA	C	0	0	G	0	0
1737	NA	NA	NA	NA	NA	NA	NA	NA	NA	NA	U	0	0	A	1.0559	1.70268
1738	NA	NA	NA	NA	NA	NA	NA	NA	NA	NA	C	0	0	G	0	0
1739	NA	NA	NA	NA	NA	NA	NA	NA	NA	NA	U	0	0	A	75.5152	128.756
1740	NA	NA	NA	NA	NA	NA	NA	NA	NA	NA	A	33.4213	42.0138	U	0	0
1741	NA	NA	NA	NA	NA	NA	NA	NA	NA	NA	C	0	0	G	0	0
1742	NA	NA	NA	NA	NA	NA	NA	NA	NA	NA	C	0	0	G	0	0
1743	NA	NA	NA	NA	NA	NA	NA	NA	NA	NA	G	0	0	C	0	0
1744	NA	NA	NA	NA	NA	NA	NA	NA	NA	NA	C	0	0	G	0	0
1745	NA	NA	NA	NA	NA	NA	NA	NA	NA	NA	C	0	0	G	0	0
1746	NA	NA	NA	NA	NA	NA	NA	NA	NA	NA	A	6.6154	15.5696	U	0	0
1747	NA	NA	NA	NA	NA	NA	NA	NA	NA	NA	C	0	0	G	0	0
1748	NA	NA	NA	NA	NA	NA	NA	NA	NA	NA	C	0	0	G	0	0
1749	NA	NA	NA	NA	NA	NA	NA	NA	NA	NA	C	0	0	G	0	0
1750	NA	NA	NA	NA	NA	NA	NA	NA	NA	NA	C	0	0	G	0	0
1751	NA	NA	NA	NA	NA	NA	NA	NA	NA	NA	G	0	0	C	0	0
1752	NA	NA	NA	NA	NA	NA	NA	NA	NA	NA	C	0	0	G	0	0
1753	NA	NA	NA	NA	NA	NA	NA	NA	NA	NA	C	0	0	G	0	0
1754	NA	NA	NA	NA	NA	NA	NA	NA	NA	NA	C	0	0	G	0	0
1755	NA	NA	NA	NA	NA	NA	NA	NA	NA	NA	A	4.4212	12.4786	U	0	0
1756	NA	NA	NA	NA	NA	NA	NA	NA	NA	NA	C	0	0	G	0	0
1757	NA	NA	NA	NA	NA	NA	NA	NA	NA	NA	C	0	0	G	0	0
1758	NA	NA	NA	NA	NA	NA	NA	NA	NA	NA	A	7.24371	19.8735	U	0	0
1759	NA	NA	NA	NA	NA	NA	NA	NA	NA	NA	C	0	0	G	0	0
1760	NA	NA	NA	NA	NA	NA	NA	NA	NA	NA	G	0	0	C	0	0
1761	NA	NA	NA	NA	NA	NA	NA	NA	NA	NA	G	0	0	C	0	0
1762	NA	NA	NA	NA	NA	NA	NA	NA	NA	NA	U	0	0	A	0.778357	1.04091
1763	NA	NA	NA	NA	NA	NA	NA	NA	NA	NA	C	0	0	G	0	0
1764	NA	NA	NA	NA	NA	NA	NA	NA	NA	NA	C	0	0	G	0	0
1765	NA	NA	NA	NA	NA	NA	NA	NA	NA	NA	G	0	0	C	0	0
1766	NA	NA	NA	NA	NA	NA	NA	NA	NA	NA	U	0	0	A	4.91683	17.0848
1767	NA	NA	NA	NA	NA	NA	NA	NA	NA	NA	G	0	0	C	0	0
1768	NA	NA	NA	NA	NA	NA	NA	NA	NA	NA	G	0	0	C	0	0
1769	NA	NA	NA	NA	NA	NA	NA	NA	NA	NA	C	0	0	G	0	0
1770	NA	NA	NA	NA	NA	NA	NA	NA	NA	NA	U	0	0	A	3.29796	1.67367
1771	NA	NA	NA	NA	NA	NA	NA	NA	NA	NA	C	0	0	G	0	0
1772	NA	NA	NA	NA	NA	NA	NA	NA	NA	NA	A	8.56179	8.98009	U	0	0
1773	NA	NA	NA	NA	NA	NA	NA	NA	NA	NA	C	0	0	G	0	0
1774	NA	NA	NA	NA	NA	NA	NA	NA	NA	NA	C	0	0	G	0	0
1775	NA	NA	NA	NA	NA	NA	NA	NA	NA	NA	C	0	0	G	0	0
1776	NA	NA	NA	NA	NA	NA	NA	NA	NA	NA	U	0	0	A	20.6518	53.8669
1777	NA	NA	NA	NA	NA	NA	NA	NA	NA	NA	U	0	0	A	13.2708	12.1569
1778	NA	NA	NA	NA	NA	NA	NA	NA	NA	NA	G	0	0	C	0	0
1779	NA	NA	NA	NA	NA	NA	NA	NA	NA	NA	A	1.83748	0.988171	U	0	0
1780	NA	NA	NA	NA	NA	NA	NA	NA	NA	NA	C	0	0	G	0	0
1781	NA	NA	NA	NA	NA	NA	NA	NA	NA	NA	G	0	0	C	0	0
1782	NA	NA	NA	NA	NA	NA	NA	NA	NA	NA	A	1.79568	1.88561	U	0	0
1783	NA	NA	NA	NA	NA	NA	NA	NA	NA	NA	G	0	0	C	0	0
1784	NA	NA	NA	NA	NA	NA	NA	NA	NA	NA	C	0	0	G	0	0
1785	NA	NA	NA	NA	NA	NA	NA	NA	NA	NA	C	0	0	G	0	0
1786	359	RVs/Oulu.FIN/22.15/GR	1786	G	T	tggctcacccttgacgagccGggcgaggctgacgcggccct	1	ORF_1	synonymous SNV	p.P582P	G	0	0	C	0	0
1787	NA	NA	NA	NA	NA	NA	NA	NA	NA	NA	G	0	0	C	0	0
1788	NA	NA	NA	NA	NA	NA	NA	NA	NA	NA	G	0	0	C	0	0
1789	NA	NA	NA	NA	NA	NA	NA	NA	NA	NA	C	0	0	G	0	0
1790	NA	NA	NA	NA	NA	NA	NA	NA	NA	NA	G	0	0	C	0	0
1791	NA	NA	NA	NA	NA	NA	NA	NA	NA	NA	A	1.56358	3.20198	U	0	0
1792	NA	NA	NA	NA	NA	NA	NA	NA	NA	NA	G	0	0	C	0	0
1793	NA	NA	NA	NA	NA	NA	NA	NA	NA	NA	G	0	0	C	0	0
1794	NA	NA	NA	NA	NA	NA	NA	NA	NA	NA	C	0	0	G	0	0
1795	NA	NA	NA	NA	NA	NA	NA	NA	NA	NA	U	0	0	A	17.3904	14.0277
1796	NA	NA	NA	NA	NA	NA	NA	NA	NA	NA	G	0	0	C	0	0
1797	NA	NA	NA	NA	NA	NA	NA	NA	NA	NA	A	2.0568	1.50762	U	0	0
1798	863	RVs/Oregon.USA/05.18/GR	1798	C	T	gacgagccgggcgaggctgaCgcggccctggtcctatgcga	1	ORF_1	synonymous SNV	p.D586D	C	0	0	G	0	0
1799	NA	NA	NA	NA	NA	NA	NA	NA	NA	NA	G	0	0	C	0	0
1800	NA	NA	NA	NA	NA	NA	NA	NA	NA	NA	C	0	0	G	0	0
1801	NA	NA	NA	NA	NA	NA	NA	NA	NA	NA	G	0	0	C	0	0
1802	NA	NA	NA	NA	NA	NA	NA	NA	NA	NA	G	0	0	C	0	0
1803	NA	NA	NA	NA	NA	NA	NA	NA	NA	NA	C	0	0	G	0	0
1804	NA	NA	NA	NA	NA	NA	NA	NA	NA	NA	C	0	0	G	0	0
1805	NA	NA	NA	NA	NA	NA	NA	NA	NA	NA	C	0	0	G	0	0
1806	NA	NA	NA	NA	NA	NA	NA	NA	NA	NA	U	0	0	A	8.47925	46.7956
1807	NA	NA	NA	NA	NA	NA	NA	NA	NA	NA	G	0	0	C	0	0
1808	NA	NA	NA	NA	NA	NA	NA	NA	NA	NA	G	0	0	C	0	0
1809	NA	NA	NA	NA	NA	NA	NA	NA	NA	NA	U	0	0	A	1.38485	0.935939
1810	NA	NA	NA	NA	NA	NA	NA	NA	NA	NA	C	0	0	G	0	0
1811	NA	NA	NA	NA	NA	NA	NA	NA	NA	NA	C	0	0	G	0	0
1812	NA	NA	NA	NA	NA	NA	NA	NA	NA	NA	U	0	0	A	55.1705	94.154
1813	NA	NA	NA	NA	NA	NA	NA	NA	NA	NA	A	31.2538	27.3728	U	0	0
1814	NA	NA	NA	NA	NA	NA	NA	NA	NA	NA	U	0	0	A	4.05311	8.52662
1815	NA	NA	NA	NA	NA	NA	NA	NA	NA	NA	G	0	0	C	0	0
1816	864	RVs/Oregon.USA/05.18/GR	1816	C	T	gacgcggccctggtcctatgCgacccacttggccagccgct	1	ORF_1	synonymous SNV	p.C592C	C	0	0	G	0	0
1817	NA	NA	NA	NA	NA	NA	NA	NA	NA	NA	G	0	0	C	0	0
1818	NA	NA	NA	NA	NA	NA	NA	NA	NA	NA	A	1.38656	1.00701	U	0	0
1819	NA	NA	NA	NA	NA	NA	NA	NA	NA	NA	C	0	0	G	0	0
1820	NA	NA	NA	NA	NA	NA	NA	NA	NA	NA	C	0	0	G	0	0
1821	NA	NA	NA	NA	NA	NA	NA	NA	NA	NA	C	0	0	G	0	0
1822	NA	NA	NA	NA	NA	NA	NA	NA	NA	NA	A	4.76438	9.17328	U	0	0
1823	NA	NA	NA	NA	NA	NA	NA	NA	NA	NA	C	0	0	G	0	0
1824	NA	NA	NA	NA	NA	NA	NA	NA	NA	NA	U	0	0	A	32.282	46.6163
1825	NA	NA	NA	NA	NA	NA	NA	NA	NA	NA	U	0	0	A	5.8748	13.1671
1826	NA	NA	NA	NA	NA	NA	NA	NA	NA	NA	G	0	0	C	0	0
1827	NA	NA	NA	NA	NA	NA	NA	NA	NA	NA	G	0	0	C	0	0
1828	NA	NA	NA	NA	NA	NA	NA	NA	NA	NA	C	0	0	G	0	0
1829	NA	NA	NA	NA	NA	NA	NA	NA	NA	NA	C	0	0	G	0	0
1830	NA	NA	NA	NA	NA	NA	NA	NA	NA	NA	A	7.87551	16.8525	U	0	0
1831	NA	NA	NA	NA	NA	NA	NA	NA	NA	NA	G	0	0	C	0	0
1832	NA	NA	NA	NA	NA	NA	NA	NA	NA	NA	C	0	0	G	0	0
1833	NA	NA	NA	NA	NA	NA	NA	NA	NA	NA	C	0	0	G	0	0
1834	NA	NA	NA	NA	NA	NA	NA	NA	NA	NA	G	0	0	C	0	0
1835	NA	NA	NA	NA	NA	NA	NA	NA	NA	NA	C	0	0	G	0	0
1836	NA	NA	NA	NA	NA	NA	NA	NA	NA	NA	U	0	0	A	1.95701	1.40074
1837	360	RVs/Oulu.FIN/22.15/GR	1837	C	T	gacccacttggccagccgctCcggggccctgaacgccactt	1	ORF_1	synonymous SNV	p.L599L	C	0	0	G	0	0
1838	NA	NA	NA	NA	NA	NA	NA	NA	NA	NA	C	0	0	G	0	0
1839	NA	NA	NA	NA	NA	NA	NA	NA	NA	NA	G	0	0	C	0	0
1840	NA	NA	NA	NA	NA	NA	NA	NA	NA	NA	G	0	0	C	0	0
1841	NA	NA	NA	NA	NA	NA	NA	NA	NA	NA	G	0	0	C	0	0
1842	NA	NA	NA	NA	NA	NA	NA	NA	NA	NA	G	0	0	C	0	0
1843	NA	NA	NA	NA	NA	NA	NA	NA	NA	NA	C	0	0	G	0	0
1844	NA	NA	NA	NA	NA	NA	NA	NA	NA	NA	C	0	0	G	0	0
1845	NA	NA	NA	NA	NA	NA	NA	NA	NA	NA	C	0	0	G	0	0
1846	865	RVs/Oregon.USA/05.18/GR	1846	T	C	ggccagccgctccggggcccTgaacgccacttcgccgccgg	1	ORF_1	synonymous SNV	p.P602P	U	0	0	A	9.87567	28.5844
1847	NA	NA	NA	NA	NA	NA	NA	NA	NA	NA	G	0	0	C	0	0
1848	NA	NA	NA	NA	NA	NA	NA	NA	NA	NA	A	2.25854	1.00856	U	0	0
1849	NA	NA	NA	NA	NA	NA	NA	NA	NA	NA	A	20.2281	37.7621	U	0	0
1850	NA	NA	NA	NA	NA	NA	NA	NA	NA	NA	C	0	0	G	0	0
1851	NA	NA	NA	NA	NA	NA	NA	NA	NA	NA	G	0	0	C	0	0
1852	361	RVs/Oulu.FIN/22.15/GR	1852	C	T	ccgctccggggccctgaacgCcacttcgccgccggcgcgca	1	ORF_1	synonymous SNV	p.R604R	C	0	0	G	0	0
1853	NA	NA	NA	NA	NA	NA	NA	NA	NA	NA	C	0	0	G	0	0
1854	NA	NA	NA	NA	NA	NA	NA	NA	NA	NA	A	7.73731	19.6139	U	0	0
1855	362	RVs/Oulu.FIN/22.15/GR	1855	C	T	ctccggggccctgaacgccaCttcgccgccggcgcgcatat	1	ORF_1	synonymous SNV	p.H605H	C	0	0	G	0	0
1856	NA	NA	NA	NA	NA	NA	NA	NA	NA	NA	U	0	0	A	33.5002	45.3093
1857	NA	NA	NA	NA	NA	NA	NA	NA	NA	NA	U	0	0	A	1.21548	1.51177
1858	NA	NA	NA	NA	NA	NA	NA	NA	NA	NA	C	0	0	G	0	0
1859	NA	NA	NA	NA	NA	NA	NA	NA	NA	NA	G	0	0	C	0	0
1860	NA	NA	NA	NA	NA	NA	NA	NA	NA	NA	C	0	0	G	0	0
1861	NA	NA	NA	NA	NA	NA	NA	NA	NA	NA	C	0	0	G	0	0
1862	NA	NA	NA	NA	NA	NA	NA	NA	NA	NA	G	0	0	C	0	0
1863	NA	NA	NA	NA	NA	NA	NA	NA	NA	NA	C	0	0	G	0	0
1864	NA	NA	NA	NA	NA	NA	NA	NA	NA	NA	C	0	0	G	0	0
1865	NA	NA	NA	NA	NA	NA	NA	NA	NA	NA	G	0	0	C	0	0
1866	NA	NA	NA	NA	NA	NA	NA	NA	NA	NA	G	0	0	C	0	0
1867	NA	NA	NA	NA	NA	NA	NA	NA	NA	NA	C	0	0	G	0	0
1868	NA	NA	NA	NA	NA	NA	NA	NA	NA	NA	G	0	0	C	0	0
1869	NA	NA	NA	NA	NA	NA	NA	NA	NA	NA	C	0	0	G	0	0
1870	NA	NA	NA	NA	NA	NA	NA	NA	NA	NA	G	0	0	C	0	0
1871	NA	NA	NA	NA	NA	NA	NA	NA	NA	NA	C	0	0	G	0	0
1872	NA	NA	NA	NA	NA	NA	NA	NA	NA	NA	A	3.79161	9.32148	U	0	0
1873	NA	NA	NA	NA	NA	NA	NA	NA	NA	NA	U	0	0	A	23.8649	28.4678
1874	NA	NA	NA	NA	NA	NA	NA	NA	NA	NA	A	30.782	36.0316	U	0	0
1875	NA	NA	NA	NA	NA	NA	NA	NA	NA	NA	U	0	0	A	3.92949	9.59036
1876	NA	NA	NA	NA	NA	NA	NA	NA	NA	NA	G	0	0	C	0	0
1877	NA	NA	NA	NA	NA	NA	NA	NA	NA	NA	U	0	0	A	5.97903	12.0783
1878	NA	NA	NA	NA	NA	NA	NA	NA	NA	NA	G	0	0	C	0	0
1879	NA	NA	NA	NA	NA	NA	NA	NA	NA	NA	C	0	0	G	0	0
1880	NA	NA	NA	NA	NA	NA	NA	NA	NA	NA	G	0	0	C	0	0
1881	NA	NA	NA	NA	NA	NA	NA	NA	NA	NA	C	0	0	G	0	0
1882	NA	NA	NA	NA	NA	NA	NA	NA	NA	NA	G	0	0	C	0	0
1883	NA	NA	NA	NA	NA	NA	NA	NA	NA	NA	C	0	0	G	0	0
1884	NA	NA	NA	NA	NA	NA	NA	NA	NA	NA	A	7.92252	18.8259	U	0	0
1885	NA	NA	NA	NA	NA	NA	NA	NA	NA	NA	G	0	0	C	0	0
1886	NA	NA	NA	NA	NA	NA	NA	NA	NA	NA	G	0	0	C	0	0
1887	NA	NA	NA	NA	NA	NA	NA	NA	NA	NA	C	0	0	G	0	0
1888	NA	NA	NA	NA	NA	NA	NA	NA	NA	NA	G	0	0	C	0	0
1889	NA	NA	NA	NA	NA	NA	NA	NA	NA	NA	C	0	0	G	0	0
1890	NA	NA	NA	NA	NA	NA	NA	NA	NA	NA	G	0	0	C	0	0
1891	NA	NA	NA	NA	NA	NA	NA	NA	NA	NA	G	0	0	C	0	0
1892	NA	NA	NA	NA	NA	NA	NA	NA	NA	NA	G	0	0	C	0	0
1893	NA	NA	NA	NA	NA	NA	NA	NA	NA	NA	G	0	0	C	0	0
1894	NA	NA	NA	NA	NA	NA	NA	NA	NA	NA	G	0	0	C	0	0
1895	NA	NA	NA	NA	NA	NA	NA	NA	NA	NA	C	0	0	G	0	0
1896	NA	NA	NA	NA	NA	NA	NA	NA	NA	NA	U	0	0	A	1.40004	1.52564
1897	NA	NA	NA	NA	NA	NA	NA	NA	NA	NA	C	0	0	G	0	0
1898	NA	NA	NA	NA	NA	NA	NA	NA	NA	NA	C	0	0	G	0	0
1899	NA	NA	NA	NA	NA	NA	NA	NA	NA	NA	A	6.61833	14.8715	U	0	0
1900	NA	NA	NA	NA	NA	NA	NA	NA	NA	NA	G	0	0	C	0	0
1901	NA	NA	NA	NA	NA	NA	NA	NA	NA	NA	G	0	0	C	0	0
1902	NA	NA	NA	NA	NA	NA	NA	NA	NA	NA	C	0	0	G	0	0
1903	217	RVs/Louisiana.USA/27.17/NP	1903	T	C	caggcgcgggggctccaggcTtttgtccgtgtcgtgcctcc	1	ORF_1	synonymous SNV	p.A621A	U	0	0	A	44.8261	36.8389
1904	NA	NA	NA	NA	NA	NA	NA	NA	NA	NA	U	0	0	A	17.4526	29.449
1905	NA	NA	NA	NA	NA	NA	NA	NA	NA	NA	U	0	0	A	22.6218	54.3285
1906	NA	NA	NA	NA	NA	NA	NA	NA	NA	NA	U	0	0	A	5.4456	10.9746
1907	NA	NA	NA	NA	NA	NA	NA	NA	NA	NA	G	0	0	C	0	0
1908	NA	NA	NA	NA	NA	NA	NA	NA	NA	NA	U	0	0	A	0.89849	0.995029
1909	NA	NA	NA	NA	NA	NA	NA	NA	NA	NA	C	0	0	G	0	0
1910	NA	NA	NA	NA	NA	NA	NA	NA	NA	NA	C	0	0	G	0	0
1911	NA	NA	NA	NA	NA	NA	NA	NA	NA	NA	G	0	0	C	0	0
1912	866	RVs/Oregon.USA/05.18/GR	1912	T	C	gggctccaggcttttgtccgTgtcgtgcctccacccgagcg	1	ORF_1	synonymous SNV	p.R624R	U	0	0	A	8.3415	17.7419
1913	NA	NA	NA	NA	NA	NA	NA	NA	NA	NA	G	0	0	C	0	0
1914	NA	NA	NA	NA	NA	NA	NA	NA	NA	NA	U	0	0	A	1.63084	1.66823
1915	NA	NA	NA	NA	NA	NA	NA	NA	NA	NA	C	0	0	G	0	0
1916	642	RVs/RhodeIsland.USA/9.17/GR	1916	G	A	tccaggcttttgtccgtgtcGtgcctccacccgagcgcccc	1	ORF_1	nonsynonymous SNV	p.V626M	G	0	0	C	0	0
1917	NA	NA	NA	NA	NA	NA	NA	NA	NA	NA	U	0	0	A	4.30359	20.5866
1918	NA	NA	NA	NA	NA	NA	NA	NA	NA	NA	G	0	0	C	0	0
1919	14	RVs/California.USA/43.16/GR	1919	C	T	aggcttttgtccgtgtcgtgCctccacccgagcgcccctgg	1	ORF_1	nonsynonymous SNV	p.P627S	C	0	0	G	0	0
1920	NA	NA	NA	NA	NA	NA	NA	NA	NA	NA	C	0	0	G	0	0
1921	NA	NA	NA	NA	NA	NA	NA	NA	NA	NA	U	0	0	A	1.30248	1.7246
1922	NA	NA	NA	NA	NA	NA	NA	NA	NA	NA	C	0	0	G	0	0
1923	NA	NA	NA	NA	NA	NA	NA	NA	NA	NA	C	0	0	G	0	0
1924	NA	NA	NA	NA	NA	NA	NA	NA	NA	NA	A	4.7599	6.51881	U	0	0
1925	NA	NA	NA	NA	NA	NA	NA	NA	NA	NA	C	0	0	G	0	0
1926	NA	NA	NA	NA	NA	NA	NA	NA	NA	NA	C	0	0	G	0	0
1927	NA	NA	NA	NA	NA	NA	NA	NA	NA	NA	C	0	0	G	0	0
1928	NA	NA	NA	NA	NA	NA	NA	NA	NA	NA	G	0	0	C	0	0
1929	NA	NA	NA	NA	NA	NA	NA	NA	NA	NA	A	1.78298	2.19239	U	0	0
1930	NA	NA	NA	NA	NA	NA	NA	NA	NA	NA	G	0	0	C	0	0
1931	NA	NA	NA	NA	NA	NA	NA	NA	NA	NA	C	0	0	G	0	0
1932	NA	NA	NA	NA	NA	NA	NA	NA	NA	NA	G	0	0	C	0	0
1933	NA	NA	NA	NA	NA	NA	NA	NA	NA	NA	C	0	0	G	0	0
1934	NA	NA	NA	NA	NA	NA	NA	NA	NA	NA	C	0	0	G	0	0
1935	NA	NA	NA	NA	NA	NA	NA	NA	NA	NA	C	0	0	G	0	0
1936	NA	NA	NA	NA	NA	NA	NA	NA	NA	NA	C	0	0	G	0	0
1937	NA	NA	NA	NA	NA	NA	NA	NA	NA	NA	U	0	0	A	7.4737	23.3218
1938	NA	NA	NA	NA	NA	NA	NA	NA	NA	NA	G	0	0	C	0	0
1939	NA	NA	NA	NA	NA	NA	NA	NA	NA	NA	G	0	0	C	0	0
1940	NA	NA	NA	NA	NA	NA	NA	NA	NA	NA	G	0	0	C	0	0
1941	NA	NA	NA	NA	NA	NA	NA	NA	NA	NA	C	0	0	G	0	0
1942	363	RVs/Oulu.FIN/22.15/GR	1942	C	T	ccacccgagcgcccctgggcCgacgggggcgccagagcgtg	2	ORF_1	synonymous SNV	p.A634A	C	0	0	G	0	0
1942	105	RVs/Louisiana.USA/27.17/GR	1942	C	T	ccacccgagcgcccctgggcCgacgggggcgccagagcgtg	2	ORF_1	synonymous SNV	p.A634A	C	0	0	G	0	0
1943	NA	NA	NA	NA	NA	NA	NA	NA	NA	NA	G	0	0	C	0	0
1944	NA	NA	NA	NA	NA	NA	NA	NA	NA	NA	A	1.06715	1.94237	U	0	0
1945	NA	NA	NA	NA	NA	NA	NA	NA	NA	NA	C	0	0	G	0	0
1946	NA	NA	NA	NA	NA	NA	NA	NA	NA	NA	G	0	0	C	0	0
1947	NA	NA	NA	NA	NA	NA	NA	NA	NA	NA	G	0	0	C	0	0
1948	NA	NA	NA	NA	NA	NA	NA	NA	NA	NA	G	0	0	C	0	0
1949	NA	NA	NA	NA	NA	NA	NA	NA	NA	NA	G	0	0	C	0	0
1950	NA	NA	NA	NA	NA	NA	NA	NA	NA	NA	G	0	0	C	0	0
1951	NA	NA	NA	NA	NA	NA	NA	NA	NA	NA	C	0	0	G	0	0
1952	NA	NA	NA	NA	NA	NA	NA	NA	NA	NA	G	0	0	C	0	0
1953	NA	NA	NA	NA	NA	NA	NA	NA	NA	NA	C	0	0	G	0	0
1954	NA	NA	NA	NA	NA	NA	NA	NA	NA	NA	C	0	0	G	0	0
1955	NA	NA	NA	NA	NA	NA	NA	NA	NA	NA	A	9.5923	37.6494	U	0	0
1956	NA	NA	NA	NA	NA	NA	NA	NA	NA	NA	G	0	0	C	0	0
1957	643	RVs/RhodeIsland.USA/9.17/GR	1957	A	G	tgggccgacgggggcgccagAgcgtgggcgaagttcttccg	1	ORF_1	synonymous SNV	p.R639R	A	1.8438	1.53314	U	0	0
1958	NA	NA	NA	NA	NA	NA	NA	NA	NA	NA	G	0	0	C	0	0
1959	NA	NA	NA	NA	NA	NA	NA	NA	NA	NA	C	0	0	G	0	0
1960	NA	NA	NA	NA	NA	NA	NA	NA	NA	NA	G	0	0	C	0	0
1961	NA	NA	NA	NA	NA	NA	NA	NA	NA	NA	U	0	0	A	4.78984	14.9469
1962	NA	NA	NA	NA	NA	NA	NA	NA	NA	NA	G	0	0	C	0	0
1963	NA	NA	NA	NA	NA	NA	NA	NA	NA	NA	G	0	0	C	0	0
1964	NA	NA	NA	NA	NA	NA	NA	NA	NA	NA	G	0	0	C	0	0
1965	NA	NA	NA	NA	NA	NA	NA	NA	NA	NA	C	0	0	G	0	0
1966	NA	NA	NA	NA	NA	NA	NA	NA	NA	NA	G	0	0	C	0	0
1967	NA	NA	NA	NA	NA	NA	NA	NA	NA	NA	A	1.10498	1.60827	U	0	0
[truncated: 7,976 more rows]

## Sheet: S3 Data Fig6b ADAR scores
[A_to_G] _ ADAR1	[A - [A_to_G]]_ADAR1	[A_to_G] _ ADAR2	[A - [A_to_G]]_ADAR2
49.8312	2.19465	38.7599	1.37685
24.4759	22.409	28.0836	29.824
6.51478	1.22595	20.9424	1.21292
4.6996	96.7904	6.73949	87.9944
1.55287	1.55286	1.38953	1.93556
24.5038	31.1042	29.5148	33.0489
25.2553	4.32639	16.3207	8.66976
25.2553	1.00771	16.3207	1.56783
1.247	1.62848	1.50981	2.99868
1.247	1.03683	1.50981	2.12519
1.8438	67.8613	1.53314	50.485
8.06788	0.712493	12.281	0.755245
18.2161	3.42231	19.8645	2.97578
17.7828	56.6521	16.9304	35.7473
1.24657	32.278	0.895876	15.6439
3.87585	66.8792	5.27679	25.3441
8.21061	56.7204	19.369	16.2483
47.1225	32.7973	105.943	19.6543
22.1461	12.3055	24.1339	17.2757
10.1991	41.1618	15.7613	40.0764
2.06703	65.4555	1.26721	64.3975
3.65703	2.14534	5.18905	3.23943
3.864	0.874208	8.45478	1.56332
6.82999	6.29234	13.7795	28.7669
9.89022	10.7154	9.4071	7.21594
48.4031	13.1387	76.1137	18.5451
12.0376	1.08292	13.9552	3.51165
1.10249	1.44982	0.941059	1.13906
8.65464	34.4883	11.3664	93.2904
4.72213	0.994755	8.35663	1.41732
1.70727	4.65011	1.58436	8.10865
10.092	24.2686	25.8441	34.4848
1.95306	29.1192	3.31476	20.1026
42.5323	48.2706	23.6179	41.6956
2.79279	3.29053	12.8948	11.185
6.33531	65.4467	20.5986	33.0097
29.9369	1.79581	67.0295	1.73844
7.05578	54.6777	10.5607	30.86
26.2704	5.70454	42.9109	22.2469
1.64954	1.50508	2.05791	0.885927
7.22635	7.89939	15.4419	10.4768
6.70737	6.59087	16.2817	14.5039
4.82158	0.855536	9.56651	1.06645
7.13696	4.76635	18.2694	20.3107
6.6154	17.3384	15.5695	21.6691
40.5299	1.04333	37.1747	1.0436
40.5299	12.1235	37.1747	10.3047
4.51705	5.22807	10.1167	13.8688
1.41585	8.40617	1.64504	18.2067
4.83553	5.38975	7.62911	9.38524
1.15418	4.37239	1.29352	6.43638
6.69701	21.5984	13.1098	35.2844
19.5893	36.2156	35.3646	55.4057
27.3099	30.1664	37.0413	27.3964
9.5923	5.17744	37.6494	10.867
65.0861	0.651856	56.2017	0.536181
10.2592	0.983945	28.7902	1.47698
1.87434	50.906	3.26019	29.3107
37.0842	51.3405	79.0597	15.7915
34.1639	29.1487	68.6374	29.9436
41.3618	1.05596	30.6257	1.77075
8.56184	28.5162	8.74888	49.3062
10.7922	5.37768	16.2649	15.7411
10.7922	8.66138	16.2649	5.62551
1.33989	0.669701	2.15244	0.667064
1.14748	3.95469	1.64607	11.693
71.225	36.123	102.791	39.9401
71.225	2.20358	102.791	3.91167
3.75554	1.9357	14.5896	2.1098
47.8359	5.88742	31.3965	10.7621
3.68025	4.76324	9.96136	11.4346
1.06013	9.36227	1.80987	22.4034
8.98095	1.61746	6.83213	3.17144
5.51042	8.22191	33.8558	14.3217
1.06953	3.82147	1.01321	7.44304
1.06953	27.7971	1.01321	27.1513
33.6888	6.47613	22.2415	18.747
7.33269	1.52966	34.4842	2.08265
9.87567	1.52107	28.5844	3.34823
44.8261	8.27042	36.8389	18.7806
8.3415	1.40363	17.7419	2.42656
24.4099	6.22118	62.6781	15.2423
24.4099	1.91768	62.6781	1.65308
11.6121	50.489	16.4485	66.5342
1.16571	5.43962	1.49834	9.78338
1.76883	1.19549	2.50616	1.38777
69.0826	33.869	51.3484	51.2828
8.19165	3.3613	4.26583	8.28336
9.86496	3.39828	14.1504	2.40396
1.74223	1.35099	3.93877	3.21026
10.0392	1.15045	13.7564	1.63638
1.187	9.1138	2.18332	25.0515
4.57387	0.591692	11.8732	0.988242
4.57387	35.5375	11.8732	39.1215
1.5029	57.2736	1.75263	43.8111
5.30831	4.94747	14.2835	14.4469
5.30831	3.1378	14.2835	7.48833
12.3828	4.88213	16.6335	12.5034
7.24643	0.839509	23.5403	1.17577
7.24643	1.97147	23.5403	1.53054
1.99062	1.39918	2.24179	1.07687
4.48441	33.4671	7.63072	29.8427
4.48549	5.46492	3.33643	9.07549
4.48549	1.17554	3.33643	1.59399
21.2703	6.36096	38.7829	10.8878
2.6323	0.894718	2.22873	1.12621
6.62295	5.24362	6.96525	21.8102
16.4715	1.05138	27.3031	3.0164
42.6499	1.34798	18.687	2.03327
8.22938	1.25408	13.8978	2.27274
42.5544	1.3045	26.208	1.39572
3.8602	3.94588	8.07185	19.1926
2.13061	4.38919	2.70665	10.2129
20.9394	0.838735	11.1321	0.723107
8.47244	3.80965	13.6861	18.2875
2.5192	2.94084	5.53325	3.04946
9.38122	0.722481	9.46715	1.6751
13.5291	4.98144	18.3866	21.374
60.4034	39.8499	47.1917	95.3233
3.5582	5.11914	1.34687	6.51881
17.2238	4.37514	34.2087	8.75367
7.70971	7.8824	20.2917	14.5297
7.70971	7.8253	20.2917	10.8869
71.7524	3.24719	62.591	4.77444
52.1583	23.0048	32.093	18.5649
7.85989	7.03577	14.6838	15.1321
64.0665	25.4438	107.948	47.4825
10.9711	1.33339	11.542	1.87016
1.60934	5.41023	1.42962	22.3923
5.92106	4.71926	10.2932	13.7404
2.20077	35.3494	0.669575	27.6175
5.95389	0.837954	20.105	1.35166
32.0914	1.01276	43.6816	1.89809
30.538	0.99982	34.3719	1.09237
2.46132	27.6396	1.30441	24.3113
12.0226	7.60959	20.439	8.75452
57.6709	1.9632	43.6238	2.4618
6.03969	4.30089	8.26895	8.46759
1.97694	8.52844	2.33323	22.5548
1.48876	5.28409	2.65733	10.7906
5.66604	11.7939	10.2129	21.3882
5.66604	3.48814	10.2129	8.05111
5.66604	33.1619	10.2129	19.0046
2.38276	7.77451	1.32926	16.2453
0.975776	6.82322	1.51648	12.8749
0.975776	4.37782	1.51648	6.72933
42.9871	5.46304	49.4353	18.3878
7.73234	1.37306	43.7093	1.30995
9.2664	2.50322	16.1822	8.63353
1.84975	1.66267	3.00986	2.26923
1.15108	9.18952	2.10118	10.6722
1.15108	5.69957	2.10118	15.2419
1.00671	3.38136	2.01991	10.377
1.00671	44.7606	2.01991	55.7111
43.9443	4.49254	31.6982	9.23998
21.2372	35.9	24.5436	72.9162
64.4151	1.55981	32.6101	1.21823
9.01241	3.43647	9.16335	1.70168
33.4122	1.40335	17.2593	1.35055
56.306	38.6731	60.1562	52.6852
35.3638	49.4157	28.4747	86.7075
4.2791	7.78947	10.9865	10.0149
4.2791	1.23075	10.9865	2.85738
2.61799	6.85499	1.65083	8.3383
1.27197	27.9425	2.29566	40.1621
4.92278	7.19911	8.74408	6.45635
4.92278	22.8793	8.74408	42.1782
4.92278	1.54484	8.74408	1.42337
4.92278	20.7736	8.74408	55.6362
4.92278	3.89907	8.74408	1.03529
6.47246	4.19663	13.5349	26.299
27.7613	8.52838	22.9312	10.0714
4.17023	4.82158	14.821	9.56651
1.10906	13.9613	2.63771	15.4253
1.16101	5.42558	1.24219	12.7503
59.3985	16.858	41.1724	34.9068
8.82315	4.75172	7.66606	6.07383
1.75626	37.1718	1.45528	57.7127
10.647	2.56902	15.7233	2.95684
1.58391	0.797992	2.65733	1.10438
52.865	37.6597	53.4248	91.1209
52.865	6.26702	53.4248	18.8601
52.865	1.5874	53.4248	1.86922
52.865	1.16966	53.4248	1.93877
39.2957	27.9769	30.8888	48.4505
3.31959	1.40685	2.79319	2.12769
7.6204	3.60203	7.92065	9.13505
7.50993	48.5404	24.2193	46.6878
1.11981	42.2428	2.25756	36.5213
1.11981	9.4888	2.25756	16.6767
7.4737	25.2547	23.3219	34.0529
7.4737	44.3311	23.3219	38.9994
24.084	10.241	48.7845	23.8248
39.4806	0.751226	49.1748	1.16226
3.75554	61.8704	14.5896	36.586
39.603	2.50382	76.5786	0.889624
5.36047	11.826	22.9736	27.8246
0.923875	28.3103	2.21444	25.1925
0.911489	35.4507	1.53745	75.7642
10.9623	1.48651	20.3304	1.24036
2.41742	28.5057	1.64671	55.8316
	1.04316		1.362
	2.13937		1.14371
	0.987698		1.61221
	4.97839		11.8105
	6.13521		8.97471
	5.3151		7.58595
	113.334		34.6192
	33.1385		24.5259
	9.36335		17.5661
	1.385		2.61869
	3.906		10.8704
	0.9283		1.36428
	2.02691		2.72442
	1.22243		0.651705
	23.161		52.4906
	8.72697		35.295
	1.65225		2.63391
	0.813829		1.26942
	1.33414		2.21745
	1.25642		3.78811
	8.18369		12.8931
	0.881873		1.49279
	5.20214		15.6589
	3.52895		7.81245
	24.2374		36.3076
	5.44214		7.22196
	26.0953		29.2244
	30.6518		15.9544
	21.4261		32.8655
	3.69772		2.52958
	0.87525		1.42357
	1.52386		1.19906
	0.61871		0.665604
	4.18668		11.2101
	6.57068		9.03038
	5.94864		24.8869
	7.25384		26.8211
	1.02798		1.89956
	4.70676		11.5607
	1.35784		2.6273
	1.2533		1.02138
	22.3289		53.3893
	0.877491		1.2954
	2.31227		1.80588
	1.89544		2.93318
	6.05732		9.17252
	1.385		2.61869
	2.28164		2.40805
	1.00901		1.44764
	1.28695		1.61326
	0.718148		1.07909
	55.7725		102.607
	4.75029		15.4263
	52.0796		53.2458
	5.71872		9.68622
	33.4213		42.0138
	6.6154		15.5695
	4.4212		12.4786
	7.24371		19.8734
	8.56179		8.98009
	1.83748		0.988171
	1.79568		1.88561
	1.56358		3.20198
	2.0568		1.50762
	31.2538		27.3728
	1.38656		1.00701
	4.76438		9.17328
	7.87551		16.8525
	2.25854		1.00856
	20.2281		37.7621
	7.73731		19.6139
	3.79162		9.32147
	30.782		36.0316
	7.92252		18.8259
	6.61833		14.8715
	4.7599		6.51881
	1.78298		2.19239
	1.06715		1.94237
	9.5923		37.6494
	1.10498		1.60827
	34.0569		58.4135
	6.94676		22.1684
	1.74792		1.79082
	6.02122		12.3387
	14.5474		15.5818
	48.9055		33.3275
	3.11632		9.4713
	4.27987		6.74315
	50.6689		58.9646
	3.40789		6.9956
	0.56013		1.70159
	1.24947		2.22788
	5.91075		25.2875
	10.5407		10.6372
	1.22686		1.26807
	6.47616		10.1163
	4.97059		14.5278
	4.54902		5.56611
	26.3867		33.406
	12.4169		25.7532
	6.54861		12.0971
	2.87521		1.12061
	4.94783		13.3641
	0.995643		0.997745
	4.20362		6.99645
	25.8513		32.0385
	23.2521		35.3853
	9.49163		20.9274
	8.27327		31.6509
	5.70972		29.519
	8.31232		12.5147
	6.99706		10.2345
	1.06319		2.13521
	5.06059		25.0145
	0.708031		1.8364
	5.66994		5.56037
	28.0508		73.4451
	1.22935		1.84903
	7.62782		18.6827
	1.44767		1.17508
	8.80308		15.8586
	6.6154		15.5695
	2.12175		1.31174
	6.34437		13.4184
	0.67477		1.31879
	2.72593		2.59882
	1.57516		1.45879
	1.5556		2.42166
	40.1693		41.5521
	1.38569		0.719498
	1.19549		1.38777
	6.75041		18.2597
	13.7768		6.00719
	15.2477		16.4829
	4.64572		18.5701
	27.4255		36.3988
	6.44601		29.2659
	1.19145		0.959802
	6.47246		13.5349
	1.35279		2.31678
	7.25881		15.141
	0.933622		2.55891
	4.55579		9.36414
	1.27734		1.05796
	50.1223		38.3618
	63.3616		76.6915
	1.37966		0.843867
	3.81859		11.748
	1.80687		2.08139
	1.47276		2.65733
	4.35984		7.06278
	10.9711		11.542
	0.694973		0.648361
	3.77027		13.3383
	4.51389		8.56696
	39.0217		79.4486
	9.23335		14.2007
	15.1415		46.4059
	7.14797		7.73946
	20.2549		32.1356
	1.51429		2.84733
	4.0669		7.34788
	5.62492		11.7789
	20.4411		53.8308
	6.83591		29.162
	6.6512		13.5368
	1.1422		2.34514
	4.36251		12.7818
	6.29059		9.10505
	1.84503		2.78572
	7.25474		19.6303
	1.08682		3.11055
	7.52514		10.2345
	5.31004		34.8324
	41.3537		92.6506
	4.26567		7.20652
	4.14414		16.467
	4.00394		5.21836
	10.6172		6.16225
	3.01134		14.855
	1.42035		1.7375
	1.41111		1.45762
	1.82053		5.22218
	1.1547		1.48154
	28.5057		55.8316
	1.32073		1.88999
	35.0476		58.2125
	8.22914		9.78906
	4.8445		8.86971
	76.9134		49.6429
	27.4034		78.0627
	1.6313		2.60971
	1.72		1.10823
	43.5234		66.9082
	5.43962		9.78338
	1.15459		1.75336
	1.385		2.61869
	3.59801		1.61058
	5.02513		14.3284
	3.84407		6.58322
	4.0181		10.2973
	1.23051		1.59033
	6.71435		16.9366
	2.20638		1.39535
	4.21872		16.7486
	9.55522		20.3217
	20.0955		24.7649
	1.15459		1.75336
	2.12175		1.31174
	1.01099		1.24866
	12.6305		21.3158
	6.94676		22.1684
	9.77783		11.6172
	0.86766		1.72141
	0.792248		2.30593
	5.78226		17.3583
	1.82133		1.8208
	0.727575		1.70375
	9.35406		24.4689
	1.25137		1.14609
	21.4701		29.0385
	56.3083		50.9887
	4.19739		12.1121
	13.2677		8.03969
	8.75262		9.31146
	10.6314		28.1521
	1.76616		1.88776
	27.0607		54.814
	10.4243		6.39335
	15.9707		20.0103
	1.32073		1.88999
	1.33989		2.15244
	6.55514		9.29462
	11.7612		14.0302
	3.90284		13.5829
	3.70169		11.7771
	2.14045		1.89982
	28.9844		51.314
	1.77069		1.60722
	6.18612		17.9745
	7.92293		14.7348
	3.05762		6.77514
	3.22831		4.47391
	103.769		49.3215
	24.3792		9.27953
	16.6125		21.0021
	4.81081		16.3816
	53.2169		65.4854
	7.33472		14.2115
	9.14319		13.5549
	26.7578		34.4311
	1.6313		3.35534
	14.8294		37.2712
	2.37521		2.33223
	3.47923		10.8607
	2.53994		2.16624
	1.86318		1.57204
	5.07851		10.7442
	9.17757		36.1803
	10.7359		16.0829
	3.62766		11.5131
	4.28565		8.10267
	22.5918		29.1813
	9.39894		19.9757
	6.67303		12.8923
	2.7231		2.49833
	6.56118		18.0119
	2.21418		2.51988
	1.83991		1.82737
	1.13616		0.69272
	4.34536		6.66223
	22.7199		17.8542
	27.4073		42.2062
	5.53387		9.80039
	6.0576		8.89593
	20.6894		38.4122
	7.20229		20.0276
	38.7082		46.2966
	5.06226		9.20911
	2.37731		3.56998
	10.3455		16.5468
	36.9946		90.5528
	3.81698		1.24657
	0.890942		1.81704
	29.1187		46.3686
	7.94814		8.39812
	5.17043		6.8671
	4.07794		3.17074
	1.4221		2.54783
	3.02874		1.23659
	6.29183		16.3592
	1.06464		2.19419
	2.2502		1.49929
	4.42667		23.3223
	0.701117		1.7529
	2.18813		2.14075
	7.10823		11.9777
	2.03375		2.63076
	0.777843		1.52515
	0.931091		1.13861
	1.89157		1.00472
	0.907249		2.14023
	1.07631		1.79788
	0.963166		1.17503
	1.52348		1.53109
	6.14679		16.3578
	2.30701		3.73577
	1.17759		1.19949
	5.96117		18.493
	4.23609		8.35019
	6.79935		7.62768
	16.8504		27.1055
	58.555		96.2964
	1.58552		1.63778
	1.99062		2.24179
	5.18756		12.2655
	21.0866		46.8368
	6.29059		9.10505
	6.01023		23.4278
	4.98144		21.374
	1.14013		1.43125
	6.14916		8.20866
	6.82434		9.3987
	1.52026		1.30952
	0.833437		1.18109
	1.85554		3.53179
	7.63443		19.369
	38.6731		52.6852
	48.8324		69.8318
	1.33179		2.27872
	1.23334		2.12327
	1.58552		1.63778
	0.742211		2.09416
	2.33353		3.02506
	4.65028		20.83
	3.79446		4.41457
	3.32903		9.67818
	23.4955		41.7293
	5.79594		8.10029
	27.2875		49.8377
	31.8541		74.2096
	80.0755		34.9974
	4.20755		4.8853
	19.5519		37.5692
	40.0946		22.7644
	17.6819		23.708
	32.2657		51.7664
	0.536748		0.459258
	28.6256		34.4834
	4.28131		24.2464
	5.89645		13.4322
	31.233		94.0618
	1.51975		1.58208
	5.98983		11.9131
	4.1239		5.58496
	9.47989		9.47698
	1.31667		1.71364
	29.7658		67.5494
	1.27541		1.48481
	71.5723		51.7621
	6.45784		6.35597
	7.71417		15.305
	12.0029		20.3769
	4.88464		8.95091
	2.35175		3.56998
	1.13616		0.776836
	4.36337		20.4786
	4.91347		12.8558
	19.8298		23.9616
	29.7905		35.768
	1.00188		1.89809
	40.7822		28.6647
	0.655828		1.74038
	13.6237		8.48634
	19.905		54.4099
	1.54484		1.42337
	20.7736		55.6362
	7.90098		9.6657
	30.5594		36.1947
	1.91034		2.67749
	1.16512		2.05695
	16.8743		12.0956
	28.5801		47.2147
	35.0476		58.2125
	5.12232		4.95808
	23.2876		49.9479
	0.419973		0.727273
	3.57631		2.74129
	7.04674		9.55735
	1.6036		3.30026
	48.4935		92.1328
	9.71066		12.0911
	4.17023		14.821
	21.3742		14.2865
	25.1181		26.3114
	4.52432		17.5927
	1.72541		2.20561
	1.51933		0.956079
	1.41298		1.12817
	1.40741		1.03724
	8.92553		37.1393
	4.63859		13.9978
	6.80135		12.8977
	58.3794		83.045
	7.60059		7.20666
	12.6159		32.7023
	64.4216		24.299
	38.921		51.1222
	6.30462		11.1811
	2.32172		1.48629
	39.7655		35.416
	1.13028		2.11119
	9.39894		19.9757
	6.50232		15.8612
	8.08285		9.5261
	1.36723		1.96338
	0.633965		0.63766
	54.5298		60.1356
	2.73423		2.24093
	4.79985		7.54334
	0.883761		2.8311
	1.50811		3.54426
	5.07083		10.5706
	6.94842		10.7985
	4.36828		4.57389
	24.5318		25.9081
	1.31044		3.01329
	10.6506		34.0694
	0.732042		0.970461
	8.93798		9.45729
	1.36105		1.76712
	20.677		15.0031
	27.4808		33.0173
	8.88116		8.60665
	2.21828		2.61243
	4.50829		9.58435
	42.9871		49.4353
	39.3589		70.4299
	2.88804		8.04092
	2.0934		3.83344
	6.79427		24.8105
	28.7845		42.1857
	3.46578		1.74988
	6.72051		18.2214
	3.6046		4.18872
	2.44663		6.5872
	38.9747		42.6082
	7.15977		21.4388
	1.6451		2.08265
	0.964249		3.22422
	7.62519		11.0857
	0.851315		1.41178
	1.99185		1.4119
	7.09214		14.7411
	1.44074		1.8241
	4.23609		9.36414
	17.3904		14.0277
	2.50847		0.81141
	1.34412		1.15738
	4.26996		9.2955
	35.9368		35.6049
	4.70701		9.20911
	2.30062		2.45058
	1.33414		2.21745
	1.25642		3.78811
	9.68534		19.0892
	12.6305		21.3158
	0.982818		1.77117
	5.63426		13.0501
	1.54544		2.157
	10.1556		9.92972
	27.987		31.9736
	1.5361		2.49504
	5.14604		9.05166
	1.09022		1.23383
	1.03844		1.11925
	10.1984		22.9817
	4.07708		13.2342
	6.86246		12.7758
	1.00894		2.95488
	4.67009		10.8093
	1.92251		2.83235
	4.53983		13.1718
	39.056		38.247
	1.90644		1.81768
	6.73571		9.65301
	1.46436		1.41675
	1.85453		2.84502
	5.13875		18.597
	4.30208		9.21267
	116.505		51.0177
	1.06657		1.56467
	11.7944		4.79555
	18.0779		30.073
	3.18712		1.51093
	2.25109		3.06923
	1.14878		1.06139
	21.0192		31.2346
	1.4034		2.01121
	1.68284		1.26567
	38.0075		90.9136
	40.321		37.1638
	21.6614		30.4405
	3.50687		9.7341
	13.8968		9.76019
	9.20729		4.81459
	18.705		21.7207
	8.55791		8.84904
	25.3037		46.9328
	1.98944		0.887891
	12.5424		23.2011
	8.91381		19.8926
	6.4798		7.80279
	1.31404		1.7133
	1.05699		1.98624
	1.31386		0.689486
	33.0279		43.4306
	0.787464		1.01005
	31.4508		38.9716
	16.1309		20.3999
	49.1292		65.9617
	1.46483		2.90792
	0.904019		1.77863
	0.69544		0.951052
	6.85766		16.6209
	8.98017		19.4926
	8.00202		9.69414
	10.3143		31.9063
	0.919618		0.943418
	5.42443		10.6515
	13.5768		21.6303
	7.15225		17.5902
	2.60935		2.28091
	3.29451		13.4763
	3.58787		1.57226
	37.5074		31.3714
	1.43065		0.933183
	25.6556		51.8754
	0.624804		0.646849
	0.62131		1.11881
	14.1469		9.7231
	1.1364		1.34769
	28.6727		39.9109
	5.79652		9.38524
	6.59087		14.5039
	0.780743		1.38741
	2.16638		2.44414
	0.780055		1.53143
	56.0301		56.0162
	32.8269		27.3635
	3.69772		2.52958
	0.904932		0.843646
	5.48836		11.2784
	26.9408		48.7762
	6.84291		33.2263
	1.88345		1.27329
	3.23473		1.43284
	11.1589		12.7967
	18.9621		26.3635
	39.3562		22.4993
	4.24463		10.6985
	2.00841		0.753421
	26.9672		46.0625
	58.2039		62.0337
	0.821057		2.11556
	10.321		18.0713
	0.920411		2.43742
	6.13853		13.6233
	1.14176		2.47697
	1.32255		3.00644
	6.23475		22.4253
	14.1013		21.7961
	1.07404		2.47023
	22.4695		48.0527
	34.7558		42.4432
	2.73905		2.18067
	0.945654		0.777166
	5.86091		14.3801
	29.3489		44.3013
	1.65414		2.19643
	10.2106		16.9399
	55.5963		69.3345
	5.01621		10.0611
	1.05643		0.776836
	4.18709		11.449
	1.25042		0.885404
	0.772188		0.943912
	6.54779		7.68334
	10.4472		10.357
	7.17318		9.55803
	20.5185		34.5787
	3.77959		12.7205
	58.1146		46.1232
	1.19816		1.7042
	2.0237		2.89016
	0.549308		0.993321
	9.01436		21.0126
	6.30528		10.2841
	106.671		72.6844
	4.04842		8.33905
	7.74941		8.3833
	6.94275		12.3971
	16.6818		43.3985
	4.99858		8.1468
	0.950281		2.39924
	0.845916		1.71328
	10.4792		8.38198
	2.54792		2.06432
	0.946139		1.03018
	5.43042		9.5583
	3.14122		0.672142
	6.84544		29.3429
	1.29984		0.923626
	58.979		44.4573
	1.57817		2.75793
	1.10314		1.91313
	1.39586		1.63169
	114.981		98.9225
	0.939276		1.51232
	36.8453		39.5475
	1.31169		2.33298
	42.0571		76.7803
	11.8804		12.9513
	34.6049		78.4181
	4.49047		6.74047
	1.48239		0.813646
	23.1199		32.8668
	5.55398		8.96872
	2.22688		2.38718
	1.36085		1.31008
	1.73346		2.74749
	4.96057		11.6146
	5.51229		9.53396
	44.8832		41.6956
	1.54054		2.94353
	6.71435		16.9366
	4.47236		12.7523
	4.62549		8.46759
	30.5807		55.6686
	7.34546		13.7795
	6.86246		12.7758
	4.10825		13.8601
	2.55006		15.403
	3.90284		13.5829
	3.31017		12.4947
	6.2554		9.00067
	25.06		36.8228
	43.3734		40.84
	0.9702		1.01234
	5.78482		16.5801
	1.90743		1.97138
	0.907135		1.45233
	36.4812		51.2523
	6.67586		8.85866
	1.88204		3.41038
	7.71862		27.3684
	8.30754		7.33005
	30.7841		33.6445
	0.750551		1.32187
	1.66267		2.26923
	4.32357		13.6497
	4.44482		8.21687
	2.33713		1.28151
	19.4299		25.386
	3.83425		10.584
	3.13		1.93669
	5.87681		17.615
	46.089		40.4757
	8.91		11.3162
	5.92518		28.6914
	6.72051		18.2214
	2.59907		6.47945
	2.15115		1.84592
	9.07976		9.10771
	2.93354		5.54104
	11.7939		21.3882
	0.768791		0.842673
	10.3277		15.054
	19.9346		34.5949
	0.943241		0.641407
	6.03364		14.6239
	1.5887		1.37811
	1.91748		0.62061
	23.7427		40.9956
	1.21465		0.842914
	19.694		62.7372
	8.74464		14.9148
	12.8831		21.2128
	0.911489		1.37098
	29.6077		42.6167
	2.42435		1.79823
	5.97947		12.1387
	6.9999		15.7052
	13.3707		26.8885
	38.6731		52.6852
	48.8324		69.8318
	1.40189		1.80851
	42.9917		111.853
	6.8653		16.4612
	1.43726		2.54527
	32.1358		32.9479
	1.34763		0.865581
	26.6681		25.7791
	53.9661		43.8608
	41.4787		48.0493
	0.872285		1.03404
	5.98983		11.9131
	4.62903		11.8105
	5.13517		8.57803
	1.41111		1.45762
	1.82283		2.89831
	0.980614		1.14554
	7.9728		17.9237
	1.207		1.22295
	51.4562		41.3877
	6.87541		9.12117
	13.867		25.2227
	4.45027		14.0096
	1.53093		1.89503
	2.17582		1.00572
	40.9126		52.1009
	31.4751		40.5593
	41.6358		35.3865
	66.9469		19.1041
	21.42		11.016
	92.7317		21.7442
	31.2149		33.6498
	37.6817		14.4051
	41.6153		14.9668
	7.4407		31.9717
	6.17917		11.2744
	15.6073		8.62715
	3.62526		9.32747
	4.77505		5.357
	45.9005		38.6932
	3.79205		5.36386
	28.0364		25.523
	2.05951		4.20151
	1.65681		2.94353
	8.74665		20.7716
	1.40676		0.875771
	18.1857		37.6741
	31.7299		36.2236
	49.3811		49.4315
	3.87188		7.46226
	12.3911		9.00559
	5.81468		12.3499
	0.877665		2.07545
	1.27989		2.06374
	6.60499		11.8894
	1.35889		1.67869
	47.4824		79.6485
	1.56476		1.39118
	4.15311		13.8711
	4.47701		9.28014
	20.351		27.2951
	1.03755		1.06174
	33.1061		30.9298
	9.58562		11.5823
	1.36966		3.13565
	1.52078		2.20693
	6.10896		12.4157
	7.08773		13.3931
	7.5487		12.0092
	2.15108		1.72931
	0.769201		2.15457
	2.45635		2.40084
	2.8694		2.06255
	7.06351		6.75014
	21.8336		37.0711
	7.28918		30.8693
	8.31978		20.9799
	1.03589		1.63492
	5.23411		30.5853
	1.3272		0.808945
	40.8469		92.1622
	1.89055		2.27043
	7.49303		8.8258
	33.1993		51.971
	1.51843		1.45003
	21.2719		38.5236
	31.5154		42.2442
	7.72554		14.9589
	1.50204		1.6306
	1.2907		1.39416
	6.29819		4.66
	10.924		14.6272
	11.151		7.29535
	18.4666		24.9759
	30.269		31.7651
	2.94395		9.17547
	24.9382		16.1952
	21.5646		27.3901
	2.02779		1.22131
	5.70775		13.6233
	0.846995		0.702731
	5.50901		12.2979
	16.7156		18.3392
	4.68133		5.89681
	31.9589		22.077
	7.35026		12.8691
	4.45027		14.0096
	1.45035		1.21823
	2.42435		1.79823
	1.3828		1.65936
	4.93778		8.86581
	4.2778		8.1149
	1.21873		2.72745
	2.71838		1.70476
	8.05786		14.3835
	1.38845		1.03483
	1.29913		4.44482
	1.06873		2.7138
	32.5096		47.4135
	56.3026		36.3567
	0.805247		0.912234
	3.71571		8.67335
	8.05861		4.7415
	6.81929		7.19992
	17.5953		18.7135
	5.33266		18.0755
	7.13985		9.33558
	0.973865		1.05734
	1.67887		4.05238
	1.25642		3.78811
	1.2194		1.12503
	7.63636		8.85791
	21.5081		43.2072
	3.65727		8.03782
	25.6833		24.7431
	1.9264		1.19689
	9.89362		20.3834
	34.2108		43.4745
	4.61067		6.03721
	19.3145		13.964
	8.15649		6.47968
	13.0336		16.1323
	1.18132		3.38922
	19.7671		24.6976
	41.6535		49.7613
	38.4553		38.9049
	2.84549		3.31239
	5.84905		8.291
	30.8403		60.6303
	1.40189		1.29832
	8.09689		23.9898
	1.2454		1.52362
	7.66449		15.474
	6.80821		10.2646
	0.866728		1.89066
	3.51661		14.8391
	9.3093		29.5429
	0.962127		2.13263
	1.06394		3.74535
	10.092		25.8441
	6.21037		16.7584
	6.12122		10.4472
	8.0977		11.1149
	1.13028		2.11119
	4.11158		8.62732
	1.39011		1.08803
	4.32718		7.777
	3.52373		6.27067
	9.29214		24.6689
	6.00045		16.8717
	6.5208		13.6712
	1.42631		1.02908
	33.8754		67.8618
	41.7664		40.7681
	9.13527		15.4139
	5.35254		16.4431
	6.96048		15.8252
	5.35731		11.8105
	107.831		93.4513
	4.81419		16.8891
	6.82999		13.7795
	6.5673		9.63598
	4.9143		6.46987
	22.191		13.1123
	5.27341		25.5353
	1.55865		3.26293
	3.149		8.4361
	9.66943		18.9713
	6.94842		10.7985
	15.2787		10.3878
	0.838088		0.826469
	24.6369		23.0081
	30.8166		60.9968
	10.647		15.7233
	1.01969		1.79612
	5.91199		18.1721
	4.52374		12.6042
	36.0086		37.8149
	42.9116		67.1078
	4.52713		4.70583
	29.7386		23.7331
	3.81698		1.24657
	0.998219		1.68208
	6.07366		8.36484
	10.9158		39.1777
	6.7228		13.5766
	5.49259		11.7379
	11.3922		19.6275
	6.2011		5.88515
	8.4938		9.74389
	21.4531		34.9287
	5.45836		13.8768
	4.04804		11.184
	0.688842		0.938829
	1.01885		1.65494
	5.81151		24.8847
	1.67539		1.27616
	0.780055		1.53143
	1.3687		1.78761
	1.3268		2.05456
	9.58837		9.04047
	1.08869		1.47846
	22.3289		41.525
	4.45027		14.0096
	1.47661		2.0976
	7.1957		23.1445
	6.23475		22.4253
	13.762		6.59782
	12.4228		25.2025
	1.80541		2.75007
	10.2479		13.3305
	0.741566		1.15225
	6.83591		29.162
	1.8832		2.14789
	6.71887		9.47642
	1.03356		0.608968
	24.8445		37.85
	6.37228		16.9161
	7.11803		21.2377
	60.705		34.109
	37.8667		31.7799
	38.1157		40.0115
	1.37351		0.732253
	25.175		44.4836
	85.1296		45.5477
	1.20918		1.26613
	40.5299		37.1747
	1.30211		3.89738
	1.19529		0.916441
	5.35454		8.35956
	6.68351		14.4525
	4.60302		9.57915
	1.36138		0.601165
	29.7635		27.5164
	2.90668		2.75097
	1.69318		1.48032
	8.4645		11.0899
	6.62004		27.3105
	10.5158		11.6172
	0.826281		1.40648
	22.4362		34.3932
	1.11961		0.690282
	11.2787		26.3473
	1.66925		0.916548
	41.3286		27.2134
	3.63825		8.34987
	11.2216		12.9451
	7.39584		16.3602
	38.7419		84.1419
	3.65727		8.03782
	26.7107		35.3826
	25.1664		64.6805
	1.61131		2.73345
	1.78815		3.03291
	9.05461		5.32753
	30.7549		39.772
	5.07975		14.3284
	8.33992		11.6943
	8.46614		6.64851
	25.0678		31.2691
	5.3397		9.52561
	2.52533		1.67691
	3.2335		7.94057
	33.3698		38.4432
	0.775569		2.47589
	4.51705		10.1167
	1.33492		1.64162
	1.42408		2.44168
	5.91199		18.1721
	1.34619		1.06688
	3.93008		5.70136
	1.90535		3.39196
	1.00136		1.27687
	7.49787		10.4037
	1.1364		1.34769
	1.82976		4.27387
	45.9005		38.6932
	3.85405		19.4311
	9.46747		15.8586
	3.70919		6.39864
	1.08137		0.733808
	17.6806		47.2129
	7.10917		12.4189
	5.07899		24.102
	5.87535		18.3878
	3.67172		8.21542
	10.613		11.0083
	15.1415		46.4059
	39.7792		59.6864
	45.1658		65.0323
	7.90057		12.3494
	90.8107		44.1241
	8.26003		6.2891
	15.8539		16.1719
	11.8804		12.9513
	33.1165		59.1459
	50.0186		42.9889
	5.63879		6.36855
	38.3506		29.1189
	7.23381		21.95
	53.7689		47.1239
	6.25896		9.82445
	45.1187		48.736
	1.89181		2.53281
	1.27645		0.603137
	19.0499		15.0769
	1.35079		1.05351
	5.53045		32.6208
	6.66626		11.187
	0.968702		1.7602
	6.74808		8.42701
	0.814538		1.85284
	1.83748		1.10816
	3.01523		2.25734
	77.5443		43.4109
	35.3491		83.7346
	4.74535		14.8298
	7.27457		10.3129
	11.611		9.34982
	5.61203		10.2107
	44.3109		76.7431
	1.52697		1.46685
	10.0768		13.0911
	24.31		51.8091
	3.17028		5.81306
	56.2794		43.1947
	5.0477		14.0492
	1.26932		2.55428
	0.924644		1.02764
	8.11455		35.295
	1.4734		1.42572
	6.27653		9.70223
	22.5284		40.4358
	3.32178		6.57821
	26.9305		57.6311
	11.6936		13.2147
	8.99745		13.7221
	1.37017		0.732517
	6.44189		11.9131
	4.25609		5.93999
	26.2054		34.7685
	8.27625		23.6023
	7.39177		12.7411
	0.791889		1.63551
	5.65915		12.8769
	1.49903		2.49151
	5.62807		25.9198
	1.25697		1.32079
	1.22838		1.39205
	2.05828		1.96456
	46.127		64.4285
	2.55984		6.63372
	79.6492		30.6301
	2.80466		0.622353
	11.381		21.2297
	4.72432		21.285
	6.76535		9.10505
	8.41914		7.71293
	14.2139		19.9717
	12.52		11.2377
	12.1804		25.0993
	2.05806		2.39526
	1.51265		0.742179
	19.1429		29.9001
	4.15204		19.2871
	0.98375		0.921864
	5.62492		11.7789
	20.4411		53.8308
	5.0003		13.7298
	2.57969		1.83493
	41.1493		101.786
	1.8438		1.53314
	0.763439		2.11556
	0.965549		2.22868
	1.17168		2.08081
	5.32693		19.8528
	1.81046		3.07129
	10.2344		27.0361
	8.02433		11.0965
	16.557		14.0325
	5.59881		9.45577
	42.7843		80.3566
	1.12583		1.89305
	5.49426		8.96872
	4.80572		7.86856
	35.0814		39.8548
	0.909504		0.931845
	49.4225		73.6861
	3.54803		14.4499
	42.1783		42.7103
	0.800743		0.901776
	24.4414		26.301
	20.9637		43.5691
	2.09539		1.7792
	0.57931		0.574441
	3.01134		14.855
	4.82413		20.0169
	6.12122		10.4472
	7.22403		9.05782
	11.7334		15.3227
	0.86766		1.72141
	6.95462		8.52482
	3.98778		8.76782
	1.91467		1.11054
	32.4766		42.1589
	6.34498		10.6122
	27.7093		28.2558
	1.56091		2.13689
	7.64349		26.0378
	6.59445		14.7411
	134.316		84.984
	6.6154		15.5695
	6.41448		7.88705
	21.7022		29.2243
	2.38745		1.22437
	44.4006		30.2808
	52.0796		53.2458
	0.754465		1.68007
	38.4695		75.6766
	1.08355		0.940177
	16.1917		48.337
	4.22958		10.5075
	9.63395		8.38198
	13.9693		9.6483
	10.0835		39.9118
	1.46483		2.90792
	0.919042		2.29305
	1.31802		1.21177
	12.2191		17.5206
	10.4468		6.62537
	18.877		36.3847
	7.84066		15.1729
	48.9905		22.3636
	7.03577		15.1321
	28.8689		28.888
	12.7649		12.9568
	1.54162		5.16324
	2.36907		1.80527
	0.577819		1.48051
	1.94147		2.96728
	8.1401		11.2275
	1.11367		1.02471
	5.59881		7.35449
	17.3826		23.5838
	51.8093		30.8295
	19.3453		54.1957
	7.10917		12.4189
	5.88663		12.1781
	4.23406		16.1377
	3.88042		10.0602
	7.92995		22.5548
	1.72505		2.38718
	1.2094		1.40356
	10.1684		30.3915
	1.16913		1.05819
	1.68909		2.06557
	3.69345		9.59036
	9.34896		19.7108
	9.5131		11.0865
	5.56714		9.20935
	48.3611		30.4143
	79.3852		36.6677
	6.5394		9.55896
	20.4908		34.907
	18.5119		22.5113
	32.9273		35.208
	61.0877		40.934
	52.0816		57.9191
	83.6603		73.7952
	1.36105		1.76712
	19.5492		22.8239
	30.879		25.7758
	6.94133		8.24052
	80.1384		73.5965
	5.19585		10.1268
	82.9142		76.5054
	0.756887		1.00406
	7.01932		7.4998
	82.3225		77.0618
	0.764003		1.53226
	1.39691		3.7668
	75.7035		27.3441
	44.6929		26.0042
	2.25007		2.66831
	70.0241		81.6327
	15.7558		37.4933
	1.35825		0.804574
	3.34596		8.72131
	2.16353		1.86595
	32.7999		43.0147
	9.31331		4.76738
	20.716		36.4961
	1.51737		0.826657
	29.2604		85.4235
	5.82048		10.5419
	4.88644		10.8755
	77.0819		70.9121
	32.9537		41.0629
	52.0425		29.4581
	76.445		46.0614
	0.970139		2.06635
	27.1168		43.0676
	4.17126		5.04203
	88.0951		21.3093
	1.19078		1.59992
	1.67085		1.11809
	19.5098		29.4853
	0.857374		1.05341
	6.05612		10.8915
	5.72789		16.8244
	5.22149		13.0496
	20.4063		54.7008
	4.35557		6.29652
	21.7178		61.9652
	29.129		14.2894
	1.14321		0.922197
	8.00065		19.7228
	0.946699		2.15802
	37.0677		64.6421
	12.6911		24.5924
	25.7821		41.256
	6.66855		24.24
	6.44641		20.8967
	17.2651		25.6991
	2.35352		1.02956
	3.53707		4.6181
	1.67389		0.797304
	13.187		15.3181
	1.27845		1.29447
	1.18293		2.70888
	21.6025		41.6355
	24.1836		18.9004
	1.37758		1.26097
	27.9205		50.1832
	28.1318		66.179
	15.6468		35.8897
	3.19282		6.33205
	0.71866		0.4948
	7.13985		9.33558
	96.4473		84.2022
	41.2054		104.598
	1.42893		2.11024
	3.16769		3.78727
	0.514615		0.902098
	8.98846		37.7745
	1.4548		1.26192
	0.913326		1.75654
	2.20282		1.80527
	20.6171		25.5387
	8.47961		10.4922
	5.77822		12.0871
	1.38656		1.00701
	7.9993		28.1579
	4.1875		17.8753
	1.30248		1.7246
	1.7325		2.59312
	7.69414		48.019
	6.23475		22.4253
	55.3851		39.2266
	6.39851		13.2691
	5.29499		12.7891
	5.66919		17.8722
	7.92293		14.7348
	43.8969		58.3716
	0.82701		1.13624
	44.4997		45.4188
	0.946207		1.27653
	16.5031		19.4127
	1.57817		2.75793
	6.83591		29.162
	3.63245		6.80401
	22.4616		33.0589
	6.84684		11.3122
	1.19803		1.0359
	74.3043		116.181
	43.9033		41.1578
	3.47223		8.47679
	3.84407		6.58322
	6.05708		15.3897
	20.9805		19.9474
	2.69407		4.59115
	55.6903		46.6585
	9.69569		27.9103
	13.9693		9.6483
	8.46079		31.8067
	2.16568		1.43368
	6.91931		14.4583
	0.708031		1.63756
	50.9427		42.7513
	7.06232		12.3905
	5.20509		16.1732
	1.10085		1.69
	40.645		101.249
	6.70313		9.34142
	9.23705		11.9164
	7.5979		30.0669
	15.1415		52.0409
	4.60488		14.6995
	10.2501		18.8083
	1.05699		1.98624
	1.19271		1.83203
	8.43665		13.6135
	20.6426		56.3953
	5.48684		8.06267
	14.8528		26.4793
	7.84835		8.33351
	6.69415		22.8079
	42.1767		36.709
	5.74498		19.5414
	0.590766		0.993321
	76.6819		66.4131
	1.93636		1.40216
	9.83677		29.4717
	1.25833		1.91711
	79.8719		84.6369
	6.52797		8.84976
	10.57		16.2159
	3.70002		13.658
	18.0779		33.7248
	5.59881		7.35449
	5.31004		34.8324
	2.22734		2.87454
	3.96794		2.75314
	3.85961		7.06519
	22.1964		47.7927
	4.98803		8.57731
	9.55443		16.0232
	5.46765		13.6561
	6.51478		20.9424
	3.55129		13.8627
	1.2963		3.02112
	0.729559		1.26289
	5.75542		13.9348
	1.26873		1.53666
	1.23184		0.781358
	2.41866		1.94384
	1.88637		4.55324
	0.640658		0.989634
	1.17403		1.45503
	1.75329		2.87629
	4.96764		14.0208
	6.84975		12.3232
	4.52432		17.5927
	17.9532		22.0463
	2.03338		0.608686
	1.62258		3.11221
	6.65662		22.3135
	27.1943		33.7937
	0.88057		0.681999
	5.74597		10.7713
	7.21359		16.2817
	1.39856		2.75007
	82.2385		101.055
	6.65201		9.06781
	12.8194		23.1874
	57.2121		49.1282
	53.4363		52.4196
	6.79977		18.5315
	18.4995		21.5247
	1.60104		0.655768
	21.1665		18.6135
	1.72973		0.515257
	13.3322		33.1579
	1.78305		1.29811
	1.8668		2.07502
	7.82761		15.3304
	5.66026		11.1737
	4.0181		9.18233
	5.75542		13.9348
	7.19937		22.8079
	4.90078		23.4263
	23.0275		27.6696
	49.146		63.1895
	41.4288		57.1544
	1.01853		1.94888
	6.59445		14.7411
	0.9725		1.56719
	134.859		71.9022
	21.5605		23.2119
	6.18787		7.38815
	38.3981		25.5095
	4.74904		5.67108
	6.94676		22.1684
	1.75116		1.87677
	33.3761		45.363
	18.7894		15.7383
	9.8349		9.29926
	5.21561		20.2298
	6.42714		13.5865
	5.74713		9.9347
	18.1222		27.1055
	27.9008		19.2105
	6.72624		7.62768
	24.4926		31.2285
	75.5992		29.9595
	19.2659		43.0654
	1.29654		0.928152
	35.899		51.3593
	1.06572		0.920082
	5.41242		19.6626
	1.68373		3.62412
	3.41792		7.24312
	6.02715		13.15
	1.04081		2.57096
	37.3674		36.7546
	0.72703		1.72853
	1.47453		1.93258
	37.1058		36.1367
	3.99646		8.38666
	4.143		11.6898
	0.81338		1.34358
	15.3243		25.7038
	0.761324		1.55627
	4.59302		20.8966
	0.904356		0.904247
	0.713665		1.30588
	21.0294		51.1242
	5.68025		9.11085
	5.8653		12.6392
	1.56502		3.44489
	8.44544		11.2963
	1.57817		2.75793
	40.3647		74.2249
	1.15564		1.18568
	3.13584		3.228
	1.01062		1.15249
	4.33348		28.0819
	10.013		15.2001
	20.1101		58.9995
	1.02484		0.864951
	1.51711		3.9593
	10.2997		16.5121
	6.37487		8.64405
	19.8603		28.0087
	24.967		21.8432
	0.974613		1.14853
	25.3844		45.2692
	1.40601		2.79665
	6.29183		16.3592
	1.23393		1.10867
	39.603		76.5786
	5.83914		23.0722
	1.0559		1.70268
	75.5152		128.756
	0.778357		1.04091
	4.91683		17.0848
	3.29796		1.67367
	20.6518		53.8669
	13.2708		12.1569
	17.3904		14.0277
	8.47925		46.7955
	1.38485		0.935939
	55.1705		94.154
	4.05311		8.52662
	32.282		46.6163
	5.8748		13.1671
	1.95701		1.40074
	33.5002		45.3093
	1.21548		1.51177
	23.8649		28.4677
	3.92949		9.59036
	5.97903		12.0783
	1.40004		1.52564
	17.4526		29.449
	22.6218		54.3285
	5.4456		10.9746
	0.89849		0.995029
	1.63084		1.66823
	4.30359		20.5866
	1.30248		1.7246
	7.4737		23.3219
	4.78984		14.9469
	23.0178		45.0569
	1.24071		1.00755
	39.09		69.5122
	1.10593		0.894285
	7.50554		12.1024
	7.63443		19.369
	6.38265		12.2224
	1.50385		1.20164
	61.3965		53.0885
	41.7015		22.005
	2.36331		10.8799
	2.15952		2.31409
	20.4613		35.6252
	4.65969		8.80229
	6.81055		22.2414
	17.2376		15.6619
	0.823758		0.705794
	6.6096		30.7246
	34.2399		29.024
	27.8743		41.3907
	4.76743		15.8964
	7.00883		21.587
	31.3275		48.7812
	5.93741		18.3227
	2.32		3.66331
	1.11096		2.15074
	4.43923		7.88738
	8.58546		39.5531
	4.67009		9.63887
	23.4443		28.3632
	0.688765		1.1112
	1.96378		2.40277
	5.06059		25.0145
	7.28918		30.8693
	2.59806		2.02908
	0.715222		2.15457
	0.813829		1.42357
	1.59696		3.1423
	7.92252		18.8259
	10.2551		11.4248
	0.932299		1.32428
	2.15442		2.52728
	46.9602		51.3408
	1.15837		1.08566
	0.984807		0.83934
	13.9354		14.8789
	6.864		13.9502
	1.11915		2.17878
	1.60374		1.3262
	0.722749		1.90198
	15.6777		22.8461
	57.6009		32.2842
	36.5803		22.7532
	3.96485		14.1751
	1.98323		1.70977
	1.19078		1.24439
	2.15115		1.84592
	2.26119		8.35849
	6.39041		8.08767
	1.52669		1.24309
	5.60019		25.6026
	1.27845		1.1543
	10.9623		20.3304
	7.37811		15.3048
	2.07179		1.19689
	9.5923		37.6494
	5.3574		21.374
	6.81654		10.7071
	6.00045		16.8717
	0.722885		2.24434
	34.3451		46.6163
	19.5047		31.3976
	6.77013		10.1469
	1.29913		4.44482
	7.51616		9.73407
	10.6274		18.0108
	1.71994		3.00986
	3.96485		15.8963
	7.1957		23.1445
	9.66231		10.1322
	29.1079		26.6283
	1.76739		1.44934
	0.485486		0.932772
	1.41433		3.34823
	1.28344		3.14606
	1.80109		2.57224
	1.3941		2.93999
	8.33611		29.2394
	1.33684		0.937043
	84.2501		75.0572
	0.808982		1.61679
	1.30144		1.76599
	55.2972		108.614
	0.889624		1.30053
	5.24181		10.0656
	7.9432		15.9204
	1.47984		1.71184
	5.95367		18.4828
	1.92556		3.43276
	1.47978		2.01962
	9.38378		25.8441
	0.821057		2.11556
	74.9292		51.9352
	8.67914		16.4231
	1.04052		0.94179
	11.2059		29.6172
	9.05206		9.20172
	1.00045		2.06561
	1.97854		1.86729
	1.94147		2.96728
	56.9386		42.5825
	9.94119		13.1309
	5.33503		17.2652
	0.839509		1.17577
	10.1081		18.8753
	0.998434		2.32454
	17.0243		16.8905
	1.33769		1.7426
	6.89018		20.0728
	1.59051		2.6051
	1.02125		1.46501
	1.25722		2.37308
	1.67854		1.21545
	1.50059		1.82909
	1.76508		1.5217
	1.93532		2.80939
	1.23205		1.27238
	34.7736		63.0927
	4.93261		12.1172
	2.8234		1.33609
	39.4806		49.1748
	6.45938		9.61088
	4.16973		10.0086
	4.41029		6.57909
	5.62913		10.3529
	1.7796		2.73978
	9.57142		25.5901
	28.4951		32.0627
	2.23962		2.04049
	7.58823		12.1309
	50.8322		54.9428
	1.66605		1.1495
	10.1148		17.603
	4.43875		17.2874
	1.53075		0.954964
	7.61328		12.7056
	3.44258		17.8675
	16.6194		33.2496
	4.86486		14.9091
	21.7706		41.4518
	4.97809		6.18963
	0.74491		1.79929
	80.3786		48.0677
	1.81046		3.07129
	18.9813		33.3371
	23.9961		47.2448
	27.8467		23.3994
	0.548676		0.669043
	24.8122		17.5918
	55.9994		25.8272
	59.0593		45.6855
	5.77635		17.945
	2.38476		1.33224
	2.49647		1.25957
	3.64449		15.2672
	7.1753		10.9256
	4.93869		13.0427
	7.529		15.2138
	9.73788		25.1195
	9.05231		13.0639
	7.01932		7.4998
	3.55129		13.8627
	1.36623		1.73925
	3.52226		1.93928
	7.59933		35.479
	7.26619		17.449
	5.62892		28.1175
	9.41797		8.44128
	40.4486		58.6281
	12.8831		21.2128
	6.02122		12.3387
	1.66581		1.28606
	29.0021		43.5256
	6.82322		12.8749
	10.1991		15.7613
	44.5199		57.1029
	8.06788		12.281
	5.64032		11.8818
	5.45251		8.9581
	77.3725		55.4562
	13.3322		33.1579
	8.15617		7.13122
	32.3541		57.2452
	1.14918		2.29983
	12.6305		21.3158
	4.40553		11.9408
	3.06538		8.23863
	2.11002		2.63863
	1.82926		1.56559
	19.1428		23.1295
	0.790053		1.51264
	1.14539		2.30836
	21.7841		24.0684
	3.03352		4.22867
	5.38966		13.9513
	3.33153		9.53942
	9.85273		25.547
	1.31933		0.724145
	7.29477		11.7628
	4.16406		10.608
	1.10784		0.959802
	1.78491		1.07716
	2.66546		2.43554
	11.049		19.424
	5.47623		11.1019
	0.920411		2.43742
	1.27506		2.07656
	5.29848		23.6754
	4.43214		12.6494
	0.744879		0.78509
	7.12298		13.1087
	58.3794		83.045
	6.11738		19.7498
	1.26392		1.4255
	4.20703		10.9867
	5.8653		12.6392
	27.3393		36.5284
	1.3395		1.47326
	1.17821		1.35591
	7.67233		17.6306
	0.955842		1.89956
	1.64342		1.8279
	1.75823		1.61446
	45.6562		41.6735
	18.7175		30.7572
	4.31796		11.7308
	2.2502		1.49929
	1.08008		2.49888
	7.14262		25.4477
	1.55802		2.06119
	2.11243		1.61377
	5.78226		17.3583
	8.64275		19.7643
	7.26619		17.449
	7.44594		25.6372
	54.0914		74.7376
	64.4098		56.3026
	1.49903		2.49151
	5.1551		13.6277
	2.03343		1.86183
	8.49108		10.3936
	3.61227		24.8803
	1.82976		4.27387
	1.14186		0.868175
	1.0647		0.926732
	1.82976		4.27387
	68.4721		87.6162
	33.6318		26.2356
	34.2869		37.6634
	1.66925		0.916548
	47.661		28.3047
	2.79414		9.5548
	3.73477		14.7447
	8.37837		23.9297
	0.92346		1.47717
	1.19544		2.34437
	7.00412		14.7165
	25.8326		37.8299
	2.59593		2.12338
	24.8375		65.2794
	49.5057		32.5716
	31.2181		29.6411
	1.32383		1.5235
	8.35432		23.8622
	3.83283		9.32147
	2.22032		2.81061
	5.49789		14.7388
	0.691891		0.806622
	1.65111		1.86222
	35.9436		47.1155
	0.529417		1.44405
	1.95197		1.68908
	72.7185		52.3963
	17.7052		24.1534
	1.59511		2.32979
	84.2501		75.0572
	0.590766		0.993321
	37.0368		43.9934
	0.506199		0.756308
	8.66138		5.62551
	15.7129		45.1048
	1.55902		1.31447
	1.36132		2.66775
	67.45		42.1099
	7.38664		20.6423
	18.31		27.7278
	0.910595		1.37065
	23.6593		40.255
	11.2475		17.2832
	0.669229		1.02337
	6.23137		22.0645
	0.954324		1.20368
	11.8683		12.4076
	0.801078		0.856778
	7.2533		10.9256
	56.3029		67.3401
	46.979		34.4109
	13.2004		15.9892
	0.984093		2.06
	7.70971		20.2917
	79.6546		114.183
[truncated: 793 more rows]

## Sheet: Caption for S3 Fig6b data
The prediction scores were generated using the web-based tool InosinePredict:
http://hci-bio-app.hci.utah.edu:8081/Bass/InosinePredict
ADAR_SCORES_sites
ADAR1 or ADAR2 scores for each adenine in top and in bottom strands
All nucleotudes of six sequenced viral genome are listed
All information and column names for 993 mutated nucleotides are the same as S1-Data
ADAR_scores (source data for Figure 6b)
[A_to_G] _ ADAR1 - The prediction scores for ADAR1 activity on adenines for sites containing A to G ([A_to_G]) mutations in the top and bottom strands of the viral genome
[A - [A_to_G]]_ADAR1 - The prediction scores for ADAR1 activity for the mutated adenines that mutated to bases other than guanines along with adenines that did not mutate at all
[A_to_G] _ ADAR2 - The prediction scores for ADAR2 activity on adenines for sites containing A to G ([A_to_G]) mutations in the top and bottom strands of the viral genome
[A - [A_to_G]]_ADAR2 - The prediction scores for ADAR2 activity for the mutated adenines that mutated to bases other than guanines along with adenines that did not mutate at all

## Sheet: S3 Data_Fig6c
Signature	TOTAL	RVs/California.USA/43.16/GR	RVs/Louisiana.USA/27.17/GR	RVs/Louisiana.USA/27.17/NP	RVs/Oulu.FIN/22.15/GR	RVs/RhodeIsland.USA/9.17/GR	RVs/Oregon.USA/05.18/GR
enrich_cCn	0.779183	0.624733	0.795942	0.751133	0.731468	0.932463	0.939039
enrich_tCn	3.14632	2.20519	3.57929	3.18828	3.06812	3.25759	3.19969
enrich_tCw	3.18128	2.86355	4.12737	2.89272	2.89111	3.26485	3.61364
enrich_tCa	3.88739	3.76352	5.7928	3.67308	3.18407	4.06608	4.33636

## Sheet: Caption_for_Fisher_test_Fig6c 
column_mame	column_content
[C]	number of mutations in cytosines in a genome
[c]	number of cytosines in 41 nt contexts centered around mutated cytosines
[c]-[C]	number of unmutated cytosines in 41 nt contexts centered around mutated cytosines
[mut_in_motif]	number of mutated motifs; specific motif used for calculating enrichment (motif is defined in the first column)
[context]	number of motifs in 41 nt contexts centered around mutated cytosines
[context]-[mut_in_motif]	number of unmutated motifs in 41 nt contexts centered around mutated cytosines
P_Fisher_exact	P-value for one-sided Fisher's exact test comparing a ratio [C]/([c]-[C]) with the ratio [mut_in_motif]/([context]-[mut_in_motif])

## Sheet: Fisher_test_Fig6c
Signature	TOTAL	[C]	[c]	[c]-[C]	[mut_in_motif]	[context]	[context]-[mut_in_motif]	P_Fisher_exact	RVs/California.USA/43.16/GR	[C]	[c]	[c]-[C]	[mut_in_motif]	[context]	[context]-[mut_in_motif]	P_Fisher_exact	RVs/Louisiana.USA/27.17/GR	[C]	[c]	[c]-[C]	[mut_in_motif]	[context]	[context]-[mut_in_motif]	P_Fisher_exact	RVs/Louisiana.USA/27.17/NP	[C]	[c]	[c]-[C]	[mut_in_motif]	[context]	[context]-[mut_in_motif]	P_Fisher_exact	RVs/Oulu.FIN/22.15/GR	[C]	[c]	[c]-[C]	[mut_in_motif]	[context]	[context]-[mut_in_motif]	P_Fisher_exact	RVs/RhodeIsland.USA/9.17/GR	[C]	[c]	[c]-[C]	[mut_in_motif]	[context]	[context]-[mut_in_motif]	P_Fisher_exact	RVs/Oregon.USA/05.18/GR
enrich_cCn	0.779183	633	16110	15477	169	5520	5351	0.998818	0.624733	53	1496	1443	17	511	494	0.636951	0.795942	79	1739	1660	17	599	582	0.976877	0.751133	87	1963	1876	23	652	629	0.867393	0.731468	192	4639	4447	48	1544	1496	0.972907	0.932463	128	3782	3654	33	1333	1300	0.960509	0.939039
enrich_tCn	3.14632	633	16110	15477	270	2184	1914	3.1091e-50	2.20519	53	1496	1443	15	192	177	0.00732651	3.57929	79	1739	1660	40	246	206	3.28439e-10	3.18828	87	1963	1876	39	276	237	8.78956e-09	3.06812	192	4639	4447	80	630	550	1.26049e-15	3.25759	128	3782	3654	57	517	460	2.59046e-12	3.19969
enrich_tCw	3.18128	633	16110	15477	92	736	644	1.08487e-20	2.86355	53	1496	1443	7	69	62	0.014215	4.12737	79	1739	1660	12	64	52	4.95739e-05	2.89272	87	1963	1876	10	78	68	0.0031275	2.89111	192	4639	4447	28	234	206	1.46125e-06	3.26485	128	3782	3654	20	181	161	8.95849e-06	3.61364
enrich_tCa	3.88739	633	16110	15477	64	419	355	1.8534e-19	3.76352	53	1496	1443	6	45	39	0.00619272	5.7928	79	1739	1660	10	38	28	8.89763e-06	3.67308	87	1963	1876	7	43	36	0.00319653	3.18407	192	4639	4447	17	129	112	3.84155e-05	4.06608	128	3782	3654	15	109	94	7.53895e-06	4.33636
[truncated: 7 more columns]
